# Supplementary material for: High-frequency home self-collection of capillary blood correlates IFI27 expression kinetics with SARS-CoV-2 viral clearance
Source: J Clin Invest. 2023 Dec 1;133(23):e173715. doi: 10.1172/JCI173715 (PMC10688975; doi:10.1172/JCI173715)
Supplement: Supporting data values [file jci-133-173715-s155.xlsx]

## Sheet: Figure 1A
GAMM analysis of 785 genes*						TcGSA analysis
	Dynamic	Stable					Dynamic	Stable
Healthy	0	785				Healthy	0	284
COVID-19+	418	367				COVID-19+ unvacc	211	73
						COVID-19+ vacc	155	129
COVID-19+ unvacc	461	324
COVID-19+ vacc (partial)	214	571
COVID-19+ vacc (full)	127	658
Healthy	0	785
COVID-19+ unvacc	470	315
COVID-19+ vacc (partial)	223	562
COVID-19+ vacc (full)	137	648
*All 773 immune genes and 12 reference genes were included in GAMM analysis

## Sheet: Figure 1B
Probe_ID	Cluster	Group	TimePoint	value
EIF2AK2	1	healthy	1	-0.389161
EIF2AK2	1	healthy	2	-0.20223
EIF2AK2	1	healthy	3	-0.158651
EIF2AK2	1	healthy	4	-0.230756
EIF2AK2	1	healthy	5	-0.294623
EIF2AK2	1	healthy	6	-0.0582364
EIF2AK2	1	healthy	7	-0.372745
EIF2AK2	1	unvaccinated	1	1.98583
EIF2AK2	1	unvaccinated	2	0.471959
EIF2AK2	1	unvaccinated	3	0.269013
EIF2AK2	1	unvaccinated	4	-0.0560844
EIF2AK2	1	unvaccinated	5	-0.294994
EIF2AK2	1	unvaccinated	6	-0.421668
EIF2AK2	1	unvaccinated	7	-0.483513
EIF2AK2	1	vaccinated	1	0.00764065
EIF2AK2	1	vaccinated	2	-0.176274
EIF2AK2	1	vaccinated	3	-0.322329
EIF2AK2	1	vaccinated	4	-0.454936
EIF2AK2	1	vaccinated	5	-0.461953
EIF2AK2	1	vaccinated	6	-0.301705
EIF2AK2	1	vaccinated	7	-0.192922
HERC5	1	healthy	1	-0.560737
HERC5	1	healthy	2	-0.398841
HERC5	1	healthy	3	-0.27653
HERC5	1	healthy	4	-0.580528
HERC5	1	healthy	5	-0.631194
HERC5	1	healthy	6	-0.44749
HERC5	1	healthy	7	-0.337546
HERC5	1	unvaccinated	1	1.6185
HERC5	1	unvaccinated	2	0.33393
HERC5	1	unvaccinated	3	0.0273542
HERC5	1	unvaccinated	4	0.0851776
HERC5	1	unvaccinated	5	-0.256038
HERC5	1	unvaccinated	6	-0.344163
HERC5	1	unvaccinated	7	-0.114652
HERC5	1	vaccinated	1	0.166378
HERC5	1	vaccinated	2	-0.283609
HERC5	1	vaccinated	3	-0.429112
HERC5	1	vaccinated	4	-0.541007
HERC5	1	vaccinated	5	-0.324917
HERC5	1	vaccinated	6	-0.390844
HERC5	1	vaccinated	7	-0.53811
IFIT1	1	healthy	1	-0.468239
IFIT1	1	healthy	2	-0.370776
IFIT1	1	healthy	3	-0.0599285
IFIT1	1	healthy	4	-0.517447
IFIT1	1	healthy	5	-0.706258
IFIT1	1	healthy	6	-0.0930783
IFIT1	1	healthy	7	-0.160101
IFIT1	1	unvaccinated	1	1.78028
IFIT1	1	unvaccinated	2	0.519156
IFIT1	1	unvaccinated	3	0.245842
IFIT1	1	unvaccinated	4	0.0363851
IFIT1	1	unvaccinated	5	-0.299173
IFIT1	1	unvaccinated	6	-0.392981
IFIT1	1	unvaccinated	7	-0.399378
IFIT1	1	vaccinated	1	0.585032
IFIT1	1	vaccinated	2	-0.156794
IFIT1	1	vaccinated	3	-0.358914
IFIT1	1	vaccinated	4	-0.576932
IFIT1	1	vaccinated	5	-0.495647
IFIT1	1	vaccinated	6	-0.463364
IFIT1	1	vaccinated	7	-0.553219
IRF3	2	healthy	1	0.551232
IRF3	2	healthy	2	0.025289
IRF3	2	healthy	3	0.827698
IRF3	2	healthy	4	-0.29649
IRF3	2	healthy	5	0.192515
IRF3	2	healthy	6	-0.636933
IRF3	2	healthy	7	0.0670453
IRF3	2	unvaccinated	1	-0.1958
IRF3	2	unvaccinated	2	-0.156683
IRF3	2	unvaccinated	3	-0.290436
IRF3	2	unvaccinated	4	-0.256812
IRF3	2	unvaccinated	5	0.0307931
IRF3	2	unvaccinated	6	-0.0385807
IRF3	2	unvaccinated	7	0.127246
IRF3	2	vaccinated	1	-0.506242
IRF3	2	vaccinated	2	0.230992
IRF3	2	vaccinated	3	0.369427
IRF3	2	vaccinated	4	0.333876
IRF3	2	vaccinated	5	0.0372263
IRF3	2	vaccinated	6	0.10549
IRF3	2	vaccinated	7	0.298971
ISG15	1	healthy	1	-0.252366
ISG15	1	healthy	2	-0.473379
ISG15	1	healthy	3	-0.400333
ISG15	1	healthy	4	-0.724063
ISG15	1	healthy	5	-0.650893
ISG15	1	healthy	6	-0.699387
ISG15	1	healthy	7	-0.442106
ISG15	1	unvaccinated	1	1.94586
ISG15	1	unvaccinated	2	0.32953
ISG15	1	unvaccinated	3	0.180999
ISG15	1	unvaccinated	4	-0.143671
ISG15	1	unvaccinated	5	-0.356498
ISG15	1	unvaccinated	6	-0.361849
ISG15	1	unvaccinated	7	-0.441668
ISG15	1	vaccinated	1	0.454392
ISG15	1	vaccinated	2	-0.0842439
ISG15	1	vaccinated	3	-0.324721
ISG15	1	vaccinated	4	-0.455293
ISG15	1	vaccinated	5	-0.334277
ISG15	1	vaccinated	6	-0.56824
ISG15	1	vaccinated	7	-0.487347
JAK1	2	healthy	1	0.734943
JAK1	2	healthy	2	0.109952
JAK1	2	healthy	3	-0.185535
JAK1	2	healthy	4	0.441818
JAK1	2	healthy	5	-0.00466731
JAK1	2	healthy	6	-0.151617
JAK1	2	healthy	7	-0.0688369
JAK1	2	unvaccinated	1	-0.504031
JAK1	2	unvaccinated	2	-0.155164
JAK1	2	unvaccinated	3	0.184184
JAK1	2	unvaccinated	4	-0.37948
JAK1	2	unvaccinated	5	0.0131459
JAK1	2	unvaccinated	6	0.0529136
JAK1	2	unvaccinated	7	0.11716
JAK1	2	vaccinated	1	-0.600395
JAK1	2	vaccinated	2	0.170506
JAK1	2	vaccinated	3	0.283209
JAK1	2	vaccinated	4	0.329736
JAK1	2	vaccinated	5	0.506773
JAK1	2	vaccinated	6	0.0585096
JAK1	2	vaccinated	7	0.118314
KPNB1	2	healthy	1	-1.02998
KPNB1	2	healthy	2	-0.322717
KPNB1	2	healthy	3	0.0158218
KPNB1	2	healthy	4	-0.355775
KPNB1	2	healthy	5	-0.304307
KPNB1	2	healthy	6	-0.375612
KPNB1	2	healthy	7	-0.609513
KPNB1	2	unvaccinated	1	0.209177
KPNB1	2	unvaccinated	2	0.391847
KPNB1	2	unvaccinated	3	-0.10094
KPNB1	2	unvaccinated	4	0.227844
KPNB1	2	unvaccinated	5	0.273948
KPNB1	2	unvaccinated	6	0.262372
KPNB1	2	unvaccinated	7	0.263165
KPNB1	2	vaccinated	1	-0.0920533
KPNB1	2	vaccinated	2	0.0400426
KPNB1	2	vaccinated	3	0.284638
KPNB1	2	vaccinated	4	-0.281411
KPNB1	2	vaccinated	5	-0.201246
KPNB1	2	vaccinated	6	-0.225311
KPNB1	2	vaccinated	7	-0.013561
MX1	1	healthy	1	-0.543718
MX1	1	healthy	2	-0.57059
MX1	1	healthy	3	-0.432104
MX1	1	healthy	4	-0.538539
MX1	1	healthy	5	-0.706132
MX1	1	healthy	6	-0.579883
MX1	1	healthy	7	-0.243229
MX1	1	unvaccinated	1	1.70797
MX1	1	unvaccinated	2	0.506638
MX1	1	unvaccinated	3	0.305098
MX1	1	unvaccinated	4	-0.286263
MX1	1	unvaccinated	5	-0.249151
MX1	1	unvaccinated	6	-0.40131
MX1	1	unvaccinated	7	-0.320766
MX1	1	vaccinated	1	0.161044
MX1	1	vaccinated	2	-0.193943
MX1	1	vaccinated	3	-0.246048
MX1	1	vaccinated	4	-0.391667
MX1	1	vaccinated	5	-0.347243
MX1	1	vaccinated	6	-0.267142
MX1	1	vaccinated	7	-0.260758
OAS1	1	healthy	1	-0.768083
OAS1	1	healthy	2	-0.701053
OAS1	1	healthy	3	-0.475586
OAS1	1	healthy	4	-0.599929
OAS1	1	healthy	5	-0.633207
OAS1	1	healthy	6	-0.437259
OAS1	1	healthy	7	-0.53319
OAS1	1	unvaccinated	1	1.90883
OAS1	1	unvaccinated	2	0.797691
OAS1	1	unvaccinated	3	0.223822
OAS1	1	unvaccinated	4	0.139412
OAS1	1	unvaccinated	5	-0.0490825
OAS1	1	unvaccinated	6	-0.181936
OAS1	1	unvaccinated	7	-0.343272
OAS1	1	vaccinated	1	0.567459
OAS1	1	vaccinated	2	-0.107363
OAS1	1	vaccinated	3	-0.392045
OAS1	1	vaccinated	4	-0.560473
OAS1	1	vaccinated	5	-0.544286
OAS1	1	vaccinated	6	-0.563413
OAS1	1	vaccinated	7	-0.638291
OAS2	1	healthy	1	-0.568804
OAS2	1	healthy	2	-0.396712
OAS2	1	healthy	3	-0.731557
OAS2	1	healthy	4	-0.575719
OAS2	1	healthy	5	-0.533189
OAS2	1	healthy	6	-0.395208
OAS2	1	healthy	7	-0.675473
OAS2	1	unvaccinated	1	1.57203
OAS2	1	unvaccinated	2	0.734722
OAS2	1	unvaccinated	3	0.238452
OAS2	1	unvaccinated	4	-0.0198507
OAS2	1	unvaccinated	5	-0.506683
OAS2	1	unvaccinated	6	-0.384971
OAS2	1	unvaccinated	7	-0.345932
OAS2	1	vaccinated	1	0.251385
OAS2	1	vaccinated	2	-0.0595201
OAS2	1	vaccinated	3	-0.282894
OAS2	1	vaccinated	4	-0.387928
OAS2	1	vaccinated	5	-0.320681
OAS2	1	vaccinated	6	-0.453272
OAS2	1	vaccinated	7	-0.490176
OAS3	1	healthy	1	-0.44803
OAS3	1	healthy	2	-0.409897
OAS3	1	healthy	3	-0.219921
OAS3	1	healthy	4	-0.553432
OAS3	1	healthy	5	-0.59389
OAS3	1	healthy	6	-0.723309
OAS3	1	healthy	7	-0.314098
OAS3	1	unvaccinated	1	2.03881
OAS3	1	unvaccinated	2	0.385041
OAS3	1	unvaccinated	3	0.276214
OAS3	1	unvaccinated	4	-0.0949471
OAS3	1	unvaccinated	5	-0.144018
OAS3	1	unvaccinated	6	-0.488019
OAS3	1	unvaccinated	7	-0.252324
OAS3	1	vaccinated	1	0.335616
OAS3	1	vaccinated	2	-0.215595
OAS3	1	vaccinated	3	-0.327064
OAS3	1	vaccinated	4	-0.445889
OAS3	1	vaccinated	5	-0.502261
OAS3	1	vaccinated	6	-0.516103
OAS3	1	vaccinated	7	-0.472226
OASL	1	healthy	1	-0.754863
OASL	1	healthy	2	-0.801787
OASL	1	healthy	3	-0.732147
OASL	1	healthy	4	-1.0011
OASL	1	healthy	5	-1.01812
OASL	1	healthy	6	-0.525644
OASL	1	healthy	7	-0.938707
OASL	1	unvaccinated	1	1.83798
OASL	1	unvaccinated	2	0.512924
OASL	1	unvaccinated	3	0.335492
OASL	1	unvaccinated	4	0.244591
OASL	1	unvaccinated	5	-0.172695
OASL	1	unvaccinated	6	-0.415258
OASL	1	unvaccinated	7	-0.0529425
OASL	1	vaccinated	1	0.608605
OASL	1	vaccinated	2	-0.202106
OASL	1	vaccinated	3	-0.264635
OASL	1	vaccinated	4	-0.416341
OASL	1	vaccinated	5	-0.184327
OASL	1	vaccinated	6	-0.354091
OASL	1	vaccinated	7	-0.476246
PLCG1	2	healthy	1	0.167831
PLCG1	2	healthy	2	0.169733
PLCG1	2	healthy	3	0.371411
PLCG1	2	healthy	4	0.14347
PLCG1	2	healthy	5	0.260192
PLCG1	2	healthy	6	-0.214359
PLCG1	2	healthy	7	0.529323
PLCG1	2	unvaccinated	1	0.0979113
PLCG1	2	unvaccinated	2	0.000819516
PLCG1	2	unvaccinated	3	0.129144
PLCG1	2	unvaccinated	4	-0.475764
PLCG1	2	unvaccinated	5	-0.300863
PLCG1	2	unvaccinated	6	-0.368957
PLCG1	2	unvaccinated	7	-0.109045
PLCG1	2	vaccinated	1	-0.109941
PLCG1	2	vaccinated	2	0.098981
PLCG1	2	vaccinated	3	0.401329
PLCG1	2	vaccinated	4	0.33683
PLCG1	2	vaccinated	5	-0.0530816
PLCG1	2	vaccinated	6	-0.16455
PLCG1	2	vaccinated	7	0.348087
RNASEL	2	healthy	1	-0.624227
RNASEL	2	healthy	2	-0.0612196
RNASEL	2	healthy	3	0.0627569
RNASEL	2	healthy	4	0.589883
RNASEL	2	healthy	5	-0.135957
RNASEL	2	healthy	6	-0.293638
RNASEL	2	healthy	7	-0.00787509
RNASEL	2	unvaccinated	1	-0.447104
RNASEL	2	unvaccinated	2	-0.333895
RNASEL	2	unvaccinated	3	-0.280761
RNASEL	2	unvaccinated	4	0.200558
RNASEL	2	unvaccinated	5	-0.539021
RNASEL	2	unvaccinated	6	-0.322693
RNASEL	2	unvaccinated	7	-0.789538
RNASEL	2	vaccinated	1	-0.00734464
RNASEL	2	vaccinated	2	0.575078
RNASEL	2	vaccinated	3	0.432271
RNASEL	2	vaccinated	4	0.0714835
RNASEL	2	vaccinated	5	0.60047
RNASEL	2	vaccinated	6	0.202148
RNASEL	2	vaccinated	7	0.297528
STAT1	1	healthy	1	-0.416128
STAT1	1	healthy	2	-0.421353
STAT1	1	healthy	3	-0.123302
STAT1	1	healthy	4	-0.434757
STAT1	1	healthy	5	-0.575908
STAT1	1	healthy	6	-0.145156
STAT1	1	healthy	7	-0.513432
STAT1	1	unvaccinated	1	1.24133
STAT1	1	unvaccinated	2	0.478676
STAT1	1	unvaccinated	3	0.0366252
STAT1	1	unvaccinated	4	0.302587
STAT1	1	unvaccinated	5	-0.597724
STAT1	1	unvaccinated	6	-0.694297
STAT1	1	unvaccinated	7	-0.222281
STAT1	1	vaccinated	1	0.0484268
STAT1	1	vaccinated	2	0.152971
STAT1	1	vaccinated	3	-0.274115
STAT1	1	vaccinated	4	-0.306637
STAT1	1	vaccinated	5	-0.211074
STAT1	1	vaccinated	6	-0.0838176
STAT1	1	vaccinated	7	-0.0392492
TRIM25	2	healthy	1	-0.10719
TRIM25	2	healthy	2	-0.313889
TRIM25	2	healthy	3	0.0234955
TRIM25	2	healthy	4	-0.53036
TRIM25	2	healthy	5	0.0779313
TRIM25	2	healthy	6	0.178013
TRIM25	2	healthy	7	-0.676711
TRIM25	2	unvaccinated	1	-0.0666103
TRIM25	2	unvaccinated	2	0.178774
TRIM25	2	unvaccinated	3	-0.119807
TRIM25	2	unvaccinated	4	0.19761
TRIM25	2	unvaccinated	5	-0.00273879
TRIM25	2	unvaccinated	6	-0.489884
TRIM25	2	unvaccinated	7	-0.0551009
TRIM25	2	vaccinated	1	0.193838
TRIM25	2	vaccinated	2	0.0710186
TRIM25	2	vaccinated	3	0.140701
TRIM25	2	vaccinated	4	0.33723
TRIM25	2	vaccinated	5	0.359827
TRIM25	2	vaccinated	6	-0.416204
TRIM25	2	vaccinated	7	0.241743
UBA52	2	healthy	1	0.776474
UBA52	2	healthy	2	0.247537
UBA52	2	healthy	3	0.179956
UBA52	2	healthy	4	-0.161174
UBA52	2	healthy	5	0.280264
UBA52	2	healthy	6	-0.28931
UBA52	2	healthy	7	0.311938
UBA52	2	unvaccinated	1	-0.466943
UBA52	2	unvaccinated	2	-0.25218
UBA52	2	unvaccinated	3	-0.411903
UBA52	2	unvaccinated	4	-0.0942731
UBA52	2	unvaccinated	5	0.116747
UBA52	2	unvaccinated	6	0.573946
UBA52	2	unvaccinated	7	0.619983
UBA52	2	vaccinated	1	-0.666791
UBA52	2	vaccinated	2	-0.691404
UBA52	2	vaccinated	3	-0.508086
UBA52	2	vaccinated	4	0.495254
UBA52	2	vaccinated	5	0.288314
UBA52	2	vaccinated	6	0.31789
UBA52	2	vaccinated	7	0.407777
UBE2L6	1	healthy	1	-0.197911
UBE2L6	1	healthy	2	-0.315243
UBE2L6	1	healthy	3	-0.272508
UBE2L6	1	healthy	4	-0.690384
UBE2L6	1	healthy	5	-0.843064
UBE2L6	1	healthy	6	-0.508564
UBE2L6	1	healthy	7	-0.392653
UBE2L6	1	unvaccinated	1	1.7566
UBE2L6	1	unvaccinated	2	0.327342
UBE2L6	1	unvaccinated	3	0.268557
UBE2L6	1	unvaccinated	4	0.142287
UBE2L6	1	unvaccinated	5	-0.0218616
UBE2L6	1	unvaccinated	6	-0.0640982
UBE2L6	1	unvaccinated	7	0.0341533
UBE2L6	1	vaccinated	1	0.0460026
UBE2L6	1	vaccinated	2	-0.210464
UBE2L6	1	vaccinated	3	-0.236285
UBE2L6	1	vaccinated	4	-0.371591
UBE2L6	1	vaccinated	5	-0.223367
UBE2L6	1	vaccinated	6	-0.383677
UBE2L6	1	vaccinated	7	-0.505971
UBE2N	2	healthy	1	-0.550904
UBE2N	2	healthy	2	-0.197891
UBE2N	2	healthy	3	-0.144651
UBE2N	2	healthy	4	-0.10107
UBE2N	2	healthy	5	-0.345192
UBE2N	2	healthy	6	-0.462076
UBE2N	2	healthy	7	-0.194946
UBE2N	2	unvaccinated	1	0.270103
UBE2N	2	unvaccinated	2	0.203403
UBE2N	2	unvaccinated	3	-0.0152889
UBE2N	2	unvaccinated	4	-0.656414
UBE2N	2	unvaccinated	5	-0.487699
UBE2N	2	unvaccinated	6	-0.0179199
UBE2N	2	unvaccinated	7	0.155494
UBE2N	2	vaccinated	1	0.493337
UBE2N	2	vaccinated	2	0.608389
UBE2N	2	vaccinated	3	0.116367
UBE2N	2	vaccinated	4	-0.033359
UBE2N	2	vaccinated	5	0.345818
UBE2N	2	vaccinated	6	0.413725
UBE2N	2	vaccinated	7	-0.322492

## Sheet: Figure 1C
	ARRB2	DNAJA2	IL1R2	IL6R	MAP2K7	ERN1	MAP3K7	IFI27	VL	MT2A	DDAH2	APOBEC3G	XAF1	C3AR1	SCARB2	IFI16	STAT1	TRIM5	IFI6	DDX58	PARP9	ZBP1	IFIT1	TRIM22	DTX3L	BST2	EIF2AK2	IFI44	IFIH1	HERC5	OAS3	MX1	RSAD2	OAS1	OAS2	IFIT2	ISG15	IRF9	CCR1	IL1RN	CD8A	NCR3	TNFRSF17	PTGER2	GNLY	PRF1	FASLG	CX3CR1	GZMH
ARRB2	1	0.489507	0.513418	0.408957	0.258174	0.239329	0.0430288	-0.205525	-0.306122	-0.136563	0.237077	-0.306916	-0.157884	0.0830589	0.0730228	0.150879	0.101649	-0.013188	0.0513432	0.157348	0.12682	0.0418812	-0.0744233	0.069812	0.0869297	-0.0159432	-0.0353394	-0.0781322	0.0178841	0.0266154	0.0129469	-0.0575736	-0.0216846	-0.0313198	-0.0476837	0.0568867	0.0205069	0.230775	0.190442	0.190108	-0.0666107	-0.143184	-0.287695	-0.276181	-0.280789	-0.324898	-0.338144	-0.210188	-0.248147
DNAJA2	0.489507	1	0.392924	0.223171	0.16673	0.276967	0.383064	-0.182079	-0.323259	0.0528345	0.0854944	-0.431046	-0.338709	-0.194384	0.210201	0.107874	0.132272	0.0871884	-0.275711	-0.0502456	-0.0936294	-0.149495	-0.222172	0.00878004	-0.0379611	-0.106358	-0.0801225	-0.172235	-0.134316	-0.109898	-0.121113	-0.159636	-0.0865425	-0.154275	-0.0753898	-0.0627577	-0.118896	0.0313423	-0.075376	0.00829055	-0.353145	-0.241308	-0.285107	-0.258078	-0.305901	-0.234022	-0.0838646	0.0795581	-0.0935468
IL1R2	0.513418	0.392924	1	0.712583	0.177372	0.397695	0.29496	-0.179633	-0.304318	-0.0876507	0.428902	-0.401124	-0.135361	-0.155543	0.0165415	0.10588	0.0446136	-0.0866374	-0.140936	0.0438124	-0.0377892	-0.0871498	-0.0769148	-0.00728467	0.100707	-0.0630584	-0.0994441	-0.157183	-0.0389987	-0.0890061	-0.100637	-0.126469	-0.114984	-0.119539	-0.114567	-0.00340616	-0.092923	0.227013	0.0973117	0.167678	-0.169894	-0.224628	-0.260941	-0.137108	-0.38278	-0.375767	-0.365584	-0.188959	-0.213087
IL6R	0.408957	0.223171	0.712583	1	0.496275	0.683289	0.540522	-0.204795	-0.318916	-0.193468	0.32246	-0.427374	0.0831894	-0.381391	-0.268098	-0.04936	-0.154917	-0.2823	-0.190629	-0.0707101	-0.239288	-0.245713	-0.0124553	-0.135498	0.0660613	-0.0890149	-0.208847	-0.223049	-0.107876	-0.153343	-0.162617	-0.158552	-0.160806	-0.141553	-0.17637	-0.104455	-0.146768	-0.042318	-0.11901	-0.0314373	-0.0681994	-0.180645	-0.270624	-0.263782	-0.515242	-0.516939	-0.437701	-0.303063	-0.29855
MAP2K7	0.258174	0.16673	0.177372	0.496275	1	0.486535	0.568561	-0.155174	-0.306213	-0.34877	-0.149931	-0.321114	0.305262	-0.39629	-0.470316	-0.275766	-0.356725	-0.391537	-0.0649012	-0.157034	-0.317786	-0.324927	0.130822	-0.188914	0.0307669	-0.138532	-0.228039	-0.156209	-0.0757502	-0.126592	-0.133306	-0.126505	-0.12251	-0.135061	-0.212009	-0.184923	-0.141911	-0.445143	-0.396469	-0.300924	-0.287893	-0.0968782	-0.327556	-0.497373	-0.395029	-0.508219	-0.310549	-0.406615	-0.352751
ERN1	0.239329	0.276967	0.397695	0.683289	0.486535	1	0.637605	-0.280261	-0.379059	-0.250301	0.00184254	-0.314793	0.0145845	-0.469537	-0.319094	-0.235425	-0.285187	-0.277947	-0.305474	-0.244455	-0.420366	-0.388357	-0.119949	-0.261775	-0.110357	-0.173881	-0.322179	-0.33527	-0.254678	-0.267025	-0.280737	-0.246145	-0.259353	-0.248435	-0.277106	-0.2465	-0.248738	-0.322191	-0.383118	-0.28684	-0.0883748	-0.0413464	-0.330006	-0.36871	-0.379834	-0.335741	-0.233776	-0.264982	-0.194261
MAP3K7	0.0430288	0.383064	0.29496	0.540522	0.568561	0.637605	1	-0.251436	-0.344443	-0.143867	-0.0503604	-0.417219	0.0574787	-0.599267	-0.303007	-0.182305	-0.23363	-0.262138	-0.359725	-0.235844	-0.460708	-0.454163	-0.0364397	-0.196557	-0.0565989	-0.128656	-0.297049	-0.282133	-0.174516	-0.239191	-0.250143	-0.232247	-0.203356	-0.221805	-0.214436	-0.246259	-0.23207	-0.44523	-0.474871	-0.329794	-0.317111	-0.10049	-0.274907	-0.286114	-0.379434	-0.389152	-0.0947409	-0.0976625	-0.199907
IFI27	-0.205525	-0.182079	-0.179633	-0.204795	-0.155174	-0.280261	-0.251436	1	0.72837	0.377298	0.443557	0.499135	0.440928	0.388116	0.374422	0.40164	0.366633	0.44608	0.328867	0.3202	0.412087	0.491451	0.471655	0.470847	0.419069	0.4087	0.606544	0.58542	0.467617	0.451614	0.497969	0.501214	0.522541	0.53435	0.505895	0.467089	0.409073	0.404351	0.455128	0.4715	0.206973	0.250828	0.327518	0.237931	0.244318	0.336435	0.371533	0.410515	0.275343
VL	-0.306122	-0.323259	-0.304318	-0.318916	-0.306213	-0.379059	-0.344443	0.72837	1	0.424594	0.350807	0.544849	0.361359	0.373642	0.379397	0.331781	0.331652	0.38243	0.310987	0.260632	0.383252	0.442925	0.383448	0.437928	0.33431	0.388087	0.522619	0.537669	0.396299	0.396412	0.46107	0.450624	0.460912	0.490805	0.488267	0.397923	0.384248	0.374123	0.434652	0.385854	0.353786	0.360333	0.423538	0.33458	0.357488	0.445751	0.417191	0.4372	0.331064
MT2A	-0.136563	0.0528345	-0.0876507	-0.193468	-0.34877	-0.250301	-0.143867	0.377298	0.424594	1	0.467715	0.302321	0.233615	0.335006	0.595405	0.47322	0.57333	0.56236	0.23012	0.405719	0.345981	0.447016	0.446229	0.556386	0.430343	0.560128	0.51556	0.510818	0.491181	0.499664	0.534511	0.558551	0.593736	0.574235	0.65944	0.562029	0.591349	0.435172	0.479605	0.514834	0.225091	0.181814	0.212039	0.331507	0.143547	0.333376	0.336846	0.509949	0.284741
DDAH2	0.237077	0.0854944	0.428902	0.32246	-0.149931	0.00184254	-0.0503604	0.443557	0.350807	0.467715	1	0.243123	0.331764	0.349255	0.480654	0.612461	0.536556	0.488212	0.299647	0.457935	0.445573	0.51565	0.460563	0.559613	0.584508	0.54851	0.547906	0.506962	0.498004	0.481056	0.511191	0.504674	0.526064	0.556103	0.565839	0.570482	0.50202	0.680172	0.65007	0.704555	0.260307	0.0723172	0.0787811	0.228556	-0.0788273	0.0410972	0.0403314	0.311068	0.174192
APOBEC3G	-0.306916	-0.431046	-0.401124	-0.427374	-0.321114	-0.314793	-0.417219	0.499135	0.544849	0.302321	0.243123	1	0.527509	0.568925	0.404195	0.473515	0.500397	0.594634	0.643076	0.562362	0.611639	0.682636	0.559666	0.559103	0.532764	0.603417	0.658618	0.68015	0.618638	0.624324	0.633842	0.650261	0.613872	0.653684	0.61864	0.594619	0.595786	0.433663	0.504656	0.491571	0.428572	0.302467	0.272951	0.328109	0.519391	0.631849	0.557394	0.465373	0.551362
XAF1	-0.157884	-0.338709	-0.135361	0.0831894	0.305262	0.0145845	0.0574787	0.440928	0.361359	0.233615	0.331764	0.527509	1	0.355946	0.13684	0.415786	0.404455	0.422212	0.718043	0.58921	0.49878	0.568722	0.868579	0.596527	0.722064	0.680512	0.671376	0.773824	0.729747	0.724517	0.722325	0.760922	0.723464	0.756726	0.669121	0.650559	0.682212	0.249317	0.396691	0.447008	0.0572134	0.142231	-0.0736564	-0.0053881	-0.0530394	-0.0112015	0.115666	0.0288975	0.0283769
C3AR1	0.0830589	-0.194384	-0.155543	-0.381391	-0.39629	-0.469537	-0.599267	0.388116	0.373642	0.335006	0.349255	0.568925	0.355946	1	0.53314	0.599477	0.594939	0.631835	0.718017	0.631853	0.795413	0.777775	0.47562	0.571541	0.530083	0.543047	0.699556	0.680996	0.615798	0.641452	0.640656	0.62433	0.611258	0.621117	0.594517	0.646623	0.611462	0.609922	0.731774	0.691212	0.121196	0.0590251	0.0442844	0.285769	0.141644	0.202758	0.0715783	0.125756	0.0512194
SCARB2	0.0730228	0.210201	0.0165415	-0.268098	-0.470316	-0.319094	-0.303007	0.374422	0.379397	0.595405	0.480654	0.404195	0.13684	0.53314	1	0.706674	0.813794	0.785324	0.424265	0.61806	0.661216	0.680066	0.407034	0.740299	0.575236	0.632396	0.68503	0.624393	0.596396	0.644916	0.67256	0.625547	0.664759	0.644915	0.717302	0.693353	0.650713	0.698695	0.694353	0.722339	0.155094	-0.0309956	0.125326	0.276885	0.198078	0.342742	0.329752	0.538091	0.330697
IFI16	0.150879	0.107874	0.10588	-0.04936	-0.275766	-0.235425	-0.182305	0.40164	0.331781	0.47322	0.612461	0.473515	0.415786	0.599477	0.706674	1	0.873705	0.858896	0.640957	0.840152	0.815355	0.78275	0.638661	0.802532	0.821366	0.82299	0.852601	0.76531	0.793483	0.812145	0.799617	0.774219	0.794166	0.806522	0.822314	0.848925	0.752161	0.783287	0.787738	0.864519	0.0429815	-0.146608	0.0662229	0.166136	-0.00101015	0.140669	0.160646	0.422182	0.228766
STAT1	0.101649	0.132272	0.0446136	-0.154917	-0.356725	-0.285187	-0.23363	0.366633	0.331652	0.57333	0.536556	0.500397	0.404455	0.594939	0.813794	0.873705	1	0.911599	0.675401	0.867871	0.85886	0.837849	0.609687	0.90636	0.822583	0.822302	0.844978	0.808138	0.817319	0.847838	0.853803	0.799849	0.818058	0.824251	0.867505	0.854485	0.800968	0.812181	0.75307	0.800942	0.0827565	-0.115736	0.0760501	0.190073	0.0654391	0.231023	0.249189	0.461498	0.286854
TRIM5	-0.013188	0.0871884	-0.0866374	-0.2823	-0.391537	-0.277947	-0.262138	0.44608	0.38243	0.56236	0.488212	0.594634	0.422212	0.631835	0.785324	0.858896	0.911599	1	0.673615	0.840616	0.829533	0.842265	0.65783	0.840402	0.79162	0.840849	0.887492	0.821626	0.825492	0.857863	0.850093	0.836806	0.843599	0.83866	0.875607	0.877931	0.809556	0.73243	0.742784	0.822009	0.0541077	-0.0981269	0.107741	0.194352	0.130284	0.315637	0.328577	0.492145	0.330973
IFI6	0.0513432	-0.275711	-0.140936	-0.190629	-0.0649012	-0.305474	-0.359725	0.328867	0.310987	0.23012	0.299647	0.643076	0.718043	0.718017	0.424265	0.640957	0.675401	0.673615	1	0.870866	0.881699	0.874477	0.73743	0.771115	0.792049	0.728525	0.786054	0.858691	0.847362	0.864747	0.851862	0.813798	0.770101	0.813327	0.750475	0.784494	0.792796	0.584122	0.680626	0.654908	0.111656	0.0102657	0.0228899	0.0930702	0.115036	0.138818	0.0783882	0.0479275	0.0714728
DHX58	0.07369	-0.0677302	-0.0754674	-0.114855	-0.0425022	-0.193165	-0.197856	0.42697	0.358338	0.426023	0.440175	0.59696	0.736026	0.606184	0.606288	0.739919	0.803162	0.800761	0.868553	0.891096	0.820342	0.867162	0.853473	0.882268	0.880218	0.876343	0.87806	0.924529	0.924997	0.94676	0.942028	0.926653	0.919003	0.920921	0.898016	0.907781	0.910479	0.612854	0.693806	0.763741	0.0952855	0.00390806	-0.025815	0.0723038	0.0490801	0.14332	0.192325	0.242051	0.17477
PARP9	0.12682	-0.0936294	-0.0377892	-0.239288	-0.317786	-0.420366	-0.460708	0.412087	0.383252	0.345981	0.445573	0.611639	0.49878	0.795413	0.661216	0.815355	0.85886	0.829533	0.881699	0.896341	1	0.941807	0.616404	0.838018	0.79298	0.724592	0.87429	0.857683	0.826689	0.861958	0.859335	0.795489	0.787284	0.806005	0.791231	0.832431	0.775651	0.791889	0.833504	0.808709	0.125102	-0.0658101	0.0862789	0.211147	0.148222	0.236116	0.163293	0.246019	0.183922
ZBP1	0.0418812	-0.149495	-0.0871498	-0.245713	-0.324927	-0.388357	-0.454163	0.491451	0.442925	0.447016	0.51565	0.682636	0.568722	0.777775	0.680066	0.78275	0.837849	0.842265	0.874477	0.88583	0.941807	1	0.720596	0.883934	0.809001	0.777137	0.904216	0.909281	0.872978	0.909043	0.915292	0.87632	0.868974	0.870658	0.861056	0.897952	0.869559	0.769991	0.84557	0.851937	0.226894	0.03693	0.143396	0.269407	0.197494	0.298692	0.233882	0.279067	0.239453
IFIT1	-0.0744233	-0.222172	-0.0769148	-0.0124553	0.130822	-0.119949	-0.0364397	0.471655	0.383448	0.446229	0.460563	0.559666	0.868579	0.47562	0.407034	0.638661	0.609687	0.65783	0.73743	0.754519	0.616404	0.720596	1	0.746438	0.863176	0.86302	0.82439	0.874969	0.912185	0.890278	0.878134	0.927451	0.914795	0.904509	0.863059	0.878843	0.885363	0.43052	0.600779	0.710373	0.0650861	0.0631929	-0.0580201	0.0487524	-0.0356533	0.0461841	0.151447	0.183244	0.0946797
TRIM22	0.069812	0.00878004	-0.00728467	-0.135498	-0.188914	-0.261775	-0.196557	0.470847	0.437928	0.556386	0.559613	0.559103	0.596527	0.571541	0.740299	0.802532	0.90636	0.840402	0.771115	0.8709	0.838018	0.883934	0.746438	1	0.868127	0.846007	0.872292	0.903789	0.883303	0.907375	0.934173	0.870697	0.886818	0.893736	0.913512	0.87756	0.864246	0.731974	0.740911	0.77357	0.127077	0.0286457	0.11831	0.202242	0.114877	0.23001	0.258438	0.387878	0.234002
DTX3L	0.0869297	-0.0379611	0.100707	0.0660613	0.0307669	-0.110357	-0.0565989	0.419069	0.33431	0.430343	0.584508	0.532764	0.722064	0.530083	0.575236	0.821366	0.822583	0.79162	0.792049	0.889836	0.79298	0.809001	0.863176	0.868127	1	0.899953	0.865268	0.873316	0.9305	0.909365	0.910225	0.892846	0.880261	0.903248	0.882869	0.9011	0.858535	0.679525	0.714088	0.788588	0.0530093	-0.0728412	-0.0685247	0.0607228	-0.0635141	0.0699009	0.133411	0.266112	0.151314
BST2	-0.0159432	-0.106358	-0.0630584	-0.0890149	-0.138532	-0.173881	-0.128656	0.4087	0.388087	0.560128	0.54851	0.603417	0.680512	0.543047	0.632396	0.82299	0.822302	0.840849	0.728525	0.847269	0.724592	0.777137	0.86302	0.846007	0.899953	1	0.86156	0.866993	0.903798	0.909813	0.901689	0.922424	0.915642	0.93973	0.929562	0.917093	0.902749	0.633402	0.699803	0.808104	0.09963	-0.0350665	0.0309908	0.0975267	0.0269716	0.153234	0.213836	0.393795	0.25659
EIF2AK2	-0.0353394	-0.0801225	-0.0994441	-0.208847	-0.228039	-0.322179	-0.297049	0.606544	0.522619	0.51556	0.547906	0.658618	0.671376	0.699556	0.68503	0.852601	0.844978	0.887492	0.786054	0.845485	0.87429	0.904216	0.82439	0.872292	0.865268	0.86156	1	0.95646	0.900664	0.934408	0.937587	0.935264	0.931325	0.929304	0.927108	0.928467	0.86019	0.73524	0.804391	0.855169	0.130391	0.0208519	0.105514	0.215337	0.12277	0.275024	0.307728	0.412421	0.284213
IFI44	-0.0781322	-0.172235	-0.157183	-0.223049	-0.156209	-0.33527	-0.282133	0.58542	0.537669	0.510818	0.506962	0.68015	0.773824	0.680996	0.624393	0.76531	0.808138	0.821626	0.858691	0.852591	0.857683	0.909281	0.874969	0.903789	0.873316	0.866993	0.95646	1	0.934467	0.951968	0.967857	0.951623	0.947939	0.956273	0.939899	0.913782	0.901453	0.662448	0.768695	0.789911	0.15949	0.0916732	0.0942948	0.214896	0.154939	0.25828	0.295419	0.341091	0.235535
IFIH1	0.0178841	-0.134316	-0.0389987	-0.107876	-0.0757502	-0.254678	-0.174516	0.467617	0.396299	0.491181	0.498004	0.618638	0.729747	0.615798	0.596396	0.793483	0.817319	0.825492	0.847362	0.929459	0.826689	0.872978	0.912185	0.883303	0.9305	0.903798	0.900664	0.934467	1	0.960764	0.957651	0.949216	0.940799	0.944748	0.928238	0.946838	0.931254	0.642272	0.741341	0.808745	0.0978547	-0.0133686	0.00815216	0.13642	0.03495	0.14884	0.187497	0.276622	0.167039
HERC5	0.0266154	-0.109898	-0.0890061	-0.153343	-0.126592	-0.267025	-0.239191	0.451614	0.396412	0.499664	0.481056	0.624324	0.724517	0.641452	0.644916	0.812145	0.847838	0.857863	0.864747	0.932727	0.861958	0.909043	0.890278	0.907375	0.909365	0.909813	0.934408	0.951968	0.960764	1	0.985896	0.977127	0.969812	0.967492	0.958401	0.972016	0.956779	0.668833	0.778678	0.837711	0.110038	0.0109057	0.0242442	0.146097	0.0693081	0.181328	0.219539	0.300686	0.204597
OAS3	0.0129469	-0.121113	-0.100637	-0.162617	-0.133306	-0.280737	-0.250143	0.497969	0.46107	0.534511	0.511191	0.633842	0.722325	0.640656	0.67256	0.799617	0.853803	0.850093	0.851862	0.913231	0.859335	0.915292	0.878134	0.934173	0.910225	0.901689	0.937587	0.967857	0.957651	0.985896	1	0.97186	0.968414	0.971933	0.968566	0.957316	0.950849	0.688483	0.781658	0.821162	0.159905	0.0543373	0.0621285	0.179147	0.111996	0.225926	0.259161	0.334449	0.231095
MX1	-0.0575736	-0.159636	-0.126469	-0.158552	-0.126505	-0.246145	-0.232247	0.501214	0.450624	0.558551	0.504674	0.650261	0.760922	0.62433	0.625547	0.774219	0.799849	0.836806	0.813798	0.870335	0.795489	0.87632	0.927451	0.870697	0.892846	0.922424	0.935264	0.951623	0.949216	0.977127	0.97186	1	0.980695	0.977063	0.964614	0.971366	0.962245	0.635527	0.76398	0.832004	0.141278	0.0603781	0.0351862	0.153283	0.0964947	0.207481	0.25816	0.320881	0.217394
RSAD2	-0.0216846	-0.0865425	-0.114984	-0.160806	-0.12251	-0.259353	-0.203356	0.522541	0.460912	0.593736	0.526064	0.613872	0.723464	0.611258	0.664759	0.794166	0.818058	0.843599	0.770101	0.858324	0.787284	0.868974	0.914795	0.886818	0.880261	0.915642	0.931325	0.947939	0.940799	0.969812	0.968414	0.980695	1	0.976095	0.973939	0.972155	0.971416	0.607244	0.760939	0.854068	0.1233	0.0532451	0.0383342	0.168239	0.0805977	0.202976	0.263567	0.366573	0.221474
OAS1	-0.0313198	-0.154275	-0.119539	-0.141553	-0.135061	-0.248435	-0.221805	0.53435	0.490805	0.574235	0.556103	0.653684	0.756726	0.621117	0.644915	0.806522	0.824251	0.83866	0.813327	0.881102	0.806005	0.870658	0.904509	0.893736	0.903248	0.93973	0.929304	0.956273	0.944748	0.967492	0.971933	0.977063	0.976095	1	0.979285	0.958652	0.953045	0.663638	0.783662	0.831254	0.160481	0.080331	0.0848513	0.166061	0.100796	0.2195	0.266123	0.372286	0.249933
OAS2	-0.0476837	-0.0753898	-0.114567	-0.17637	-0.212009	-0.277106	-0.214436	0.505895	0.488267	0.65944	0.565839	0.61864	0.669121	0.594517	0.717302	0.822314	0.867505	0.875607	0.750475	0.870604	0.791231	0.861056	0.863059	0.913512	0.882869	0.929562	0.927108	0.939899	0.928238	0.958401	0.968566	0.964614	0.973939	0.979285	1	0.956404	0.950121	0.685565	0.779448	0.834298	0.177516	0.0807871	0.107118	0.2267	0.110433	0.267077	0.31717	0.452598	0.292479
IFIT2	0.0568867	-0.0627577	-0.00340616	-0.104455	-0.184923	-0.2465	-0.246259	0.467089	0.397923	0.562029	0.570482	0.594619	0.650559	0.646623	0.693353	0.848925	0.854485	0.877931	0.784494	0.91202	0.832431	0.897952	0.878843	0.87756	0.9011	0.917093	0.928467	0.913782	0.946838	0.972016	0.957316	0.971366	0.972155	0.958652	0.956404	1	0.966468	0.71035	0.829042	0.914455	0.121105	-0.0211035	0.0192672	0.157801	0.0395513	0.168274	0.196761	0.322602	0.206125
ISG15	0.0205069	-0.118896	-0.092923	-0.146768	-0.141911	-0.248738	-0.23207	0.409073	0.384248	0.591349	0.50202	0.595786	0.682212	0.611462	0.650713	0.752161	0.800968	0.809556	0.792796	0.87834	0.775651	0.869559	0.885363	0.864246	0.858535	0.902749	0.86019	0.901453	0.931254	0.956779	0.950849	0.962245	0.971416	0.953045	0.950121	0.966468	1	0.59804	0.7637	0.846212	0.164228	0.0505166	0.00830926	0.163916	0.073385	0.177078	0.198891	0.295058	0.189721
IRF9	0.230775	0.0313423	0.227013	-0.042318	-0.445143	-0.322191	-0.44523	0.404351	0.374123	0.435172	0.680172	0.433663	0.249317	0.609922	0.698695	0.783287	0.812181	0.73243	0.584122	0.726709	0.791889	0.769991	0.43052	0.731974	0.679525	0.633402	0.73524	0.662448	0.642272	0.668833	0.688483	0.635527	0.607244	0.663638	0.685565	0.71035	0.59804	1	0.847095	0.772661	0.274705	-0.0294573	0.147183	0.298314	0.112587	0.264499	0.158949	0.357025	0.2865
CCR1	0.190442	-0.075376	0.0973117	-0.11901	-0.396469	-0.383118	-0.474871	0.455128	0.434652	0.479605	0.65007	0.504656	0.396691	0.731774	0.694353	0.787738	0.75307	0.742784	0.680626	0.771169	0.833504	0.84557	0.600779	0.740911	0.714088	0.699803	0.804391	0.768695	0.741341	0.778678	0.781658	0.76398	0.760939	0.783662	0.779448	0.829042	0.7637	0.847095	1	0.895086	0.25068	0.0239847	0.0674117	0.283369	0.145215	0.248035	0.152056	0.285614	0.227163
IL1RN	0.190108	0.00829055	0.167678	-0.0314373	-0.300924	-0.28684	-0.329794	0.4715	0.385854	0.514834	0.704555	0.491571	0.447008	0.691212	0.722339	0.864519	0.800942	0.822009	0.654908	0.807973	0.808709	0.851937	0.710373	0.77357	0.788588	0.808104	0.855169	0.789911	0.808745	0.837711	0.821162	0.832004	0.854068	0.831254	0.834298	0.914455	0.846212	0.772661	0.895086	1	0.127953	-0.0663222	0.0506213	0.199085	0.0187099	0.13568	0.115669	0.326986	0.17536
CD8A	-0.0666107	-0.353145	-0.169894	-0.0681994	-0.287893	-0.0883748	-0.317111	0.206973	0.353786	0.225091	0.260307	0.428572	0.0572134	0.121196	0.155094	0.0429815	0.0827565	0.0541077	0.111656	0.0857671	0.125102	0.226894	0.0650861	0.127077	0.0530093	0.09963	0.130391	0.15949	0.0978547	0.110038	0.159905	0.141278	0.1233	0.160481	0.177516	0.121105	0.164228	0.274705	0.25068	0.127953	1	0.450919	0.264147	0.431885	0.298788	0.435184	0.323204	0.276492	0.528767
NCR3	-0.143184	-0.241308	-0.224628	-0.180645	-0.0968782	-0.0413464	-0.10049	0.250828	0.360333	0.181814	0.0723172	0.302467	0.142231	0.0590251	-0.0309956	-0.146608	-0.115736	-0.0981269	0.0102657	-0.0950741	-0.0658101	0.03693	0.0631929	0.0286457	-0.0728412	-0.0350665	0.0208519	0.0916732	-0.0133686	0.0109057	0.0543373	0.0603781	0.0532451	0.080331	0.0807871	-0.0211035	0.0505166	-0.0294573	0.0239847	-0.0663222	0.450919	1	0.130323	0.349977	0.314515	0.384723	0.377281	0.163862	0.288004
TNFRSF17	-0.287695	-0.285107	-0.260941	-0.270624	-0.327556	-0.330006	-0.274907	0.327518	0.423538	0.212039	0.0787811	0.272951	-0.0736564	0.0442844	0.125326	0.0662229	0.0760501	0.107741	0.0228899	0.0117306	0.0862789	0.143396	-0.0580201	0.11831	-0.0685247	0.0309908	0.105514	0.0942948	0.00815216	0.0242442	0.0621285	0.0351862	0.0383342	0.0848513	0.107118	0.0192672	0.00830926	0.147183	0.0674117	0.0506213	0.264147	0.130323	1	0.24373	0.402814	0.370871	0.245591	0.331383	0.256438
PTGER2	-0.276181	-0.258078	-0.137108	-0.263782	-0.497373	-0.36871	-0.286114	0.237931	0.33458	0.331507	0.228556	0.328109	-0.0053881	0.285769	0.276885	0.166136	0.190073	0.194352	0.0930702	0.123223	0.211147	0.269407	0.0487524	0.202242	0.0607228	0.0975267	0.215337	0.214896	0.13642	0.146097	0.179147	0.153283	0.168239	0.166061	0.2267	0.157801	0.163916	0.298314	0.283369	0.199085	0.431885	0.349977	0.24373	1	0.41198	0.552923	0.406647	0.457933	0.341218
GNLY	-0.280789	-0.305901	-0.38278	-0.515242	-0.395029	-0.379834	-0.379434	0.244318	0.357488	0.143547	-0.0788273	0.519391	-0.0530394	0.141644	0.198078	-0.00101015	0.0654391	0.130284	0.115036	0.00460653	0.148222	0.197494	-0.0356533	0.114877	-0.0635141	0.0269716	0.12277	0.154939	0.03495	0.0693081	0.111996	0.0964947	0.0805977	0.100796	0.110433	0.0395513	0.073385	0.112587	0.145215	0.0187099	0.298788	0.314515	0.402814	0.41198	1	0.821138	0.630752	0.508742	0.553577
PRF1	-0.324898	-0.234022	-0.375767	-0.516939	-0.508219	-0.335741	-0.389152	0.336435	0.445751	0.333376	0.0410972	0.631849	-0.0112015	0.202758	0.342742	0.140669	0.231023	0.315637	0.138818	0.123211	0.236116	0.298692	0.0461841	0.23001	0.0699009	0.153234	0.275024	0.25828	0.14884	0.181328	0.225926	0.207481	0.202976	0.2195	0.267077	0.168274	0.177078	0.264499	0.248035	0.13568	0.435184	0.384723	0.370871	0.552923	0.821138	1	0.800347	0.711718	0.758126
FASLG	-0.338144	-0.0838646	-0.365584	-0.437701	-0.310549	-0.233776	-0.0947409	0.371533	0.417191	0.336846	0.0403314	0.557394	0.115666	0.0715783	0.329752	0.160646	0.249189	0.328577	0.0783882	0.121801	0.163293	0.233882	0.151447	0.258438	0.133411	0.213836	0.307728	0.295419	0.187497	0.219539	0.259161	0.25816	0.263567	0.266123	0.31717	0.196761	0.198891	0.158949	0.152056	0.115669	0.323204	0.377281	0.245591	0.406647	0.630752	0.800347	1	0.727549	0.730426
CX3CR1	-0.210188	0.0795581	-0.188959	-0.303063	-0.406615	-0.264982	-0.0976625	0.410515	0.4372	0.509949	0.311068	0.465373	0.0288975	0.125756	0.538091	0.422182	0.461498	0.492145	0.0479275	0.229195	0.246019	0.279067	0.183244	0.387878	0.266112	0.393795	0.412421	0.341091	0.276622	0.300686	0.334449	0.320881	0.366573	0.372286	0.452598	0.322602	0.295058	0.357025	0.285614	0.326986	0.276492	0.163862	0.331383	0.457933	0.508742	0.711718	0.727549	1	0.75388
GZMH	-0.248147	-0.0935468	-0.213087	-0.29855	-0.352751	-0.194261	-0.199907	0.275343	0.331064	0.284741	0.174192	0.551362	0.0283769	0.0512194	0.330697	0.228766	0.286854	0.330973	0.0714728	0.158916	0.183922	0.239453	0.0946797	0.234002	0.151314	0.25659	0.284213	0.235535	0.167039	0.204597	0.231095	0.217394	0.221474	0.249933	0.292479	0.206125	0.189721	0.2865	0.227163	0.17536	0.528767	0.288004	0.256438	0.341218	0.553577	0.758126	0.730426	0.75388	1
GZMA	-0.353767	-0.0751449	-0.248878	-0.419136	-0.589628	-0.293797	-0.272322	0.311461	0.407377	0.348934	0.162496	0.53159	-0.163631	0.106608	0.418285	0.249458	0.296311	0.3653	-0.0299796	0.0807117	0.162574	0.206471	-0.0465149	0.19701	0.0379304	0.19076	0.241208	0.163686	0.0758792	0.112432	0.137717	0.124398	0.149265	0.169334	0.24555	0.140305	0.105126	0.286658	0.194703	0.179194	0.403403	0.22334	0.431475	0.486013	0.598845	0.79078	0.711721	0.824795	0.840649
NKG7	-0.261612	-0.0651701	-0.197855	-0.354932	-0.487584	-0.252714	-0.21606	0.314585	0.402259	0.407948	0.218308	0.530284	-0.054813	0.0573118	0.41856	0.249661	0.323456	0.359357	0.0195475	0.134852	0.157119	0.230169	0.0596613	0.280059	0.12061	0.258503	0.274215	0.228437	0.149602	0.181891	0.219194	0.205618	0.215829	0.245986	0.314941	0.198289	0.181968	0.351894	0.238907	0.188058	0.484929	0.327794	0.38654	0.495604	0.642485	0.845527	0.765541	0.86149	0.896581
YWHAQ	-0.25993	0.0265124	-0.190129	-0.420596	-0.670842	-0.308955	-0.342983	0.244466	0.313913	0.341309	0.185951	0.383763	-0.224573	0.237668	0.475118	0.392087	0.385097	0.480893	0.00189566	0.145833	0.25107	0.226482	-0.0627175	0.198156	0.0664946	0.268171	0.299085	0.168552	0.10384	0.144078	0.143481	0.146043	0.161504	0.177435	0.253163	0.195755	0.11225	0.374192	0.2625	0.284605	0.169086	-0.0840396	0.403514	0.270434	0.344935	0.485399	0.364376	0.640258	0.539106
CD69	-0.27589	0.0966316	-0.152407	-0.396284	-0.611534	-0.322939	-0.223746	0.35792	0.319095	0.485927	0.228275	0.411638	-0.0720225	0.322101	0.542375	0.473031	0.503472	0.599995	0.14669	0.328872	0.371445	0.378541	0.117177	0.36081	0.217695	0.354719	0.432409	0.32534	0.295431	0.318076	0.312462	0.309507	0.343412	0.326538	0.410172	0.360273	0.298815	0.392474	0.321175	0.394888	0.133134	0.0323674	0.290599	0.454727	0.263053	0.503709	0.47718	0.638826	0.525724
CUL1	-0.142021	0.247046	-0.095109	-0.338242	-0.656394	-0.319136	-0.207661	0.28772	0.307604	0.560831	0.354132	0.330661	-0.130403	0.324029	0.686242	0.575014	0.644888	0.677536	0.13478	0.386805	0.419362	0.412526	0.096116	0.462661	0.300253	0.44265	0.474203	0.359797	0.326439	0.35638	0.365569	0.340963	0.37573	0.372498	0.486629	0.407881	0.336629	0.549985	0.417167	0.461364	0.150702	-0.0677356	0.281665	0.404236	0.240785	0.463409	0.416434	0.69798	0.5044
CCR5	-0.290057	-0.119045	-0.131558	-0.246083	-0.55941	-0.235609	-0.377955	0.405412	0.492353	0.453575	0.37359	0.511527	0.0300937	0.326057	0.48622	0.320308	0.359962	0.428472	0.137787	0.224056	0.310001	0.413151	0.160468	0.309507	0.219946	0.294598	0.399499	0.343933	0.253667	0.275775	0.308936	0.314332	0.328967	0.336247	0.402379	0.337827	0.304616	0.435233	0.426411	0.390628	0.586503	0.289087	0.358889	0.56225	0.297508	0.563843	0.481528	0.559573	0.614102
IL2RG	0.0168451	-0.0587423	-0.0189186	-0.391977	-0.695413	-0.57866	-0.696395	0.29816	0.325055	0.263148	0.33385	0.367007	-0.198757	0.603591	0.509531	0.449134	0.456755	0.472684	0.293834	0.350699	0.584053	0.560111	-0.005136	0.333219	0.183277	0.156851	0.421241	0.316159	0.24609	0.286711	0.300271	0.25196	0.253304	0.248827	0.302715	0.348858	0.253507	0.676668	0.622839	0.524944	0.29095	0.0199522	0.334667	0.472785	0.326585	0.431166	0.180823	0.284303	0.251762
HCST	0.0343013	-0.0189823	-0.0517428	-0.343655	-0.712168	-0.49361	-0.548012	0.177403	0.335769	0.44932	0.358271	0.290579	-0.267856	0.336951	0.524204	0.329454	0.394343	0.351769	0.0837357	0.193206	0.311253	0.336585	-0.0666206	0.291783	0.0675271	0.217865	0.252889	0.200758	0.11405	0.178983	0.20591	0.159828	0.18178	0.214594	0.296655	0.227305	0.201111	0.575831	0.479224	0.363207	0.496541	0.218419	0.392214	0.48048	0.410151	0.520116	0.291788	0.537023	0.541977
CD81	-0.244108	-0.149681	-0.261254	-0.515545	-0.748668	-0.545963	-0.570483	0.265615	0.387593	0.281643	0.163493	0.435328	-0.258778	0.315049	0.411705	0.274255	0.274487	0.331309	0.0302483	0.0969464	0.260932	0.28076	-0.0941488	0.153281	4.2e-05	0.140988	0.254261	0.162441	0.0621578	0.106137	0.126709	0.116254	0.123565	0.143036	0.202225	0.151544	0.0961336	0.433228	0.346819	0.260127	0.437602	0.205605	0.431179	0.553624	0.486259	0.663893	0.430168	0.594065	0.60921
XBP1	-0.288602	-0.279751	-0.335334	-0.586325	-0.775109	-0.595712	-0.670816	0.333808	0.485694	0.305405	0.103609	0.501769	-0.2098	0.423104	0.393668	0.220218	0.263881	0.335879	0.158293	0.142197	0.35291	0.374548	-0.0773396	0.190491	-0.0197355	0.102348	0.270666	0.219189	0.102085	0.14675	0.172274	0.147585	0.1495	0.17888	0.221313	0.171792	0.140931	0.402175	0.393519	0.265596	0.398918	0.208285	0.638439	0.559559	0.622848	0.69559	0.415368	0.488257	0.468213
[truncated: 10 more columns]

## Sheet: Figure 1D
sample_id	participant	days_onset	vaccination	SARS-CoV-2 viral_load	ACE	ACKR2	ACKR3	ACKR4	ACOX1	ACSL1	ACSL3	ACSL4	ACVR1	ADAR	ADGRE5	ADGRG3	ADORA2A	AGT	AHR	AIF1	AIM2	AKT1	AKT2	AKT3	ALOX12	ALOX15	ALOX5	ALOX5AP	ALPK1	ALPL	ANPEP	AP1G1	AP1M1	AP1S2	APBB1IP	APEX1	APOBEC3G	APOL6	APP	ARRB2	ATF2	ATF4	ATF6	ATG10	ATG12	ATG13	ATG3	ATG4A	ATG7
CB-0101-01	CB0101	10	unvaccinated	-14.7602	4.02591	4.04701	4.32912	2.92029	10.0428	11.8779	4.80735	8.4407	6.79455	9.79417	10.3076	8.03881	6.00562	4.55949	7.13648	10.0876	7.84059	7.7385	8.72829	7.96907	4.80064	5.615	10.364	12.3981	8.05891	9.46895	8.2564	8.65184	8.85496	10.6555	10.3463	7.37738	9.95466	10.1989	8.60703	10.3313	10.4731	10.7823	8.53865	5.34021	7.95942	8.82254	9.41926	6.91791	9.17273
CB-0101-02	CB0101	13	unvaccinated	-21.8039	2.88166	4.30743	4.20477	3.65535	10.1305	11.7093	4.86344	8.19017	6.79129	9.32596	10.1659	8.07799	5.81762	3.7761	6.67694	9.99635	6.95664	7.6893	8.97553	8.59399	5.51791	6.13237	10.3859	12.2751	8.02569	9.72618	8.13858	8.7444	9.0255	10.4632	10.1454	7.3679	9.68231	9.07192	9.11523	10.608	11.0357	11.0975	8.75188	5.72982	8.34713	8.87387	9.68062	6.86505	8.77965
CB-0101-03	CB0101	15	unvaccinated	-25.5808	3.28983	3.84398	4.44095	3.05485	10.6868	12.4766	4.38888	8.77508	6.80012	9.33943	10.4886	8.63673	5.55704	4.18587	7.40054	10.7514	7.34252	7.74295	8.95751	8.35341	5.81941	6.12516	11.0317	12.7904	8.3276	10.4622	8.40595	8.72836	9.04311	11.0445	10.4297	7.56468	9.2655	8.7487	9.09769	10.9406	10.7956	11.0417	9.31515	5.37886	8.39335	9.12658	9.93404	6.97991	9.18334
CB-0101-04	CB0101	17	unvaccinated	-25.7785	3.39232	3.94953	4.42761	2.926	10.7084	12.6176	4.82528	8.95131	7.27947	9.44201	10.8132	8.78018	5.45022	4.97957	7.42324	10.836	7.40514	7.7952	9.04691	8.65008	6.16611	5.94883	11.1063	12.7943	8.71675	10.4584	8.693	8.75465	9.00118	11.1073	10.594	7.51625	9.58558	9.06418	9.41889	10.9954	10.9169	11.1695	9.35636	5.49729	8.39968	8.89503	9.85912	7.20056	9.34596
CB-0101-05	CB0101	19	unvaccinated	-19.5772	3.16672	4.02945	3.85798	3.23113	10.3862	12.4897	4.25626	8.78611	6.65878	9.4696	10.7166	8.65857	5.29609	3.77294	7.7097	10.8848	7.46606	7.60785	9.34201	8.47488	4.94111	6.02989	10.859	12.4465	8.45121	10.7398	8.30204	8.72972	9.01998	11.0497	10.5838	7.43546	9.30743	9.24129	8.99336	11.1198	11.0219	11.012	9.46457	5.62877	8.25186	9.01262	9.93366	7.09961	8.99166
CB-0101-06	CB0101	21	unvaccinated	-27.2032	2.72901	4.0009	3.70929	3.86987	10.8546	13.1143	4.46989	9.20215	7.39378	9.67486	10.845	9.06921	5.86962	5.03914	7.23496	11.3746	8.05403	7.94339	9.49707	8.47849	6.80297	5.54813	11.2237	13.3438	8.77703	11.1969	8.79045	8.87157	9.05634	11.1161	10.8692	7.47371	9.39906	9.25382	9.62174	11.35	11.0544	11.1968	9.55566	5.76102	8.43592	9.12223	10.2129	6.82349	9.09969
CB-0101-07	CB0101	23	unvaccinated	-29	3.69711	3.63343	4.06264	3.52732	11.0725	13.072	4.64039	9.17881	6.95513	9.99441	11.0546	9.35324	5.75087	3.85599	7.34003	11.1208	8.31492	8.00338	9.61504	8.52211	6.47184	5.71918	11.3817	13.1873	9.07438	11.2499	9.00386	8.89978	9.10037	10.9394	10.9687	7.51159	9.39962	9.37382	9.20335	11.3541	11.0271	11.2912	9.60779	5.48414	8.51621	9.28086	10.2393	7.03672	9.37143
CB-0102-01	CB0102	9	unvaccinated	-21.2377	4.08151	4.69988	4.69988	4.44361	10.5499	12.3884	4.97407	8.6532	7.24536	9.89128	10.1979	7.37182	6.47346	3.97453	7.60021	10.5062	6.74147	7.14415	9.0337	8.5002	4.52168	4.91743	10.4343	12.5265	8.48571	9.61811	8.70425	8.89769	9.12244	10.8876	9.80324	8.0119	9.06172	9.06496	8.46858	10.5552	10.6964	10.9863	9.01865	5.13175	8.21043	9.05189	9.52765	6.6489	9.72913
CB-0102-02	CB0102	11	unvaccinated	-29	4.00899	4.65076	4.53543	4.27202	10.5266	12.4776	4.79181	8.92964	7.36545	9.94103	10.5973	7.57008	5.61353	3.75809	8.04144	10.8688	6.97281	6.98025	9.2141	8.62523	5.96532	5.61353	10.4694	12.3688	8.48184	10.2829	8.5404	9.04671	9.28584	11.3948	9.79594	8.1103	9.0237	9.19044	9.25576	10.6595	10.7373	11.0638	9.08828	5.22342	8.37112	9.12704	9.75887	6.58466	9.70087
CB-0102-03	CB0102	13	unvaccinated	-29	4.31615	5.04308	3.45812	4.26529	10.3888	12.1455	4.88411	8.87593	7.40062	9.87172	10.5295	7.59761	6.07275	4.10182	7.9659	10.6148	6.69655	7.04308	9.34835	8.26543	4.98185	5.04308	10.2807	11.6427	8.22959	10.2791	8.18259	8.94793	9.21798	11.1185	9.74811	8.06544	8.79347	8.97968	8.95393	10.6097	10.3829	10.9698	9.04491	5.23955	8.13407	9.00692	9.61543	6.21296	9.58609
CB-0102-05	CB0102	17	unvaccinated	NA	4.38059	4.92505	4.49633	4.43962	10.9904	12.9068	5.62848	9.28149	7.53714	10.0329	10.9568	7.86177	6.18804	4.25475	8.17503	11.1366	7.26322	7.31134	9.51505	8.48216	6.38059	4.79546	10.7338	12.5071	8.73522	10.8718	9.00267	9.21561	9.50817	11.4672	9.98301	8.17503	8.8937	9.1532	9.32704	11.1471	10.7772	11.2061	9.40299	5.04352	8.39185	9.26733	9.9454	6.71452	9.9454
CB-0102-06	CB0102	19	unvaccinated	NA	3.85499	4.69432	4.06609	4.13093	10.4835	12.3883	5.16148	8.91985	7.53768	9.60557	10.5003	7.76182	5.60703	4.13093	7.77689	11.0842	7.26519	7.13832	9.39324	8.54655	6.36194	5.06652	10.4224	12.3945	8.0705	10.5878	8.0908	8.89005	9.25082	11.4892	9.72202	8.1266	8.89239	8.86907	9.17871	10.6629	10.9113	11.0664	8.86907	5.43996	8.21801	9.06229	9.91304	6.29352	9.2616
CB-0102-07	CB0102	21	unvaccinated	NA	4.12928	4.95884	3.41819	4.28096	10.6929	12.9365	5.48253	9.1214	7.15866	10.1562	10.9681	8.41844	6.33414	4.54411	7.87787	11.2554	7.74039	7.45886	9.68182	8.71057	6.52888	5.41853	10.7346	12.6553	8.47865	11.2702	8.6767	8.92769	9.29216	11.2519	10.2479	8.12391	8.74692	9.10622	9.0143	11.2588	11.0876	11.0883	9.07796	5.41853	8.37265	9.30775	10.0465	6.6314	9.45886
CB-0104-01	CB0104	9	vaccinated	-29	3.15866	2.71589	3.98641	3.69153	10.0757	12.2452	4.44692	8.63379	7.04549	9.19385	10.5241	7.85779	5.65507	4.8125	7.85037	10.7667	7.35711	7.87682	8.87661	8.82024	6.17033	4.69265	10.499	11.5622	8.03694	10.5901	8.81176	8.76828	9.0278	10.9957	10.5025	8.03513	9.40497	8.93139	9.14919	10.9998	10.4073	11.0561	9.20288	4.91121	8.28997	9.10121	9.78001	6.58331	8.88911
CB-0104-02	CB0104	11	vaccinated	-29	3.26003	2.58976	4.44228	2.61353	10.3391	12.5361	4.35473	8.73559	7.25427	9.31363	10.757	8.4458	5.52638	4.50906	7.81711	10.8978	7.45063	7.8268	8.85839	8.84489	6.48864	5.66477	10.8686	12.1416	8.29779	10.8441	8.76762	8.75509	9.04628	11.2825	10.7834	7.95733	9.44106	9.12485	9.46359	11.1386	10.4807	11.0269	9.31179	5.71672	8.49653	9.00251	9.8911	6.56651	9.17115
CB-0104-03	CB0104	13	vaccinated	-29	3.24184	3.04089	4.5404	3.77505	10.4329	12.4559	4.56864	8.71514	7.3411	9.28744	10.7058	8.06937	5.36282	4.75916	7.81564	10.8748	7.54473	7.90923	8.99155	8.97825	6.41752	5.23611	10.8904	12.0362	8.51732	10.5664	8.79107	8.66391	8.98749	11.1743	10.7234	7.65041	9.43571	9.13142	9.1738	11.1545	10.5601	11.0363	9.50054	5.11312	8.60236	8.96639	9.94065	6.74873	9.57008
CB-0104-04	CB0104	15	vaccinated	NA	2.95791	3.17153	4.15623	3.24489	10.2332	12.241	3.97269	8.66701	7.21607	9.26945	10.6927	8.1267	5.36807	4.43896	8.01218	10.8967	7.24603	7.83042	9.06283	8.71356	6.17752	5.1631	10.7715	11.8878	8.19303	10.5342	8.7952	8.79383	9.00574	11.3663	10.5921	7.86962	9.32098	9.0706	9.24624	11.0977	10.398	10.9778	9.10221	5.53916	8.37847	8.80177	9.94781	6.80012	9.20626
CB-0104-05	CB0104	17	vaccinated	NA	3.62293	3.0993	4.68426	4.06523	10.2364	12.3986	4.62702	8.68113	7.05582	9.43902	10.927	8.23936	6.0433	4.78136	7.7767	10.9039	7.35905	8.28374	9.41553	8.59641	6.38491	5.92813	10.7798	11.9499	8.06302	10.4466	9.03271	8.7389	9.15505	11.1918	10.6913	7.83415	9.21225	8.94606	9.37652	11.4894	10.4495	10.9336	9.10203	5.34944	8.37708	8.93849	9.7725	6.9905	9.23814
CB-0104-06	CB0104	19	vaccinated	NA	2.91456	3.19849	4.59096	3.24031	10.2016	12.5198	4.39232	8.72509	6.93204	9.3433	10.9765	8.55773	5.66619	4.22419	8.16842	11.0117	7.29287	8.11598	9.2369	8.44369	5.17353	4.96993	10.7187	12.1587	7.94767	10.5419	8.88228	8.72799	9.11194	11.335	10.7888	7.78424	9.41102	9.06267	8.89736	11.434	10.2953	10.7581	9.11736	5.3978	8.31506	8.96368	9.90308	6.99005	9.07165
CB-0104-07	CB0104	23	vaccinated	NA	3.19535	3.13914	4.47703	2.33342	10.2617	12.3152	4.1152	8.66377	7.53978	9.77711	11.1651	8.53508	5.75355	4.70099	8.19032	10.6469	7.27389	8.22241	9.29547	8.6663	7.21374	5.01569	10.7666	11.9735	8.2465	10.515	9.00932	8.90956	9.0407	11.0983	10.8008	7.57206	9.28603	9.18802	9.59748	11.4058	10.3515	10.9596	9.2684	5.40122	8.35738	9.12866	9.72265	6.91898	8.97174
CB-0106-01	CB0106	8	unvaccinated	-11.5757	3.65191	3.42089	4.45154	3.14405	9.07545	10.2119	4.59753	7.88832	7.07168	8.90241	9.49763	5.79155	5.87406	3.35614	7.72014	9.73047	6.86258	7.03122	8.68958	8.8798	5.20046	6.42038	8.59376	10.5032	6.75475	6.63822	6.49665	8.36645	9.05542	10.5161	9.24883	8.24992	9.64247	9.01962	8.26749	9.90102	10.9803	10.7407	8.69282	5.87406	8.01313	8.60589	9.31676	6.69125	9.2142
CB-0106-02	CB0106	10	unvaccinated	-20.0095	4.08321	3.03914	4.65363	3.84599	9.43215	10.7713	4.99277	8.08316	7.17832	9.06803	9.69429	5.83314	6.08321	3.56194	7.96359	10.3686	6.75302	7.12619	8.72349	9.11155	5.08321	6.46499	9.12223	10.5981	7.35165	7.80032	6.96359	8.46712	9.2335	10.8429	9.3974	8.47962	9.29023	8.87636	8.74265	10.2298	10.7266	10.6312	8.77683	5.60851	8.17063	8.7444	9.26395	6.51444	9.23475
CB-0106-03	CB0106	12	unvaccinated	-22.3926	4.10685	4.16189	4.76447	3.79909	10.7276	12.6341	4.76447	8.91456	6.86617	10.0515	10.5322	8.36387	6.05072	3.93074	8.07916	10.8023	7.37252	7.31361	8.97091	8.6852	4.65478	5.21412	10.2173	12.4718	8.34341	8.36964	8.99172	9.06318	9.15327	10.9225	10.0001	7.81192	9.08799	9.61985	8.51266	11.0801	11.0238	10.6753	9.18975	5.67356	8.16832	9.1516	9.7219	6.64515	9.79584
CB-0106-04	CB0106	14	unvaccinated	-25.3259	3.55336	3.69711	3.9486	3.88947	10.0242	11.8476	4.39232	8.70359	7.04636	10.0079	10.7912	7.45459	5.90472	3.1127	8.26195	10.9287	7.54326	7.46475	8.76222	8.67772	5.37086	6.7057	9.74779	11.3669	7.91958	8.17832	7.91217	8.71211	9.11382	11.1202	9.60062	8.19967	9.40288	9.81561	8.86709	11.0911	10.9451	10.7332	8.95591	5.79675	7.93056	8.9523	9.62227	6.60866	9.33827
CB-0106-05	CB0106	16	unvaccinated	-26.9058	4.2426	4.38681	5.31651	5.27984	9.18936	9.85879	4.1643	7.9546	7.08204	9.36746	9.92976	6.08215	5.87725	4.9486	7.91349	9.96183	6.85262	7.08204	9.0114	9.13671	5.16471	6.59455	8.76278	10.129	7.52599	6.28003	7.03903	8.65992	8.8711	10.2174	9.20406	8.04445	9.62941	9.45607	8.39973	10.4774	10.9981	10.7947	8.81797	5.54905	8.32553	8.96327	9.25434	6.77597	9.15446
CB-0106-06	CB0106	18	unvaccinated	-29	4.41346	4.3427	4.72137	4.66505	9.91278	11.3029	4.9279	8.5008	7.13996	9.38295	10.4927	7.34296	5.60585	3.60644	8.32021	10.737	6.65033	7.32481	9.22067	9.09513	5.97522	5.90376	9.59087	11.395	7.606	7.96936	7.9279	8.8219	8.88209	10.9128	9.43463	8.08709	9.11377	9.2133	9.13735	10.9613	11.2158	10.8203	8.92487	5.82833	8.09782	8.9128	9.63755	6.36089	9.16566
CB-0106-07	CB0106	20	unvaccinated	-29	4.45943	4.73985	5.04439	4.65249	9.64373	10.7436	4.65249	8.3733	7.1914	9.42038	10.3122	6.90014	5.86171	4.55888	8.19136	10.2202	6.95594	7.28161	9.33519	9.07847	5.29609	5.69655	9.22586	10.676	7.77116	7.55911	7.66342	8.78149	9.07847	10.3682	9.3733	8.0359	9.75287	9.58295	8.67458	10.7981	11.3033	10.729	8.88582	5.73958	8.13602	9.13199	9.41375	6.32463	9.34917
CB-0111-01	CB0111	15	unvaccinated	-13.5625	3.02148	3.7366	4.13914	3.49953	9.67818	12.1196	4.17712	8.55934	6.95163	9.34161	9.20283	7.34021	5.32697	4.20555	6.84562	10.3063	8.16209	6.65091	8.72629	8.70833	3.94673	5.08576	10.0587	11.7985	7.63118	9.56893	6.44824	8.42626	8.4138	11.0202	10.0926	7.80329	10.2792	10.0777	8.2494	9.96227	10.9986	10.9685	8.66117	5.83719	8.38409	8.62304	9.79873	6.95548	8.967
CB-0111-02	CB0111	17	unvaccinated	-20.7806	3.95791	4.1102	3.86493	3.55213	9.91831	12.9384	4.77716	8.99718	7.29793	9.9226	9.6795	7.52301	5.41244	5.32733	7.11666	10.3391	9.18728	7.12453	8.93056	8.63379	6.31705	5.15218	10.5711	12.0259	8.42832	10.1114	6.82197	8.77136	8.66206	11.0952	10.4444	7.57206	10.3433	11.0744	8.84043	10.1105	11.0168	11.1624	9.05028	5.79546	8.58331	8.78725	9.99534	7.05311	9.308
CB-0111-03	CB0111	19	unvaccinated	-16.5948	3.44493	4.29352	3.78764	3.02326	9.9688	11.8023	4.1334	8.43846	7.05507	9.239	9.76984	7.35014	5.48896	3.34056	7.13443	9.84671	7.81083	6.74079	8.99249	8.76441	4.95559	4.77873	10.1687	11.6599	7.69244	9.55785	6.68692	8.64158	8.6537	10.912	10.0091	7.79967	9.97268	9.77119	8.73573	9.90609	10.9533	11.1198	8.71949	5.8936	8.24179	8.70477	9.61552	6.74174	9.08489
CB-0111-04	CB0111	21	unvaccinated	-19.6884	4.10266	3.61235	4.89869	4.16672	10.3667	11.9461	4.38474	8.34829	7.18001	9.23508	9.83382	7.04396	5.23228	4.23955	7.23343	9.88966	7.14374	7.34979	8.94547	8.82075	4.92029	5.52262	10.6129	11.7157	8.45257	9.95142	7.40003	8.88753	8.75358	10.7222	10.2833	7.67927	9.80787	9.51229	8.62885	10.0648	10.5733	11.0381	8.95806	5.47346	8.28017	8.94889	9.50022	6.81057	9.29251
CB-0111-05	CB0111	23	unvaccinated	-23.6302	4.2854	4.2211	4.04002	3.0268	10.0723	11.2767	4.34837	8.46593	6.90159	8.80277	9.57901	7.16702	4.93026	3.1811	7.21859	10.1746	7.11468	6.89966	9.09714	8.94072	4.40054	5.10518	10.2845	11.5562	7.92636	9.32656	6.8363	8.62476	8.49161	10.8696	9.88612	7.63307	9.84959	9.37649	8.45253	9.9358	11.0349	10.8574	8.84875	5.8846	8.32944	8.50486	9.61616	7.04658	9.45234
CB-0111-07	CB0111	25	unvaccinated	-29	3.52231	3.6427	4.22574	3.80839	10.5973	12.1823	4.13832	8.5832	6.76567	8.72741	9.433	7.47776	5.4522	4.15462	7.08874	10.9276	7.2385	7.10297	9.08868	8.77442	5.71177	5.45779	10.9518	12.6503	8.13463	9.86227	7.62921	8.60266	8.75114	11.0989	10.3793	7.54643	9.71636	8.99687	8.55063	10.5642	10.9368	10.9777	9.08231	5.69432	8.33485	8.71507	9.91846	6.90881	9.53204
CB-0111-06	CB0111	27	unvaccinated	NA	4.01346	3.8125	3.05485	3.91743	10.3114	11.7585	3.59455	8.57459	6.92481	8.75666	9.97718	7.30634	5.24222	4.36177	7.43329	10.5844	7.472	6.92148	9.16098	8.93145	5.7366	5.5245	10.6238	11.4448	8.31619	9.97124	7.2681	8.72802	8.69049	11.0741	10.0531	7.8189	9.68706	9.25894	8.6978	10.2889	10.9757	10.8483	9.35887	5.59574	8.42341	8.81125	9.82736	6.71397	9.43715
CB-0112-01	CB0112	5	unvaccinated	-8.52334	4.23802	6.07125	4.99322	6.09635	9.90014	12.5757	4.99322	9.02627	7.47679	10.3521	9.65412	6.57818	5.93876	5.79286	8.01318	10.427	8.40829	5.99322	9.48866	8.78526	6.42828	4.48607	9.66674	11.3305	8.51913	9.43066	7.91785	8.75802	8.80822	10.5005	9.20127	7.66463	9.533	10.2013	8.50518	10.9815	11.8439	11.108	9.20127	6.40837	8.55578	9.04251	10.1984	7.28281	9.55578
CB-0112-02	CB0112	7	unvaccinated	-14.8129	4.60051	5.33735	4.23802	4.75221	10.3203	12.6624	5.43062	9.06234	7.33744	10.0744	9.46029	6.82286	4.84549	3.54597	7.7881	10.6105	8.17203	6.23783	9.2336	8.76145	5.77637	4.54597	9.89815	12.0379	8.32535	10.1159	7.89542	8.81714	8.73738	10.7305	9.3274	7.76447	9.48402	10.1368	8.63673	10.9522	12.0648	10.9871	9.22062	6.30506	8.41545	9.04281	10.3662	7.05507	9.46213
CB-0112-03	CB0112	9	unvaccinated	-18.7986	4.18031	5.57652	3.73985	4.68762	10.2912	12.7139	5.142	9.22023	7.39197	9.8484	9.7654	6.8632	5.57652	3.39232	7.91552	10.5961	7.8029	6.48704	9.49285	8.79051	5.79051	4.39163	9.87796	11.8094	8.56186	10.1211	8.19933	8.8983	8.80597	10.8439	9.48519	7.93251	9.35878	9.72855	8.8364	10.9514	11.9367	11.0644	9.33552	6.35878	8.24992	9.07208	10.2133	6.9659	9.6014
CB-0112-04	CB0112	11	unvaccinated	-25.4076	4.62819	5.58496	3.71039	4.62819	10.4744	12.561	5	9.11056	7.04854	9.46254	9.76471	7.19889	5	5.24108	7.91576	10.7755	7.32211	6.44758	9.49199	8.89385	6.39866	4.78869	10.1882	12.121	8.33512	10.3253	8.27543	8.88499	8.80748	10.6815	9.43552	7.79812	9.00422	8.95009	8.90704	11.0215	11.7617	10.9147	9.30558	6.32211	8.26181	8.95434	10.1125	6.78869	9.4203
CB-0112-05	CB0112	13	unvaccinated	-29	4.58316	5.93074	4.9814	5.67807	10.4755	12.6911	5.48091	9.15135	7.16782	9.43404	9.68377	6.9689	5.85125	5.16792	7.70086	10.6243	7.56636	6.5157	9.73261	8.74913	5.54967	4.93074	10.1305	11.6602	8.60322	10.351	8.4042	8.89821	8.8029	10.2946	9.38316	7.92434	8.9211	8.89821	8.25786	11.2921	12.1064	11.163	9.5093	6.48091	8.29333	9.28077	10.351	7.24241	9.2241
CB-0112-06	CB0112	15	unvaccinated	-29	4.56316	5.56285	4.00988	5.01033	10.4355	12.3382	4.80374	9.08356	7.41633	9.15327	9.41631	6.74725	5.52982	4.4957	7.68839	10.7987	7.13689	6.59529	9.47847	8.83476	6.46091	5.19101	10.0297	11.8942	8.20144	10.1048	8.11468	8.86499	8.88151	10.6875	9.32984	8.12024	8.94577	8.50005	8.92041	11.1027	11.7895	10.9715	9.08927	5.96139	8.17488	8.93316	10.0921	6.59529	9.26833
CB-0112-07	CB0112	17	unvaccinated	NA	4.26828	5.66078	4.72792	5.0054	10.147	12.3593	4.96901	8.91952	7.41143	9.2666	9.55543	6.55382	5.8535	4.59036	8.0278	10.5061	7.2149	6.50367	9.37352	8.95265	5.35579	5.07596	9.96313	11.2576	8.34886	10.2207	8.10135	8.82308	8.90026	10.3822	9.28156	8.10135	8.97123	8.77363	8.62311	10.9573	11.5562	11.094	9.2149	6.17532	8.48442	9.05639	9.90632	6.83327	9.30008
CB-0115-01	CB0115	9	unvaccinated	-12.5953	3.14893	3.30159	4.20085	2.95047	9.0514	10.3245	4.30597	7.8882	7.04428	9.2032	10.0574	6.31397	5.4941	3.78241	7.4116	9.90064	7.19692	7.36877	8.49582	8.87851	5.78346	4.42358	9.30204	11.0702	6.71589	7.61978	6.61956	8.78529	8.83766	10.3812	9.67366	7.79747	10.0811	9.89467	8.96625	9.86983	10.7552	10.9061	8.14573	5.49313	8.07489	8.70442	9.13548	6.97396	8.62267
CB-0115-02	CB0115	11	unvaccinated	-17.4104	3.20633	2.54597	4.0781	2.926	9.4798	11.3113	4.50335	8.2031	6.85175	9.09982	9.93789	7.0782	5.55796	3.91552	7.69335	10.3152	7.37947	7.40361	8.61305	8.99822	4.79442	5.16511	9.97519	11.5316	7.52246	8.66494	6.96139	8.80242	8.9602	10.5617	10.0079	7.97665	9.71545	9.62333	8.72993	10.1719	10.751	10.926	8.35984	5.61559	8.13191	8.72741	9.30638	6.86567	8.87523
CB-0115-03	CB0115	13	unvaccinated	-22.6421	3.10266	3.10769	4.08916	3.27352	9.40612	11.2669	4.20945	8.16128	6.80555	9.0077	10.104	7.06985	5.77716	3.88264	7.82292	10.3358	7.48696	7.62183	8.66949	8.97937	4.4489	4.99458	9.95431	11.3642	7.53559	8.80835	7.3972	8.84332	8.92769	10.552	9.97408	8.07906	9.40261	9.55405	8.78686	10.358	10.8366	10.9092	8.42286	5.56773	8.1397	8.87955	9.33497	6.70446	8.83185
CB-0115-04	CB0115	15	unvaccinated	-29	3.41954	3.16672	4.67525	2.79494	9.99509	11.9276	4.84147	8.58233	6.97923	9.34769	10.6091	8.53566	5.71067	4.66619	7.86882	10.7192	7.3672	7.65693	8.89636	9.07826	5.91025	4.44029	10.6259	12.2136	7.76109	9.49317	7.81231	9.07799	9.02677	10.7451	10.4485	7.96191	9.50954	9.42322	9.00459	10.8457	10.9116	10.9587	8.70605	5.58946	8.20291	9.03549	9.58545	6.94474	9.04393
CB-0115-05	CB0115	17	unvaccinated	-24.5566	3.45154	3.19377	4.74953	3.72137	9.3687	10.8113	4.98368	8.4494	6.94298	8.27473	9.89421	6.62439	5.32121	3.23113	7.71493	10.6961	7.61956	7.27184	8.55987	9.26945	6.30615	4.86839	9.91512	11.4062	7.27938	8.6937	6.66334	8.71404	8.81973	10.8113	9.97861	8.07302	9.62604	9.16473	9.0418	10.4782	11.0598	10.8984	8.73379	5.69377	8.21451	8.54442	9.43432	6.97717	9.13579
CB-0115-06	CB0115	19	unvaccinated	-29	3.0635	2.80116	4.23802	2.93357	9.90204	11.684	4.48671	8.54674	7.08311	9.14787	10.901	8.08995	5.60318	4.41819	7.98368	10.8913	7.47533	7.73911	8.63977	9.0265	6.1914	4.75809	10.542	11.3367	7.95478	10.1405	7.45516	9.00571	9.03897	10.7691	10.312	7.85891	9.12647	9.06733	9.01207	10.8604	10.7133	10.9026	8.8151	5.31976	8.18661	8.97444	9.57647	6.66562	8.86034
CB-0115-07	CB0115	21	unvaccinated	-29	3.44228	3.51854	4.43696	2.46205	9.34483	11.1817	4.44361	8.34669	6.78764	9.03634	10.3983	7.13709	5.73118	3.81762	8.06323	10.6533	7.2571	7.53846	8.90014	9.09204	5.07938	5.30597	10.0492	11.3329	7.66156	8.8525	7.29802	8.82314	9.07307	10.7144	10.0113	8.03617	9.3773	9.42295	8.91283	10.7397	10.8977	10.9243	8.47326	5.35262	8.1165	8.90755	9.38987	6.67299	8.78702
CB-0116-01	CB0116	8	unvaccinated	-13.4532	4.40735	4.23343	4.92505	5.05615	9.00031	11.0051	5.03518	8.48301	7.08215	9.3855	9.14865	5.85474	5.54751	4.56255	7.64126	8.79795	7.55136	6.69599	8.65682	8.79009	4.56255	4.94767	8.81657	10.783	7.69592	6.30524	7.26969	8.66715	8.62724	10.0686	8.85312	8.13016	9.75591	9.86064	7.44758	9.65684	10.7176	10.7409	8.42752	5.6343	8.24698	8.58075	9.18616	6.54767	9.11642
CB-0116-02	CB0116	10	unvaccinated	-27.7027	4.9241	4.50906	4.76075	4.99955	8.9624	10.3061	4.89821	8.26665	7.07692	9.10701	9.32026	5.28688	5.3067	4.28688	7.393	8.63851	6.67143	6.55152	8.7911	9.10845	4.57652	5.28688	8.59671	10.4167	7.51783	6.35526	7.09424	8.7075	8.67342	9.98188	8.93071	8.15036	10.0208	9.7047	7.47444	9.68298	10.7621	10.7831	8.54527	5.93711	8.43659	8.85162	9.11832	6.83112	9.0798
CB-0116-03	CB0116	12	unvaccinated	-29	4.31179	4.36877	4.59872	4.34056	9.11816	10.7491	4.77663	8.23597	6.98539	9.23594	9.59725	6.04308	5.32625	4.06005	7.58984	9.19155	6.85287	6.89676	9.0056	9.09006	4.62234	5.35438	9.11301	10.6655	7.72595	7.20711	7.44609	8.81009	8.88353	10.1437	9.13152	8.15381	9.8247	9.56129	8.06458	10.235	10.8707	10.7931	8.69728	5.97177	8.31365	8.81647	9.24824	6.71781	9.19057
CB-0116-04	CB0116	14	unvaccinated	-29	4.23113	4.78921	4.14812	3.86888	9.27051	10.8676	4.70487	8.40757	6.8813	9.18906	9.8876	6.52042	5.01525	4.23113	7.88441	9.48418	6.72642	7.01525	9.02395	9.1177	4.10518	5.21062	9.23098	10.8784	7.75455	7.79915	7.57281	8.72284	8.93758	10.3284	9.12848	8.21587	9.73083	9.47362	8.21587	10.5348	10.9441	10.8498	8.71032	5.71918	8.31134	8.97842	9.54487	6.36492	9.12446
CB-0116-05	CB0116	16	unvaccinated	NA	4.32912	4.9855	4.2854	5.06652	9.92168	11.9287	5.23917	8.92166	6.95745	9.54597	10.0835	6.23917	5.67751	4.19219	8.00955	9.95482	6.91444	7.268	9.19495	8.90343	4.77716	5.71122	10.0441	11.3444	8.62936	8.2305	8.62491	8.99413	9.09241	10.6277	9.4169	7.97505	9.31433	9.36986	8.30465	11.0164	11.0236	10.9846	9.03158	5.66021	8.53298	9.02989	9.81742	6.91444	9.55536
CB-0116-06	CB0116	18	unvaccinated	NA	4.11853	4.97315	4.54782	4.37295	9.32681	10.8489	4.7761	8.6376	7.01089	9.22899	9.98067	6.63764	5.19967	4.2765	7.75382	9.67816	6.48446	6.77597	9.15821	8.99963	4.54782	5.97292	9.30259	10.7516	7.98065	8.18329	7.68054	8.78254	8.89415	10.2779	8.98065	8.14975	9.20958	9.2764	8.39857	10.7538	11.0789	10.8478	8.77818	5.6279	8.36093	8.9537	9.55541	6.71301	9.19321
CB-0116-07	CB0116	20	unvaccinated	NA	4.16672	3.904	4.43029	3.34767	9.36992	11.0304	4.8748	8.49849	7.11187	9.33958	10.0316	6.4099	5.38922	3.78346	8.05452	9.81469	6.71959	7.20848	9.10559	9.17747	4.6865	5.81481	9.42501	10.8854	8.04472	8.19673	7.8711	8.95533	9.11653	10.5798	9.29078	8.37125	9.50922	9.54898	8.30451	10.7015	11.0687	10.7748	8.73988	5.85997	8.40986	8.90216	9.67267	6.88947	9.12892
CB-0117-01	CB0117	8	unvaccinated	-9.29718	3.21412	4.06609	4.43829	2.91648	9.60157	11.3574	4.15543	8.31746	6.95617	9.47494	10.04	7.0082	5.80323	4.26228	7.76122	10.4132	7.43121	7.55013	8.77182	8.74665	5.99774	4.42223	9.99367	11.4654	7.49697	8.38858	8.18036	8.68054	8.86651	10.928	9.96246	7.84687	9.52472	9.80168	9.0439	10.7222	10.568	10.8073	8.54578	5.28947	8.04543	8.87218	9.45047	7.01603	9.11129
CB-0117-02	CB0117	10	unvaccinated	-22.6625	2.95233	3.1127	4.43296	2.71149	9.64178	10.8754	4.32337	8.21169	7.00607	9.11408	9.93995	6.83555	5.90352	4.40939	7.27352	10.5781	7.02868	7.59074	8.68937	8.96904	6.70349	4.46728	9.92239	11.4226	7.30003	8.23965	7.87842	8.59842	8.94623	11.0184	9.89327	8.00259	9.62242	9.56207	9.24453	10.8148	10.6282	10.8184	8.4149	5.20046	8.01201	8.72236	9.50178	6.93475	8.89036
CB-0117-03	CB0117	12	unvaccinated	-25.8166	3.48671	3.59574	4.47962	3.36597	9.78831	10.8535	4.22805	8.1467	7.20301	8.87104	10.0611	6.7301	6.21839	3.64501	7.80361	10.3355	7.06587	7.71287	8.88185	9.06377	6.39866	4.80581	9.88925	11.3312	7.39738	8.21237	8.11306	8.66427	8.9071	10.9728	9.69737	7.98436	9.1815	9.23412	9.21429	10.9903	10.6021	10.9681	8.31492	4.99005	8.05577	8.72823	9.3875	6.69321	8.73379
CB-0117-04	CB0117	14	unvaccinated	-21.1838	3.86493	4.51159	4.34127	3.60644	9.98982	11.4146	4.67694	8.51928	6.79351	8.82174	10.1669	7.4475	5.76394	4.37712	7.83964	10.8118	7.25918	7.71198	8.99845	9.00734	6.24546	5.14731	10.3772	11.6614	7.56224	9.10124	8.29623	8.5575	8.9349	11.2443	10.0847	7.98795	9.12234	9.13991	9.09268	11.3589	10.8445	10.7649	8.79539	5.06652	7.94257	8.72758	9.69331	6.88228	9.0964
CB-0117-05	CB0117	16	unvaccinated	-29	3.66221	4.42962	4.32481	3.72574	9.99454	11.1779	4.16511	8.23807	7.03672	8.61817	10.2493	7.2778	5.79779	4.35614	7.98316	10.5329	7.34536	7.67186	9.13958	9.10001	6.74591	5.52356	10.416	11.2214	7.84128	8.89875	8.33544	8.47111	8.77554	11.0952	10.0369	8.01268	8.93021	8.99859	9.24189	11.4093	10.724	10.7995	8.94451	5.39506	8.08561	8.59444	9.48886	6.96336	9.60251
CB-0117-06	CB0117	18	unvaccinated	-29	3.42358	3.52732	4.83794	2.85997	10.0472	11.4276	4.43563	8.30131	7.14354	8.82477	10.2051	7.34341	5.77347	4.48027	8.2385	10.6294	7.12485	7.67342	9.12221	9.06985	6.58135	5.29976	10.3697	11.2788	8.10994	9.06668	8.38866	8.52384	8.83731	11.0501	10.0034	7.75982	8.8281	8.88536	9.22014	11.4079	10.7583	10.8362	8.96096	5.62819	8.08921	8.74409	9.5352	6.74631	9.44079
CB-0117-07	CB0117	20	unvaccinated	-29	3.55949	2.85997	4.29499	3.20789	9.73464	10.893	4.52293	8.09387	6.68342	8.71994	9.82914	7.41523	5.78005	4.1177	7.75034	10.5715	7.1644	7.58346	9.04988	9.01187	5.85	4.93687	10.1866	11.2052	7.31524	8.92742	8.08799	8.53337	8.80219	10.9997	9.96747	8.0468	8.99101	8.8802	9.08638	11.2099	10.667	10.7056	8.63147	5.26529	7.96272	8.7894	9.58276	6.86171	9.17682
CB-0118-01	CB0118	14	unvaccinated	-21.4628	3.9279	4.51223	4.66448	4.92742	10.2025	12.3862	4.80168	8.53889	7.24136	9.6629	10.0907	7.47865	5.86592	4.40122	7.72908	10.4571	7.46491	7.16692	8.95719	8.92493	4.88704	4.71149	10.0137	11.4584	8.36484	10.0278	8.53232	8.95965	8.95719	10.5697	9.76595	7.75749	8.95472	9.09737	8.26134	10.6905	10.8939	10.9791	9.26332	5.96694	8.38685	8.99353	9.69857	6.92742	9.41752
CB-0118-02	CB0118	16	unvaccinated	-29	4.55152	4.25172	4.30597	4.30597	10.597	13.1684	5.16591	9.21301	7.23774	9.86298	10.3833	8.16224	5.87307	4.01078	8.07874	11.0933	7.644	7.2447	9.10392	8.97539	6.1058	4.30597	10.5915	12.3111	8.76799	10.5519	8.98379	9.08651	9.22011	11.0466	10.221	7.8596	8.93493	9.04909	8.71363	11.0356	11.0821	11.003	9.74722	5.52857	8.33588	9.04909	10.0004	6.5624	9.69335
CB-0118-03	CB0118	18	unvaccinated	-29	4.63865	4.63865	4.63865	5.05398	10.1973	12.3586	4.75435	8.74742	7.22391	9.58532	10.1281	7.16249	6.11998	4.51349	8.15725	10.6631	7.37591	7.0197	8.98763	8.88999	5.88679	4.91169	10.0805	11.0001	8.75439	9.96384	8.62761	8.8963	8.94574	10.7378	9.70679	7.65385	8.60084	9.05956	8.59309	10.705	10.9906	11.0694	9.52562	5.44626	8.43334	8.89942	9.75091	6.92434	9.24624
CB-0118-04	CB0118	20	unvaccinated	NA	5.03914	4.43296	3.60999	5.03914	10.2617	12.8524	4.99729	8.94863	7.42543	9.55175	10.2956	7.36912	5.69098	4.60999	8.33177	11.0784	7.63764	7.19515	8.92371	8.90123	6.0594	5.0798	10.2373	11.3143	8.73627	10.3009	8.69105	8.8196	8.96498	11.0416	9.80148	7.85804	8.52442	8.88984	8.96226	10.8675	11.039	11.0364	9.63762	5.69098	8.32755	8.96769	9.89839	6.47962	9.47575
CB-0118-05	CB0118	22	unvaccinated	NA	3.99639	4.29205	4.34412	4.58135	10.469	12.9993	4.96301	9.05053	7.27826	9.72043	10.1208	7.7117	6.13668	4.82222	8.17343	11.0986	7.59208	7.16611	9.04658	8.95466	5.94626	5.31832	10.5459	11.8242	8.99828	10.2588	8.99828	8.89215	8.97974	10.9467	10.0856	7.66092	8.98388	9.04262	8.67634	10.9329	11.0014	10.9911	9.73647	5.66619	8.42249	9.03664	9.89436	6.67638	9.81176
CB-0118-06	CB0118	24	unvaccinated	NA	4.60348	4.80478	3.86592	4.5292	10.3514	12.6512	5.41075	9.07575	7.1015	9.49807	9.8942	6.93958	5.32589	4.67356	8.54342	11.0863	7.30369	7.00921	8.98522	9.06923	5.23534	5.36877	10.1655	11.9066	8.46622	9.55513	8.58965	8.8775	9.08868	11.1957	9.61447	7.78914	8.85119	9.04286	8.76112	10.9634	11.275	11.0437	9.50774	5.98185	8.47115	9.09511	10.0512	6.41058	9.54578
CB-0118-07	CB0118	26	unvaccinated	NA	4.85649	4.22419	4.48736	4.54597	10.5078	12.8411	5.26003	9.10442	7.00034	9.77573	10.0822	7.41007	5.54628	4.54597	8.21519	10.9163	7.22419	7.05202	9.06215	9.0571	5.42593	5.03166	10.4424	11.9901	8.82709	9.43561	9.1502	9.02898	9.15967	11.0659	9.82263	7.80916	8.80919	8.96029	8.58879	11.0102	11.2565	11.1062	9.53163	5.48736	8.36172	9.17375	9.98975	6.92469	9.63869
CB-0119-01	CB0119	6	unvaccinated	-9.74243	3.80323	3.90304	4.45549	4.38888	9.64193	12.2796	5.35368	9.18361	7.09434	10.7825	10.806	6.84172	5.12557	3.45549	7.42257	11.2424	10.0996	6.77768	8.88804	8.50803	4.51979	4.90304	9.64911	11.6567	8.5159	8.40139	7.31823	8.86354	9.05967	11.3372	9.66516	7.43087	10.368	11.6744	8.35821	10.688	11.4361	10.9649	9.40354	5.31832	8.31818	8.95626	10.3516	7.12557	9.71908
CB-0119-02	CB0119	8	unvaccinated	-8.08021	4.41684	4.41684	4.54226	4.27873	9.7187	12.2774	5.34944	8.8398	6.81519	10.3344	10.2925	7.51175	6.04461	4.65764	7.41659	10.457	8.52701	6.88789	8.8089	8.95716	3.54226	6.48075	9.41249	11.8167	7.96838	9.44499	7.55704	9.09157	8.9287	10.4329	9.6714	7.76447	9.59378	10.2122	8.13704	10.4905	11.451	11.0043	9.15682	5.54226	8.24255	9.14203	9.88493	6.5421	9.35804
CB-0119-03	CB0119	10	unvaccinated	-11.125	4.37643	3.55336	4.43829	3.853	9.80143	12.2338	5.02281	8.7897	7.00282	10.1907	10.1022	7.09149	5.68594	3.65992	7.48244	10.766	8.62786	6.85312	8.39609	8.64749	4.10098	5.27947	9.52374	12.2012	7.91379	9.01042	7.43054	8.65721	8.96942	11.0092	9.62456	7.80729	9.94978	10.5492	8.41912	10.4086	11.0274	10.7682	8.96682	5.21062	8.17951	8.73573	9.892	6.77189	9.32474
CB-0119-04	CB0119	12	unvaccinated	-16.9884	4.35966	3.19061	4.60526	3.30597	10.2704	12.4994	5.03122	8.81702	7.25616	10.1578	10.2372	7.71363	6.27761	3.69265	7.5299	10.4793	8.3766	7.28457	8.80967	8.7344	3.77505	5.55919	10.0615	12.658	8.44431	9.81578	8.62194	8.93378	9.20875	10.817	10.0768	7.68727	9.67657	9.85541	8.6275	10.6597	11.033	11.0097	9.17876	5.67129	8.26688	9.0625	9.8471	6.69251	9.74339
CB-0119-05	CB0119	14	unvaccinated	-27.2517	4.74953	4.64212	4.94205	5.18982	10.4136	12.3498	5.26379	8.74288	7.02945	9.65277	10.2706	7.78745	5.64241	5.18982	7.40139	10.6818	7.82464	7.38491	8.72332	8.69686	4.11187	5.89627	10.0917	12.3246	8.29953	9.92496	8.65621	9.01343	9.11689	10.7052	9.57134	7.94199	9.20877	9.32134	8.35984	10.7558	11.0374	10.7574	8.83678	4.849	8.22738	9.01878	9.75896	6.66988	9.485
CB-0119-06	CB0119	16	unvaccinated	-27.8981	4.97177	4.47444	4.91025	4.29352	9.71778	11.3411	4.84649	8.20701	7.19417	9.32643	9.86259	6.87873	6.03078	4.29352	7.44211	9.95671	7.2817	7.20701	8.86663	9.00158	3.19377	5.81301	9.64659	11.396	7.50581	9.04865	7.77919	8.64897	9.06633	10.5136	9.31168	7.79623	9.1715	9.34105	8.41477	10.3264	11.102	10.7167	8.8173	5.84624	8.00158	9.03072	9.46634	6.84624	9.0271
CB-0119-07	CB0119	18	unvaccinated	-29	4.54782	3.75061	4.50335	4.25776	10.422	12.3917	4.8953	8.86292	7.08066	9.67186	10.5421	7.98294	5.78869	3.31034	7.8563	10.8307	7.77933	7.28457	8.90406	8.90192	4.45746	6.39797	10.3065	12.2743	8.32017	10.2837	8.27137	8.97688	9.1703	11.0174	9.8858	7.87823	9.2328	9.45154	8.70774	10.9472	11.1045	10.7851	9.23788	5.3107	8.27798	9.03455	9.89227	6.65292	9.42055
CB-0120-01	CB0120	11	unvaccinated	-22.8057	3.55213	3.81558	4.23036	3.69042	10.6078	12.32	4.68986	8.97206	7.18478	10.2953	10.3443	7.16128	4.9855	3.23113	7.90304	10.8296	7.90304	7.14944	8.95169	8.72642	5.27501	4.68986	10.1569	11.9992	8.43517	8.8416	8.5749	9.09476	9.13145	11.1079	9.65894	7.94486	9.34693	10.1269	8.66523	10.6304	11.3174	11.0468	9.13448	5.62293	8.20784	9.14047	9.98714	6.63996	9.5682
CB-0120-02	CB0120	13	unvaccinated	-28.2368	3.24641	4.60051	4.46923	3.77716	10.622	11.9091	4.53667	8.80151	7.45204	9.6239	10.3682	7.18557	5.1643	3.39917	7.76348	11.1404	7.50327	7.15381	8.99588	8.69171	5.36247	5.28651	10.2344	11.8976	8.52822	9.1724	8.66196	8.86165	9.28401	11.2501	9.57287	8.07703	9.04278	9.48639	9.1431	10.6963	11.434	11.1471	9.30583	5.43463	8.32495	9.22675	9.97636	6.60051	9.55476
CB-0120-03	CB0120	15	unvaccinated	-27.5998	3.24641	4.71973	3.66107	3.53605	10.6459	11.9464	4.77663	8.85739	7.22574	9.82758	10.2609	7.03023	5.53543	3.53605	7.83093	11.1046	7.48543	7.09835	8.93402	8.63063	4.46858	5.07596	10.2621	11.7765	8.70539	9.22831	8.84753	8.98891	9.24596	11.1408	9.47478	8.04182	9.03892	9.59762	8.71266	10.6944	11.2891	11.0053	9.12316	5.20516	8.3568	9.12316	9.91208	6.64587	9.56788
CB-0120-04	CB0120	17	unvaccinated	-27.8562	5.03122	3.26604	4.11353	4.26604	10.7544	12.8165	4.75114	9.10368	7.21062	9.65118	10.5381	7.85069	5.69877	4.26604	7.60199	11.8095	7.54373	7.26576	8.96619	8.28364	5.03122	5.1918	10.3971	12.7074	8.45162	10.1386	8.60203	8.90382	9.34895	11.3711	9.8234	8.30136	9.18698	9.26123	8.19175	10.9396	11.2725	11.0615	8.82645	5.80168	8.09355	9.15813	10.1654	6.64429	9.49071
CB-0120-05	CB0120	19	unvaccinated	-29	3.79909	4.45154	3.16189	3.89918	10.6871	12.4553	4.57652	9.1767	7.01424	10.0403	10.6465	7.34056	5.45121	3.69265	7.87449	11.5353	7.96913	7.36685	9.11077	8.81198	5.51538	5.23993	10.417	11.9841	9.01142	9.65003	8.95472	9.03895	9.34718	11.2778	9.69917	8.07398	9.36468	10.1816	8.86217	10.8881	11.1611	11.0579	9.36468	5.96901	8.47565	9.27027	10.229	6.57682	9.56925
CB-0120-06	CB0120	21	unvaccinated	-29	4.03386	4.18587	3.18587	4.50779	10.6605	12.3043	4.4489	9.2212	7.03353	9.64829	10.4912	7.24736	5.32301	3.77083	7.67744	11.5034	8.30661	6.82947	9.09247	8.78251	5.32301	5.18547	10.4134	11.8434	9.13278	9.45236	8.69655	8.79142	9.1092	11.272	9.8047	8.04854	9.17198	9.86223	8.76752	10.8309	11.3272	10.9498	9.75392	5.56407	8.48937	8.91621	10.149	6.40276	10.1822
CB-0120-07	CB0120	25	unvaccinated	-29	4.4822	4.55275	2.96717	3.96809	10.6128	12.529	5.06738	8.95169	7.55282	9.84704	10.6494	7.2266	5.16068	2.96717	7.86096	11.4055	7.83295	7.33047	9.32042	8.78261	5.68398	5.40837	10.3966	11.8125	8.65639	10.0719	8.86099	8.8679	9.32796	11.2414	9.87994	8.27431	9.15489	9.40372	9.09424	10.808	11.196	11.1009	9.24536	5.86096	8.42731	9.00916	10.0928	7.18289	9.45976
CB-0122-01	CB0122	9	unvaccinated	-15.7333	3.36457	4.54226	4.33128	3.82985	10.0585	12.1984	4.72955	8.77906	7.26641	9.88182	10.9891	8.43429	5.57289	4.52356	7.57403	10.4819	8.44062	7.77129	8.78018	8.89488	6.6985	6.10601	10.3473	11.9582	8.01764	9.91971	7.97762	8.85453	8.91886	10.9838	10.4758	7.08108	9.75144	9.99838	9.06337	10.7134	10.9057	10.9104	8.82788	4.97774	8.20872	8.97459	9.84565	7.02392	9.39926
CB-0122-02	CB0122	11	unvaccinated	-21.4916	3.24641	4.59036	3.66107	2.97453	10.2886	12.2637	4.40327	8.81458	7.18973	9.61126	11.0706	8.16224	6.09887	4.20163	7.60333	10.6469	8.03985	7.80471	8.97556	8.70877	6.47346	6.09677	10.7006	11.8095	8.72931	10.3521	8.62728	8.78712	8.92736	10.7868	10.6002	7.2077	9.44101	9.52268	8.98094	10.9549	11.0268	11.0342	8.96203	4.82782	8.27482	8.88975	9.84573	6.87897	9.8407
CB-0122-03	CB0122	13	unvaccinated	-22.0777	3.15704	4.53978	4.09001	3.65306	10.2752	12.5489	4.66334	8.99537	6.92339	9.78566	11.3451	8.88118	6.04374	4.81762	7.69139	10.9569	8.09698	8.04467	9.14535	8.62344	6.10056	6.0468	10.7868	12.0069	8.40557	10.9864	8.51735	9.01086	9.11171	11.0121	10.6843	7.31796	9.45459	9.63292	8.84078	10.9206	10.8619	10.8522	9.26264	5.12557	8.14246	9.13021	9.89142	6.99118	9.5716
CB-0122-04	CB0122	15	unvaccinated	-21.1643	4.42694	5.38094	4.04439	4.20085	9.52542	11.8101	4.79597	8.97616	6.56377	9.92575	10.8415	8.15522	5.51948	4.76977	7.0354	10.7825	10.006	7.38241	8.96342	8.09471	4.61589	5.45022	10.2283	11.3626	8.8352	9.28767	7.64904	8.52658	8.71809	10.7398	10.1659	7.01447	9.62803	11.4273	8.188	10.7894	11.0166	10.9891	8.85284	5.29278	8.21485	8.9806	10.3317	7.17443	9.81482
CB-0122-07	CB0122	21	unvaccinated	-21.9111	4.15218	4.95093	3.92884	3.99367	10.1286	11.5273	4.75862	8.61003	7.13709	9.61221	10.6544	7.69384	5.95163	5.09845	7.68559	10.4414	8.48788	7.5256	9.01226	9.10628	5.17832	6.1035	10.5402	10.942	8.52861	10.2627	7.81487	8.86285	8.88826	10.6052	10.0179	7.27277	9.54892	9.80442	8.60681	10.7819	10.9064	11.2536	8.7702	5.3733	8.08767	8.97065	9.9468	7.22023	9.08082
CB-0123-02	CB0123	11	unvaccinated	-23.9534	4.51791	4.32481	4.04089	3.42492	10.0275	11.4719	4.51791	8.67511	7.64191	9.03543	9.22855	5.68762	5.10266	4.10266	7.69766	9.82267	6.84862	6.16169	8.29255	8.71497	4.72738	5.00944	9.03345	11.6662	7.58383	7.82152	7.45442	8.70262	8.65732	10.636	8.78689	7.76095	9.71742	9.66114	8.52619	9.60257	10.9068	10.8748	8.69269	6.08767	8.16521	8.61316	9.44553	6.67765	9.2182
CB-0123-03	CB0123	13	unvaccinated	-29	4.90448	5.31976	4.41954	5.26716	10.4636	12.1155	5.09719	8.67726	7.65191	9.18832	10.0765	7.1417	5.68229	5.37051	7.43121	10.0954	7.03595	6.72178	8.54578	8.77916	6.18488	5.21296	9.84328	11.9491	8.70712	8.82525	8.15623	8.93443	8.58383	10.5458	9.33255	7.81615	9.1848	9.66972	8.72182	10.5472	11.1039	10.8444	8.97997	5.76022	8.35786	8.63648	9.37964	6.7412	9.65191
CB-0123-04	CB0123	15	unvaccinated	-22.7229	4.94907	5.10098	4.44228	4.0018	10.7574	12.4642	4.58676	9.09806	8.02708	9.39631	10.0223	6.65363	5.00135	3.51602	7.73335	10.5811	7.44211	6.83807	8.41819	8.73721	7.01436	5.68594	10.0768	12.2613	8.65363	9.61204	8.44211	8.85596	8.74876	11.0255	9.29747	7.71774	9.16574	9.62463	9.43736	10.4326	11.1793	11.1279	8.9255	5.55182	8.17148	9.01436	9.917	6.51617	9.39631
CB-0123-05	CB0123	17	unvaccinated	-29	4.36947	4.97957	3.58135	3.92884	10.5384	12.214	4.64501	8.81855	7.53099	9.13558	9.87813	7.13278	5.07596	4.58075	7.53099	10.4988	7.33101	6.53091	8.47029	8.89636	5.6761	5.58105	9.80632	12.013	8.56864	9.56243	7.8563	8.67232	8.71774	10.7564	9.2431	7.67617	9.33103	9.55202	8.63332	10.348	11.2281	10.9935	9.17413	5.61353	8.33588	8.87311	9.68571	6.58105	9.54574
CB-0123-06	CB0123	19	unvaccinated	-29	4.849	4.62702	4.849	4.62702	10.5104	12.2083	5.04177	9.12928	7.6343	9.09439	9.81826	6.76977	5.21179	4.5656	7.71425	10.6712	7.46809	6.50128	8.28974	8.78329	6.43413	5.25134	9.98288	12.0004	8.47646	9.59449	7.71425	8.78666	8.75949	11.0076	9.32724	7.82318	9.24885	9.51148	8.76291	10.3191	11.1126	10.9967	9.2267	5.8748	8.25129	8.77653	9.88574	6.32715	9.58293
CB-0123-07	CB0123	21	unvaccinated	NA	4.46597	3.88166	4.35544	4.35544	10.6792	12.4364	5.26604	9.21709	7.66548	9.39075	10.06	7.43921	4.79857	3.71149	7.65378	10.7954	7.77735	6.91097	8.51538	8.80403	5.64212	5.73363	10.0633	12.1041	8.85337	9.82372	8.26969	8.7881	8.82502	10.9816	9.49753	7.80929	9.27543	9.7253	8.93286	10.4902	11.1233	10.9023	9.3677	5.56925	8.32229	8.9804	9.87744	6.35509	9.76248
CB-0124-01	CB0124	8	unvaccinated	-29	2.82985	4.0072	4.10936	2.98732	10.1115	11.5419	4.5472	8.42786	6.80735	9.16867	10.6577	7.53652	5.64933	4.21101	7.50279	10.6501	7.91043	7.76474	8.86171	8.85147	5.17832	4.28762	10.2208	11.7335	7.46467	9.1698	7.76202	8.44298	8.81474	11.2355	10.2216	7.66171	9.62529	9.31002	8.65821	10.585	10.6077	10.6359	8.76255	5.28133	8.18418	8.68148	9.72724	6.83504	9.20369
CB-0124-02	CB0124	10	unvaccinated	-26.9406	2.81967	3.70708	4.20398	3.13258	10.3716	11.7778	4.51602	8.5856	6.96232	9.63786	10.8859	7.88056	5.97016	4.03826	7.71836	10.6068	7.91749	8.00624	8.87341	8.91379	5.11853	4.72792	10.3428	11.7547	7.6851	9.34136	8.22381	8.66548	8.92558	11.0699	10.382	7.76089	9.50283	9.76177	8.73529	10.7451	10.6799	10.768	8.91988	5.19535	8.26078	8.8454	9.78126	7.11405	9.13707
CB-0124-03	CB0124	12	unvaccinated	-29	3.53481	3.33342	5.20477	3.47249	10.0237	11.4839	4.69098	8.19086	6.71946	9.54353	10.6647	7.67723	5.91672	4.54535	7.81877	10.3894	7.69328	7.85599	8.65853	8.83864	4.38681	5.22882	10.0573	11.227	7.58586	9.38933	8.01117	8.59182	8.66544	10.8675	10.1759	7.69174	9.11692	9.63336	8.31823	10.5433	10.6709	10.5427	8.74153	5.65592	7.99842	9.03485	9.62035	6.96671	8.90734
CB-0124-04	CB0124	14	unvaccinated	-29	3.28836	3.87676	4.49121	2.47768	10.2533	11.7314	4.67976	8.50712	7.21888	9.37437	10.6126	7.53154	6.24622	4.04701	7.65313	10.5146	7.92647	7.93864	8.86688	9.05151	6.24774	5.92267	10.2299	11.4779	7.74752	9.16546	8.00473	8.60077	8.91597	10.8703	10.3593	7.78215	9.17665	9.43089	9.10093	10.6224	10.659	10.87	8.91208	5.71727	8.20212	8.96685	9.67405	6.69237	9.23331
CB-0124-05	CB0124	16	unvaccinated	-29	3.74631	3.87774	4.86443	3.75489	10.2059	11.7043	4.5656	8.56506	7.41397	9.92593	10.8283	7.77637	6.31325	4.41007	7.58586	10.5424	8.48018	7.8703	8.958	9.10394	6.23573	5.43563	10.181	11.4475	7.83851	9.32233	7.86419	8.61221	8.84543	10.8583	10.3947	7.86839	9.39107	9.92046	9.04051	10.7671	10.8003	10.8959	8.77403	5.69738	8.22487	9.10701	9.78426	7.03078	9.04734
CB-0124-06	CB0124	18	unvaccinated	NA	2.93168	3.84599	4.87578	3.41007	10.5482	13.0059	5.77452	10.2242	7.01647	10.9666	12.313	8.23692	5.54411	4.88606	8.08284	11.7829	10.96	7.81577	9.00778	8.45446	6.33038	4.82934	10.9949	11.3289	9.30964	10.0288	7.79559	8.9119	8.6621	11.3283	10.7995	7.28059	10.3794	12.1424	9.24911	11.7868	10.7536	10.7034	9.65621	5.78477	8.37569	9.25927	11.5458	7.3411	8.87578
CB-0125-01	CB0125	10	vaccinated	-18.2358	3.2555	4.15381	4.0321	3.41954	10.3633	12.0871	4.7137	8.44477	7.0365	8.90794	9.87409	8.06199	5.69265	4.7366	7.4358	10.5539	8.33123	7.65878	8.54388	8.97754	3.54473	6.54148	10.8	12.7047	8.46459	9.39575	8.8219	8.80223	8.93103	10.7106	10.1477	7.74234	9.39598	9.35171	8.53193	10.4771	10.8033	11.0055	9.08295	5.43496	8.28096	8.87329	9.84951	7.02037	9.64929
CB-0125-02	CB0125	12	vaccinated	-26.3125	3.24489	4.39163	4.42223	3.75702	10.1576	12.069	4.0505	8.47508	6.86282	8.9205	10.1813	8.26228	5.26228	5.20516	7.32499	10.7214	8.0614	7.65571	8.60437	8.94187	3.97545	6.17073	10.6753	12.4817	8.33177	9.58894	8.79354	8.70086	8.98664	10.5977	9.9561	7.31515	9.13993	9.15446	8.42017	10.4411	10.658	10.8191	8.87578	5.56742	7.99158	8.92733	9.75906	6.41785	9.29361
CB-0125-03	CB0125	14	vaccinated	-27.5464	3.67694	4.15381	4.64328	4.0036	10.4891	12.3398	4.59932	8.70877	6.69516	9.19763	10.4674	8.7339	5.91958	5.36632	7.67193	10.9006	8.06625	7.80929	8.88643	9.02226	3.41954	6.7057	11.0011	12.8036	8.67821	9.91337	9.05376	8.99112	9.15099	10.6801	10.3316	7.65385	9.41481	9.36354	8.57769	10.8045	10.8753	10.9283	9.2043	5.59991	8.18001	9.0255	9.9158	6.37243	9.57304
CB-0125-04	CB0125	16	vaccinated	-27.9914	3.69377	4.14486	4.52293	4.22342	10.3185	11.9999	4.82426	8.59507	6.8896	9.13889	10.3745	8.05474	5.99458	5.19731	7.50589	10.4901	8.10402	7.90719	8.68429	9.00096	4.62	6.80336	10.8399	12.2921	8.56739	9.06164	9.11048	9.01343	9.0694	10.3272	10.0291	7.43212	9.28052	9.28774	8.60084	10.6578	10.4909	10.8502	9.11645	5.35014	8.14318	8.95423	9.65075	6.50859	9.56592
CB-0125-05	CB0125	18	vaccinated	-25.3838	3.86691	3.85798	3.852	3.19377	10.0765	11.4083	4.47897	8.21548	6.97361	8.90764	9.75721	7.60133	5.67666	4.67751	7.6825	10.5486	7.70577	7.48792	8.83876	9.05009	4.05572	6.5944	10.4256	11.9438	8.0662	8.95437	8.40748	8.68853	9.02948	10.5586	9.96463	7.77591	9.17375	9.12441	8.66231	10.5828	10.7122	10.8958	8.77982	5.45648	8.07799	8.76212	9.71516	6.69711	9.06784
CB-0125-06	CB0125	20	vaccinated	-29	3.74201	4.50779	4.01881	3.66903	10.105	11.5278	4.41684	8.34367	7.05289	8.96345	9.77464	7.76361	5.19338	4.93357	7.43413	10.6961	7.67744	7.71898	8.82149	9.00955	4.6017	6.9357	10.4979	11.8209	7.93109	9.24615	8.63067	8.78598	9.06961	10.5237	9.80545	7.57183	9.08887	9.19739	8.8704	10.6682	10.7425	10.863	8.65066	5.35191	7.82731	9.06323	9.82019	6.52888	9.07559
CB-0125-07	CB0125	22	vaccinated	-29	3.65535	4.30159	4.11603	4.60644	10.2417	11.8515	4.35966	8.62655	7.03452	9.04783	10.1687	8.27482	5.90352	5.55059	7.63169	10.6194	8.1918	7.72676	8.6401	9.09437	4.65191	7.07585	10.8583	11.9529	8.62439	9.34731	8.87937	8.81484	9.16111	10.5276	9.97535	7.55267	9.23683	9.39127	8.65324	10.6595	10.6727	10.8906	9.0129	5.57198	8.09993	8.9857	9.66486	6.93522	9.43089
CB-0128-01	CB0128	11	vaccinated	-27.1381	4.16993	4.75489	4.90689	5.75489	10.6184	13.1144	5.2854	9.23599	7.53916	9.99008	10.5157	8.53912	6.58496	5.16993	7.88868	10.7142	8.51566	7.33985	8.79438	9.03615	5.75489	3.16993	10.4767	12.5793	8.93366	10.5651	8.60729	9.0112	8.95997	10.7549	10.1202	7.79442	9.31965	9.22879	8.29916	10.7423	10.9226	10.9136	9.43041	6.10852	8.16987	9.19227	9.61283	6.58496	9.75985
CB-0128-02	CB0128	13	vaccinated	-29	3.91743	4.91743	3.91743	3.55459	10.9262	13.2346	5.2709	9.19872	7.65442	10.0096	10.6959	8.64839	6.13976	3.74739	7.50239	10.7248	8.38414	7.70169	9.05129	8.85081	5.50239	3.91743	10.839	12.7514	8.84027	10.6179	8.85605	8.97151	9.43402	10.9823	10.4235	8.04215	9.0096	9.33248	8.91743	11.2028	11.0037	11.1643	9.45832	4.65421	8.12257	9.21104	9.8136	6.60555	9.83498
CB-0128-05	CB0128	19	vaccinated	NA	4.10518	5.03122	4.36807	4.59096	10.7273	13.2258	4.87086	9.09167	7.19269	10.036	10.9595	9.48031	6.10518	3.95327	7.78333	10.621	8.55152	7.57773	9.15838	8.60988	5.10518	4.2426	10.7332	12.7574	8.72584	10.6552	8.46283	9.27519	9.10074	10.8029	10.2651	8.01218	9.16272	9.16704	8.49069	11.2001	10.9305	10.952	9.21796	5.03122	8.16702	9.25094	9.74044	6.59066	9.34939
CB-0128-06	CB0128	21	vaccinated	NA	4.78136	5.14405	4.97407	6.14384	9.81948	12.0929	3.55949	8.49757	7.29591	9.80054	10.4698	7.75535	6.29591	5.97407	7.33154	9.74217	7.78136	7.10329	9.09294	9.20281	3.97361	5.14405	9.81319	11.0615	8.22193	9.90472	7.40028	8.60333	8.74217	10.2408	9.6322	7.97401	9.41692	9.40026	8.18344	10.7222	11.21	10.9541	8.92819	5.14405	8.01837	8.80687	9.32272	6.92813	9.27778
CB-0128-07	CB0128	23	vaccinated	NA	3.24793	4.73335	4.09592	4.24793	9.88013	12.1505	4.09592	8.44162	7.28346	9.91177	10.6453	8.28351	6.35226	4.24793	7.58414	9.80858	8.61941	6.85661	8.94831	9.00809	5.24793	3.73335	9.97578	11.0908	8.35218	10.0984	7.74611	8.6674	8.74611	10.2568	9.77768	7.83283	8.92029	9.33107	8.11577	10.6791	11.0147	10.8611	8.93156	5.31832	7.97034	8.87431	9.34379	6.70736	9.02398
CB-0129-01	CB0129	9	vaccinated	-21.9224	3.74739	4.25701	4.20477	3.43962	10.3549	13.2836	4.7845	8.87903	7.17273	9.74784	10.9971	9.65735	6.22766	4.64328	7.20604	10.9643	8.6541	7.7494	8.85543	8.88695	6.04767	4.98277	11.4711	12.9063	9.30754	11.5495	9.08786	9.01302	8.99331	10.8274	11.2276	7.472	9.23024	9.55447	9.14507	11.3089	10.9508	10.9056	9.51885	5.49121	8.05045	8.82677	10.0597	6.79753	9.80689
CB-0129-02	CB0129	11	vaccinated	-18.2578	3.31759	4.76871	3.73227	3.38128	10.3431	13.1754	5.08491	9.09072	7.08151	9.17373	10.5197	9.2254	5.42122	5.05007	7.39609	11.2212	8.53535	7.7736	8.9392	9.08805	5.67723	4.8748	11.332	12.9056	8.93475	11.5745	8.61486	8.81404	9.00079	11.0495	10.9708	7.74025	9.16662	9.14384	8.86666	11.0614	11.0087	10.9089	9.67509	5.61883	8.29646	8.96967	10.2795	6.79455	9.62874
CB-0129-03	CB0129	13	vaccinated	-18.2578	3.46858	4.11603	4.29793	3.94767	10.2697	12.9172	4.9472	8.78215	6.86146	8.96281	10.3318	9.11491	5.66192	5.21257	7.31179	11.2933	8.23707	7.54504	9.05824	9.02387	6.09128	5.41177	11.1936	12.9726	8.60552	11.2321	8.61003	8.75702	9.05241	11.1414	10.7475	7.70881	9.13817	8.98331	9.0351	11.083	10.8945	10.9241	9.27633	5.48349	8.10659	8.81743	10.2588	6.80826	9.5109
CB-0129-04	CB0129	15	vaccinated	-29	3.70377	4.62819	4.53294	4.76765	10.1606	13.086	5.05181	8.80571	6.6907	9.59639	10.9277	9.78692	5.93758	5.56651	7.2764	11.0755	8.42383	7.80864	9.19323	8.77172	5.10643	5.43363	11.4743	12.3826	8.99574	11.6598	8.97519	8.92484	9.12257	10.5366	10.9512	7.44882	8.73325	9.11317	8.85562	11.3839	10.693	10.8183	9.38763	5.50112	7.98237	8.89715	10.0331	6.86171	9.33617
CB-0129-05	CB0129	17	vaccinated	-29	3.36737	4.55888	3.9514	3.01614	10.1312	13.0198	4.53543	8.91208	6.851	8.97771	10.4995	9.54649	5.63488	4.8485	7.26162	11.5024	8.41418	7.62161	9.15894	9.03452	5.76686	5.3579	11.2997	12.9418	8.71149	11.3628	8.47041	8.42538	9.1631	10.9376	11.0358	7.56712	8.8464	8.67122	8.79824	11.487	10.8748	10.7469	9.36129	5.51475	7.95652	8.67324	10.173	6.63314	9.89412
CB-0129-06	CB0129	19	vaccinated	NA	3.98459	4.70984	4.29939	3.63343	10.1844	13.3911	5.23726	8.98182	6.86654	9.01798	10.5632	9.69202	6.13914	4.95093	7.16027	11.5724	8.29011	7.76142	9.15684	8.9905	5.75916	5.32445	11.4295	12.9061	8.74204	11.6897	8.46013	8.69125	9.23331	11.0522	11.0892	7.64573	8.83045	8.48728	8.87526	11.4878	10.829	10.8276	9.5114	5.46891	8.17353	8.8986	10.2935	6.61102	9.42756
CB-0129-07	CB0129	21	vaccinated	NA	3.39232	4.75114	4.29572	5.47541	10.4194	13.4491	5.01569	9.14287	6.92979	9.68564	10.9427	10.1755	6.47784	4.62585	7.6686	11.3996	8.68226	8.0814	9.15863	8.69038	5.9782	5.7021	11.6517	12.9429	9.20041	11.7284	9.42689	9.15401	9.17233	10.8843	11.1973	7.4292	8.70891	9.14188	9.29283	11.5593	10.6843	10.8809	9.47853	5.1102	8.21354	9.10886	10.2806	6.67002	9.58476
CB-0130-01	CB0130	9	vaccinated	-13.9477	4.66959	3.67016	4.29131	5.13914	10.5093	11.7717	5.32661	8.87006	7.42038	9.04868	9.53335	6.46107	5.36142	4.87627	7.99158	10.3892	7.31796	6.62746	8.65571	8.92047	6.32679	4.13914	10.0136	11.8345	8.35288	8.29112	7.37008	8.58391	9.01903	11.0823	9.21951	8.44898	9.33114	9.19562	8.94933	10.47	11.2088	10.8806	9.23129	5.7241	8.40799	8.66267	9.81938	6.58391	9.58943
CB-0130-02	CB0130	11	vaccinated	-18.5392	4.80529	4.30743	4.46793	4.67976	10.4681	11.587	5.0781	8.95149	7.17433	8.69185	9.48226	6.22014	4.80529	4.86394	7.84222	10.62	7.17433	6.87836	8.55109	8.9784	5.86394	4.22033	9.88196	11.8694	7.64645	8.03397	7.3699	8.75154	9.03395	11.2032	9.18884	8.59522	9.38759	9.02106	8.6755	10.5974	11.0459	10.7486	9.23141	5.74362	8.20315	8.64223	9.78051	6.32876	9.33653
CB-0130-03	CB0130	13	vaccinated	-26.4363	5.0387	4.60288	4.51538	4.97453	10.8382	12.5379	5.10014	9.20516	6.8902	9.51796	10.5081	7.48091	5.80064	5.21568	7.70494	10.4838	7.36063	7.29655	8.69007	8.95809	4.90737	4.51538	10.5458	12.4001	8.40391	8.70991	8.27668	8.87271	8.92878	10.7222	9.55955	8.17338	9.27338	9.24308	8.53753	10.8661	10.8201	10.7295	9.46352	5.46923	8.01497	9.17692	9.79593	6.51523	9.64185
CB-0130-04	CB0130	15	vaccinated	-29	4.82579	4.46336	4.65592	4.82579	10.7953	11.7353	5.29976	9.02647	7.41066	9.36661	9.91317	6.8846	5.29976	4.65592	7.76434	10.2576	7.17931	6.78503	9.26681	8.96414	5.70016	2.65535	10.1275	11.9912	7.9867	7.96867	7.60999	8.82572	9.07363	10.864	9.26313	8.50128	9.35968	9.35968	8.56868	11.3167	11.6107	10.8604	9.48551	5.82579	8.20266	9.09874	9.91082	6.70016	9.80808
CB-0130-05	CB0130	17	vaccinated	-29	4.74578	4.74578	4.86592	6.02967	10.1735	11.0551	4.22188	8.39716	7.33074	8.74581	9.82216	6.79207	6.05507	5.47021	7.71411	10.5688	7.57977	6.92267	9.09877	9.25293	7.59731	4.46989	9.63588	11.8562	7.44145	7.77683	6.90869	8.36181	9.07401	11.0567	9.34638	8.57539	9.34638	8.95696	9.25016	11.3011	11.1336	10.921	8.94334	5.64847	8.04243	8.8296	9.54869	6.33074	9.439
CB-0130-06	CB0130	19	vaccinated	-29	4.96993	4.75596	4.57168	5.53823	10.2412	11.2769	5.24108	8.65499	7.20994	9.35513	10.1134	6.11187	5.99458	5.15623	7.88013	9.92893	7.87351	7.43388	9.14537	9.11757	6.11187	4.63575	9.76838	11.1246	7.96993	8.05447	7.39738	8.68937	8.98231	10.3927	9.16179	8.46066	8.94483	9.14262	8.87682	11.1322	11.009	10.8933	9.14262	6.04264	8.17263	8.87682	9.50641	6.68187	9.35275
CB-0130-07	CB0130	21	vaccinated	-29	4.75809	3.28392	5.11437	5.47184	10.6389	11.8239	4.92172	8.98473	7.25389	9.54065	10.4927	7.48067	6.36229	5.50684	7.99701	10.1101	7.59014	7.42727	9.36468	9.0451	6.11437	4.36247	10.1172	11.429	8.41359	8.32872	7.74376	8.89245	8.99396	10.6622	9.49159	8.25904	9.12559	9.39979	8.74739	11.3085	11.2603	10.8	9.42953	5.78686	8.37178	9.09453	9.58199	6.78686	9.75101
CB-0131-01	CB0131	12	vaccinated	-29	4.02768	4.17951	4.50208	3.44228	10.3578	11.1827	5.02768	8.81791	6.85786	9.32551	10.4401	6.88032	4.765	3.94579	7.77676	10.1967	6.88032	6.95594	8.86635	8.92131	4.50208	7.12474	9.7329	11.5661	7.89682	8.84659	6.96648	8.58924	9.26517	10.89	9.49635	8.23731	9.32551	9.39708	8.5409	10.7872	11.1843	10.9559	9.28207	5.81198	8.41249	8.81211	9.55488	6.91325	9.7329
CB-0131-02	CB0131	14	vaccinated	-29	4.39917	4.8846	4.39917	4.0036	10.3901	11.2832	4.84248	8.84009	7.16461	9.43298	10.6569	7.25512	5.53667	4.14731	7.8999	10.3505	6.91516	7.02203	8.99605	8.89482	5.73254	6.98413	9.81866	11.2827	8.07719	9.11941	7.40633	8.81596	9.3175	10.8755	9.43123	8.21057	9.16466	9.38098	8.92267	11.1831	11.2008	11.1243	9.27293	5.63778	8.28665	9.05447	9.59919	6.45566	9.55455
CB-0131-03	CB0131	16	vaccinated	NA	4.30232	4.6241	5.0027	5.14364	10.6628	11.5142	4.80478	8.91214	7.08375	9.55974	10.7342	7.7453	4.80478	3.80529	7.73978	10.4614	6.92683	6.96532	9.08372	8.88231	6.05723	6.91707	9.96651	11.45	8.27198	9.18297	7.33208	8.9462	9.31544	11.0028	9.58312	8.16445	9.09024	9.29859	9.10326	11.2561	11.3653	11.257	9.2662	6.09233	8.53119	9.21922	9.83504	7.10967	9.71174
CB-0131-04	CB0131	18	vaccinated	NA	4.40871	4.50144	3.9607	4.08661	10.4376	11.3095	4.71094	8.85705	7.16702	9.50873	10.4574	7.35341	5.22959	3.30889	7.67165	10.3897	7.08672	6.96116	8.97338	8.61806	5.52419	7.07157	9.92377	11.3674	8.20212	8.90896	7.32823	8.89618	9.25158	10.7877	9.44568	7.93634	8.99955	9.30421	8.79172	11.0587	11.2245	11.0262	9.2616	5.89409	8.34718	9.18646	9.8089	6.62059	9.42652
CB-0131-05	CB0131	20	vaccinated	NA	3.99729	3.99729	4.65592	5.17552	10.4669	10.9415	4.79338	8.87077	6.71507	9.08015	10.419	6.76049	5.07125	3.91934	7.80452	10.5766	6.84725	6.95873	8.95379	8.82337	5.42156	7.14149	9.94152	11.3649	7.99718	8.68292	7.03463	8.73224	9.13294	11.0312	9.52401	8.31529	9.16073	9.25304	8.63492	11.0604	11.2634	10.9198	9.43047	5.83668	8.38223	8.77988	9.71211	6.50414	9.91539
CB-0131-06	CB0131	22	vaccinated	NA	4.68706	5.20163	4.52356	4.87971	10.3289	11.2933	4.63459	8.96185	6.99865	9.58706	10.5688	7.25475	5.81044	4.27202	7.82807	10.5732	6.90207	7.01926	9.16279	9.00124	4.87971	6.7866	9.75007	11.3855	7.93499	8.98037	7.76845	8.94579	9.32679	10.8972	9.5127	8.34323	9.08183	9.37756	8.8134	11.24	11.5944	11.1903	9.16048	5.94579	8.33503	9.22178	9.90207	6.75007	9.54504
CB-0131-07	CB0131	24	vaccinated	NA	4.20555	4.82985	3.94205	4.32121	10.439	11.2692	5.23496	8.91274	6.95128	9.50611	10.584	7.22033	5.62029	4.14405	7.6865	10.2964	7.21286	7.13607	9.00843	8.81269	4.94251	7.32085	9.90002	11.3169	8.15957	9.04876	7.24251	8.8636	9.25522	10.7178	9.52278	8.05088	8.88484	9.27146	8.69988	11.1282	11.4095	10.9982	9.22219	5.96023	8.40506	9.06129	9.78406	6.64285	9.65383
CB-0132-01	CB0132	8	vaccinated	-17.2287	5.7301	5.36772	4.14486	4.5601	9.68958	11.591	5.7301	8.31519	7.20418	9.92662	10.0032	6.80826	4.5601	5.56041	7.68958	9.72018	8.11489	7.26078	8.6264	8.53757	4.88215	5.14527	9.61557	11.3709	8.05213	8.34167	8.53757	8.53757	8.95262	11.1897	9.56029	8.34167	9.80822	9.57153	7.98658	10.175	11.0995	10.4672	8.91785	5.14527	7.68958	8.66881	9.49103	6.0197	9.32847
CB-0132-02	CB0132	10	vaccinated	-23.7388	3.94298	3.65306	3.65306	3.94298	9.76396	11.5132	5.00675	8.57596	7.21111	9.59432	10.3505	6.74994	5.90953	3.80529	7.91779	9.91989	7.73112	7.19741	8.8798	9.14139	5.34127	5.29057	9.84073	10.965	8.64306	8.99495	8.21111	8.70719	9.0868	11.0549	9.53304	8.13422	9.42276	9.76858	8.64306	10.2743	10.8152	10.6034	9.62018	5.48317	8.04543	8.76394	9.34427	6.46041	10.0473
CB-0132-03	CB0132	12	vaccinated	-26.675	3.86096	2.63923	4.91217	4.05398	10.5236	12.5546	4.9607	9.21386	7.16249	9.74747	10.3827	7.35782	5.30195	3.37573	8.0082	10.5518	8.03127	7.26341	8.83536	9.05398	4.44626	5.57743	10.3961	11.803	8.89633	9.46338	8.60088	8.80219	9.037	11.1381	9.86296	7.80219	9.59896	9.64832	8.37591	10.5864	10.722	10.7291	9.93511	5.44626	8.50522	8.8549	9.59703	6.6978	10.1388
CB-0132-04	CB0132	14	vaccinated	-27.7522	4.29939	3.26153	4.48414	4.62585	9.85604	11.1595	4.60644	8.14471	6.76805	9.40591	10.2304	8.10538	5.87627	5.07468	7.18418	9.61499	7.93091	7.69995	8.75976	9.35962	4.01436	5.0197	10.2266	11.3719	7.89518	8.76109	8.31642	8.77492	8.97381	10.1095	10.0336	7.62607	9.51609	9.68911	8.1024	10.5706	10.5119	10.6525	9.06275	5.62059	8.24935	8.82617	9.33114	6.76009	9.24129
CB-0132-05	CB0132	16	vaccinated	-29	2.33628	2.7866	4.44559	3.40054	10.3046	11.8128	5.05181	8.58995	7.048	9.30761	10.2957	8.46773	5.3505	4.51223	7.56834	10.1194	8.23127	7.82483	8.71462	9.46724	4.67243	5.49217	10.6127	12.0823	8.10444	9.2113	8.72584	8.77558	8.89036	10.5264	10.3519	7.9521	9.3938	9.61642	8.4778	10.8823	10.6779	10.68	9.41891	5.55735	8.20706	8.95044	9.80647	6.77518	9.487
CB-0132-06	CB0132	17	vaccinated	-27.1631	3.41143	3.31034	4.68145	3.66903	10.0118	11.2819	4.34625	8.51688	6.81916	9.26043	10.7914	8.37221	5.62644	4.58796	7.45755	9.96986	7.81141	7.59343	8.71205	9.34882	4.49442	4.83996	10.2475	11.5279	8.10318	9.21228	8.46197	8.78116	8.9855	10.3836	10.1783	7.88886	9.60546	9.86749	8.37842	10.8857	10.6332	10.5498	9.24429	4.99548	8.05088	8.95826	9.54728	6.57622	9.16702
CB-0132-07	CB0132	20	vaccinated	NA	3.80323	3.29719	4.40939	4.33199	10.1378	11.7927	4.7366	8.6143	6.67864	9.4482	10.6263	8.51621	5.74335	4.76553	7.6659	10.2464	8.05376	7.93581	8.69669	9.17183	3.848	5.59962	10.7023	11.9305	8.60503	9.17288	8.89806	8.81051	8.90337	10.5661	10.3649	7.46336	9.52896	9.77189	8.17662	10.9979	10.5528	10.5329	9.33845	5.59485	8.06275	8.94892	9.7351	6.83719	9.47934
CB-0133-01	CB0133	9	vaccinated	-26.1398	3.11437	3.32769	4.79077	3.66334	9.6973	10.9397	4.40803	8.47204	6.79494	8.94093	10.0723	7.48261	5.53978	4.27277	7.56522	10.275	7.59679	7.72042	9.02907	9.43559	5.01078	5.74578	10.3286	11.8132	8.0474	8.0387	7.48035	8.48595	8.89181	10.8698	10.1962	7.55758	9.49605	9.61719	8.76835	10.8268	10.8929	10.5959	9.1761	5.53232	8.10219	8.53842	9.54081	6.63358	9.9135
CB-0133-02	CB0133	11	vaccinated	-29	3.85599	3.12433	3.93829	3.21878	9.60707	10.6461	3.98368	8.28642	7.10664	8.68219	10.2855	7.99899	5.55121	3.5097	7.57069	10.1287	6.89905	7.61213	9.02896	9.18008	5.01703	5.83314	10.3378	11.7294	7.47168	8.3349	7.64566	8.49237	8.94825	10.6347	9.77671	7.47776	8.92994	9.17193	8.8728	10.7542	10.7297	10.5826	8.86941	5.75462	7.80219	8.75031	9.36929	6.43929	9.61265
CB-0133-03	CB0133	13	vaccinated	-29	3.76553	3.77083	4.06437	3.82985	9.60418	10.5771	4.36107	8.29591	6.87184	8.84825	10.3263	7.85736	5.70708	4.60466	7.64494	10.5136	6.74792	7.81903	8.92837	9.06256	4.7137	5.42962	10.2539	11.4638	7.50088	8.80671	7.80935	8.65062	9.00475	10.9067	9.82034	7.5985	9.09621	9.02281	9.0487	10.7958	10.6733	10.7305	8.60151	5.50335	7.88844	8.75586	9.50861	6.86381	9.06534
CB-0133-04	CB0133	15	vaccinated	NA	3.63807	3.774	4.9472	3.84699	9.7166	11.1217	4.98959	8.59148	6.87344	8.54299	10.0942	8.18963	5.43863	4.19298	7.49378	10.6026	7.43663	7.70901	9.07775	9.50076	5.53387	5.57954	10.5257	12.0079	7.88886	8.62073	7.28568	8.47358	8.86777	10.9938	10.2492	7.44328	9.15456	9.11837	8.86106	11.0147	10.8894	10.6162	9.31624	5.51822	8.16209	8.63001	9.64084	6.86716	9.79243
CB-0133-05	CB0133	17	vaccinated	NA	3.87578	2.78241	4.78555	3.6311	9.81158	11.3395	4.91695	8.61699	6.66732	8.65482	10.2005	8.2612	5.67101	4.65592	7.53356	10.6295	7.42475	7.67292	9.20636	9.30147	5.00854	6.21781	10.6398	12.1165	7.90809	8.66039	7.5216	8.60014	8.97258	11.0083	10.2703	7.65464	9.11346	9.11093	9.01764	11.0175	10.8467	10.5236	9.32387	5.71809	8.14323	8.81308	9.64895	6.478	9.7212
CB-0133-06	CB0133	19	vaccinated	NA	3.51349	3.82069	4.31397	3.46205	9.73757	11.2544	4.66278	8.43037	6.82858	8.95117	10.4538	8.20173	5.38336	4.29352	8.00416	10.4495	7.21694	7.75228	8.96852	9.24862	5.26903	6.49921	10.456	11.4124	7.76646	9.15028	7.56445	8.62735	9.16571	10.9112	10.0691	7.40633	9.02625	9.03749	9.04881	10.9132	10.6296	10.6239	9.05691	5.65449	8.01865	8.80051	9.52939	6.36929	9.24455
CB-0133-07	CB0133	21	vaccinated	NA	3.88069	4.28762	5.04527	4.97865	9.53619	10.7728	4.47768	8.24251	6.81865	8.79643	10.3888	8.16043	5.94533	5.33842	7.54959	10.1603	7.22497	7.93729	9.26099	9.27156	5.56071	6.0635	10.2931	11.3912	7.61383	8.57614	7.69606	8.76268	8.95297	10.6164	10.0141	7.51854	9.25706	9.16259	8.82435	11.0831	10.9818	10.7701	8.72083	5.55766	8.10407	8.8711	9.49311	6.93216	9.08329
CB-0134-01	CB0134	10	vaccinated	-14.0783	4.92884	3.99095	6.68384	5.478	9.94052	11.4906	5.51822	8.28443	6.77703	9.77017	10.4985	8.73501	6.57425	5.82451	7.5404	9.98559	8.56571	7.657	9.26819	9.15413	5.11811	7.3014	10.0605	11.6905	8.32845	8.6871	8.70366	8.82788	9.2133	9.97676	10.2518	7.53481	9.80933	9.85524	8.48321	11.018	11.2369	10.812	8.31388	6.59335	8.34966	9.24167	9.44921	7.32463	9.87676
CB-0134-02	CB0134	12	vaccinated	-17.4267	3.57046	3.89239	4.89093	4.67864	10.5407	11.7717	4.39917	8.85356	6.8902	9.92997	11.1108	8.86093	5.88142	5.37295	7.74839	10.6476	8.24136	8.17597	9.15886	9.10121	5.804	7.4564	10.8721	12.5656	8.77568	9.1982	8.85056	8.75475	8.91178	10.6552	10.7522	7.30551	9.25144	9.85187	8.6871	10.8898	10.7975	10.8017	8.90388	5.25058	8.3082	8.86425	9.81751	6.94521	9.60097
CB-0134-03	CB0134	14	vaccinated	-21.2201	1.95977	4.08151	4.95977	4.19456	10.2074	11.0606	4.6565	8.43696	6.8591	9.43486	10.4979	7.96162	6.22786	4.44162	7.41532	10.4418	7.49617	7.98356	9.18549	9.16362	6.05723	7.74302	10.5863	11.9031	8.37374	8.32134	8.66053	8.7738	9.03719	10.4422	10.2678	7.63829	9.3651	9.26648	8.84087	10.6407	10.5712	10.8513	8.49197	5.90448	8.01792	8.9321	9.23843	6.59305	9.46262
CB-0134-04	CB0134	16	vaccinated	-22.5053	4.06609	4.01703	5.53294	5.13011	9.76005	10.5118	4.95977	8.24031	6.79455	9.20753	10.2858	7.51001	6.33324	5.37712	7.57319	10.2988	7.4573	8.02115	9.1642	9.29172	5.78633	6.93899	10.023	11.1785	8.17263	8.38435	8.20021	8.63923	8.90602	10.1678	10.0951	7.52097	9.1723	9.13586	8.70774	10.8046	10.8369	10.661	8.48148	5.79546	8.0148	8.98194	9.19928	7.34003	9.20234
CB-0134-05	CB0134	18	vaccinated	-25.7891	2.88947	4.21878	4.24869	4.64097	10.5295	11.6237	4.98413	8.72806	6.87811	9.5916	10.887	8.89912	5.89288	4.61471	7.21655	10.8452	7.62556	8.26411	9.15742	9.2113	5.43229	7.17343	10.9842	12.3551	8.73843	8.75077	8.9034	8.77666	9.05496	10.4286	10.5635	7.1467	9.36155	9.40482	8.51558	11.1375	10.6361	10.728	8.94125	5.54905	8.28596	9.1716	9.61809	7.02192	9.7606
CB-0134-06	CB0134	20	vaccinated	-29	4.43896	4.23726	4.95559	3.91743	10.3693	11.2235	5.09761	8.77594	6.48333	9.50785	10.9327	8.59857	5.89312	5.41244	7.48607	10.9442	7.40897	8.28577	9.0617	9.28332	5.26566	7.80768	10.648	12.2095	8.50343	8.93887	8.70276	8.76139	9.13507	10.4402	10.3973	7.23352	9.3773	9.38836	8.29925	11.034	10.844	10.616	8.81618	5.12184	7.93139	9.18651	9.80711	6.90087	9.32717
CB-0134-07	CB0134	22	vaccinated	-29	2.95977	4.12102	4.7366	4.21645	10.4146	11.5684	4.59455	8.97203	6.49281	9.49217	10.6293	7.93793	5.81198	4.37016	7.75241	10.6637	7.86641	8.05327	9.09648	9.40039	4.98596	7.399	10.566	11.8715	8.37143	8.68965	8.92128	8.78355	9.10737	10.5891	10.3013	7.31007	9.49833	9.74433	8.50637	10.8857	10.938	10.4872	8.86453	5.13914	7.94339	9.21597	9.73313	6.89797	9.38193
CB-0135-01	CB0135	8	vaccinated	-23.403	4.42021	4.8674	4.42021	4.8674	10.5549	13.1205	5.04789	8.98297	7.24603	10.2529	11.1242	8.53803	6.71548	4.76818	7.56049	10.8432	8.51519	7.57531	9.15535	8.88539	5.81865	3.9607	10.6436	12.7883	9.44441	11.2437	9.04273	9.02669	9.02669	10.3994	10.5342	7.4363	9.05861	9.66103	8.61165	11.0821	11.2026	10.8554	9.77116	4.8674	8.26435	9.12549	9.83711	6.8913	9.79032
CB-0135-02	CB0135	10	vaccinated	-26.6379	4.76288	4.13504	4.76288	4.67582	10.2455	12.6984	4.48285	8.79977	7.47005	10.1595	10.9564	8.36916	6.74174	4.48285	7.84562	10.6558	8.27557	7.72007	9.22641	8.95643	4.92362	5.13504	10.581	12.2714	9.48623	10.7008	8.80494	8.97487	9.1186	10.3339	10.3392	7.80497	9.08929	9.57652	8.39678	11.0387	11.0507	10.8704	9.64432	4.84549	8.20706	9.18346	9.74712	6.86555	9.7894
CB-0135-03	CB0135	12	vaccinated	-29	4.26003	4.52293	4.8125	4.99684	10.4432	12.8798	5.21101	9.25394	7.49265	10.1262	11.1204	8.38098	6.16048	4.52293	7.51294	10.7368	8.47719	7.53302	9.13116	9.01842	5.35297	4.74524	10.6269	12.3803	9.37545	10.8043	8.99333	9.01128	9.16043	10.4772	10.3418	7.8125	9.09455	9.60811	8.29559	11.1113	11.0553	10.9105	9.73679	4.6011	8.23573	9.081	9.7411	6.56255	9.70843
CB-0135-04	CB0135	14	vaccinated	-29	4.19613	3.78136	4.51791	4.61117	10.4136	12.6296	5.25475	9.00764	7.51791	10.1483	11.3534	8.61106	6.46907	3.78136	7.9148	11.1752	8.06226	7.56522	9.13853	8.88719	5.19613	5.61117	10.5696	12.499	9.1771	10.9319	8.99907	8.99907	9.20352	10.5028	10.3875	7.54179	9.1307	9.45654	8.84467	11.2888	11.2349	11.0571	9.71172	5.19613	8.12676	9.26569	9.92166	6.93298	9.55651
CB-0135-05	CB0135	16	vaccinated	NA	4.25248	3.34483	4.25248	4.15299	10.8341	13.2077	4.93026	9.26111	7.40054	10.3424	11.3275	8.98547	6.49506	4.43296	8.00343	11.3389	8.51515	7.73755	9.12003	8.96728	5.80478	5.43263	10.8411	13.0154	9.47452	11.3346	9.20323	9.08669	9.3978	10.8057	10.6918	7.67617	8.98185	9.45637	8.7882	11.3275	11.1364	10.9008	9.95072	4.73769	8.13965	9.11012	9.94329	6.2032	9.78403
CB-0135-06	CB0135	18	vaccinated	NA	3.56925	3.95606	4.39232	3.7761	10.8145	13.3263	5.03914	9.49837	7.65693	9.98015	11.0876	8.75472	6.09782	3.67582	7.89694	11.5432	8.57981	7.52003	9.01112	8.74554	6.03892	5.65048	10.8384	13.0921	9.49472	11.1405	8.9644	8.99056	9.29737	11.1074	10.6247	7.61721	9.05637	9.45586	9.03392	11.2511	10.9989	10.8341	10.1205	4.67638	8.29108	8.98014	10.1062	6.62395	9.89969
CB-0135-07	CB0135	20	vaccinated	NA	4.08066	4.58256	4.74308	4.49506	10.2535	12.2982	5.01881	8.83517	7.28974	10.0345	11.2385	8.47261	6.51775	4.66505	7.82623	11.0228	7.85287	7.50653	8.97914	9.00708	5.66534	5.70487	10.429	12.1655	9.06137	10.7876	8.75742	8.91737	9.19229	10.3011	10.2701	7.48398	9.08028	9.42901	8.55059	11.0441	11.0199	10.7157	9.56409	5.08023	8.17478	8.967	9.6476	6.81724	9.4022
CB-0136-04	CB0136	17	vaccinated	-29	4.46728	3.6893	4.68986	3.6893	9.60702	11.4457	4.20477	8.4824	7.49721	9.3501	10.3254	6.85972	5.05224	4.34199	7.5549	10.7374	6.90485	7.01179	9.01179	8.8993	5.83668	6.61043	9.86264	11.0272	8.24883	8.8712	8.13991	8.38236	9.17712	10.7697	9.52636	7.87117	9.27482	8.95396	8.73424	10.7043	11.1714	10.8454	9.27051	5.58286	8.2134	8.77123	9.44091	6.3087	9.2791
CB-0136-05	CB0136	19	vaccinated	NA	5.29205	5.02901	5.51444	4.70708	9.81562	11.1747	4.70708	8.29205	7.91654	9.04696	9.99251	6.61397	5.51444	5.29205	7.02901	10.3218	6.61397	6.87701	8.48848	8.93593	5.51444	7.29205	9.47529	10.9645	8.58976	8.77321	7.70708	8.6844	8.77321	10.2996	9.08215	7.79455	8.63786	9.2149	8.23064	10.3437	11.2189	10.8156	9.1165	5.70708	8.06463	8.8364	9.62596	6.95501	9.09943
CB-0136-06	CB0136	21	vaccinated	NA	3.39506	4.71699	5.39506	5.98003	10.1895	11.6572	5.56499	9.0098	7.56499	9.51402	10.2899	7.14995	5.71699	5.71699	8.06749	10.2468	7.43946	7.71699	9.16327	8.93425	5.85449	6.98003	9.82971	11.1264	8.58492	9.26545	8.48257	9.03895	8.98005	10.6572	9.50361	7.85449	8.93425	8.995	8.58492	10.7788	11.5775	11.123	9.24058	5.71699	8.48257	9.39508	9.7874	6.64299	9.45037
CB-0136-07	CB0136	23	vaccinated	NA	4.53792	3.66334	4.07895	4.24869	10.2384	11.913	3.88557	8.84012	7.32652	9.48794	10.2207	7.00932	5.32661	4.24869	8.12293	10.8891	6.9855	7.16601	8.96119	8.79964	6.07852	6.40054	10.0558	11.3789	8.69328	9.37317	8.64839	8.80649	9.03856	11.174	9.43171	7.73674	8.87298	8.97943	9.01519	10.6951	11.3122	11.0912	9.33121	5.24831	8.32647	8.81327	9.84342	6.72247	9.38234
CB-0138-01	CB0138	8	vaccinated	-24.7211	4.21023	3.98732	3.86196	3.57289	10.2211	12.1859	4.65019	8.85375	7.23544	9.30342	10.0697	7.20994	5.79494	3.72465	8.144	10.7278	7.97241	6.70625	8.73346	8.35089	3.4019	6.01725	9.77322	11.6798	7.84549	9.69716	8.32139	8.69718	9.20345	11.3855	9.28212	8.144	9.16742	9.17403	8.88637	10.4807	10.9514	10.9368	8.42492	4.98732	8.03914	8.89839	9.78841	6.30943	9.19695
CB-0138-02	CB0138	10	vaccinated	-29	4.80219	4.14975	4.14975	5.3427	10.294	12.3926	5.59066	8.86626	7.51262	9.51262	9.78149	7.3651	5.80219	4.3427	7.94263	10.3595	7.91253	7.24963	8.87409	9.19446	4.80219	6.24963	9.97933	11.4047	8.28522	9.35951	8.55217	8.71774	9.07063	11.0535	9.41416	8.05696	9.29108	9.22535	8.54237	10.6373	11.0222	10.992	8.91256	4.9279	8.37613	8.9426	9.73501	6.76898	9.6001
CB-0138-03	CB0138	12	vaccinated	-29	3.53978	4.17712	2.9542	3.53978	10.5375	12.6339	4.69209	8.95881	7.50962	9.33009	9.98849	7.47865	5.57954	3.37016	8.06356	10.9728	8.17098	6.97005	8.72325	8.76242	5.27687	6.12495	10.0653	12.0895	8.11827	9.9112	8.45224	8.7364	9.26793	11.4261	9.63454	8.02115	9.32139	9.19665	8.92852	10.8828	11.1014	11.0809	8.66473	4.82934	8.14486	8.76669	9.95693	6.63691	9.21245
CB-0138-04	CB0138	14	vaccinated	-29	4.23036	3.23113	4.23036	5.10476	9.95836	12.2947	4.81558	8.80536	7.57622	9.15327	9.27484	6.64544	5.64559	5.10476	7.91229	10.8671	7.57622	6.64544	8.78503	8.55236	5.64559	7.00304	9.71156	11.6953	7.23045	9.01181	7.79526	8.71156	9.06334	11.435	9.31791	8.43991	8.94011	9.11309	8.97639	10.6651	11.0052	10.9786	8.66786	5.45286	8.12122	8.42685	9.74352	6.59962	9.03779
CB-0138-05	CB0138	16	vaccinated	-29	4.12846	4.7137	4.12846	5.24413	9.95327	12.3004	4.86592	8.8926	7.3512	9.39562	9.56068	6.71383	5.93617	5.00315	8.12882	10.1659	7.75335	7.24432	9.01962	8.88371	4.86592	5.79181	9.88816	10.9889	8.45076	9.09077	8.42652	8.66281	8.81067	10.9362	9.14379	8.03573	9.05167	9.43263	8.75332	10.4597	11.1438	10.934	8.78228	5.3512	8.17323	8.88371	9.80597	6.8658	9.50389
CB-0138-06	CB0138	18	vaccinated	NA	4.54782	3.91934	4.36737	3.46074	10.2596	12.3773	5.04527	8.70826	7.20183	9.30266	9.96613	6.88655	5.98391	3.78241	7.86121	10.8866	7.83536	6.95222	8.92383	8.63023	4.63052	5.9521	9.92997	11.587	7.99949	9.74572	8.17458	8.78676	9.14682	11.368	9.29004	7.99169	9.17458	9.06024	8.97602	10.5331	10.8386	10.9259	8.37321	4.54782	7.99169	8.76411	9.94615	6.18824	9.10056
CB-0138-07	CB0138	20	vaccinated	NA	4.22265	5.44526	4.95977	5.09719	10.1693	12.4533	4.63807	8.59216	7.49593	9.55084	10.0086	7.44535	6.03034	5.09719	7.94175	10.5687	7.95989	7.0974	8.82779	8.67136	4.80787	6.72547	10.1338	11.4501	8.16154	9.50214	8.43237	8.736	9.17712	10.9845	9.3033	7.88588	8.9778	9.26	8.86678	10.9756	11.2453	11.1035	8.75689	5.22304	8.28179	8.99551	9.78771	6.44526	9.39285
CB-0139-01	CB0139	8	vaccinated	-21.8513	4.16672	5.01436	4.16672	4.01436	10.7649	12.1454	4.42962	8.72103	7.41439	9.73628	10.1866	6.7271	6.09233	4.65191	7.30396	10.7663	7.11124	7.48832	9.41056	8.81028	4.93216	7.23678	10.239	12.2282	8.30392	9.02442	8.48111	8.88341	9.1019	10.704	9.33235	8.11129	9.36021	9.15284	8.49554	10.7025	11.6019	11.0661	8.88341	5.88899	8.36019	9.05883	9.86688	6.54489	9.37589
CB-0139-02	CB0139	11	vaccinated	-29	5.0365	4.8846	4.7148	4.29939	11.0877	12.6492	4.52231	9.02766	7.69209	9.96272	10.4393	7.20662	5.62176	4.0365	8.03672	10.7006	7.35861	7.69209	9.21463	8.54767	5.41515	7.20662	10.6777	12.7091	8.73715	9.26938	8.96272	8.85434	9.29221	10.9145	9.7148	8.12417	8.86453	9.07235	8.62169	10.5944	11.1263	10.7809	9.32211	5.52199	8.2226	9.16599	9.76464	5.8846	9.70347
CB-0139-03	CB0139	13	vaccinated	-29	4.67525	4.67525	5.35332	3.35332	10.1608	11.6754	5.44095	8.29595	7.2842	9.44091	10.2901	6.77965	6.3535	5.74578	7.2842	10.5383	6.84524	7.46197	9.47756	8.8453	5.05398	6.6388	9.74147	10.9459	8.48273	9.3478	7.77972	8.63883	9.27826	10.2269	9.28418	8.09492	8.86124	8.99729	8.09492	10.6061	10.875	10.7436	8.96815	5.52325	7.9384	8.94591	9.26634	6.67539	9.19894
CB-0139-04	CB0139	14	vaccinated	-29	4.84549	4.65249	3.84499	2.84599	10.5835	12.242	4.16752	8.71576	7.05485	9.86774	10.7967	7.39994	5.54597	4.84549	7.23774	10.7188	6.93286	7.67828	9.70957	8.93283	5.16712	7.16732	10.2463	11.6349	8.60025	9.46009	8.79957	8.81115	9.27165	10.4564	9.62016	7.60028	8.99512	9.16732	8.20291	11.098	11.0548	10.7432	9.0153	6.01525	8.11218	9.12151	9.4228	6.36894	9.50359
CB-0139-05	CB0139	17	vaccinated	-29	4.74792	4.16269	5.03738	4.90014	11.2837	13.1408	4.74792	9.13268	7.35949	10.0252	11.021	8.02104	6.53232	5.57803	7.82604	11.387	7.70736	8.10166	9.46072	8.97039	5.57803	6.78751	10.8864	12.9378	9.04571	9.86349	9.02929	9.04571	9.69183	10.998	10.1134	7.74799	9.08587	9.01271	8.6115	11.254	11.2628	10.826	9.27158	5.38543	8.74803	9.41098	10.1928	6.70736	9.77284
CB-0139-06	CB0139	18	vaccinated	NA	5.68902	4.95187	3.36737	4.58916	10.8853	12.1062	4.58916	8.88007	7.42593	9.89058	11.1658	8.15709	6.30561	4.36667	7.9318	11.1978	7.6647	7.80445	9.60861	9.09495	6.36702	6.24146	10.465	12.2446	8.64003	8.85888	8.61493	9.1396	9.46856	10.8481	9.97681	8.17438	9.21667	9.48941	8.48249	11.4004	11.6784	10.9793	9.17438	6.10392	8.45446	9.44027	9.81548	6.8695	9.56341
CB-0139-07	CB0139	20	vaccinated	NA	4.15947	5.40735	3.96717	5.40735	10.8443	12.3872	4.85997	8.96694	7.5519	9.90105	10.6634	7.5519	6.32948	3.48156	7.61905	11.1225	7.24707	7.95402	9.832	8.90779	5.61912	7.04221	10.3666	11.8755	8.88069	9.56898	8.75949	9.09032	9.37391	10.6968	9.8178	7.92778	9.1875	9.23105	9.05441	11.3106	11.4217	10.9941	9.27333	5.48156	8.21485	9.58165	9.69874	7.20398	9.64742
HC-0101-01	HC0101	5	healthy	NA	4.55888	4.55888	4.35191	5.35226	9.98489	12.3711	5.55857	8.86604	7.14354	9.57654	10.5144	6.80142	5.60585	4.65191	8.07799	10.7836	6.93711	7.19091	9.09468	8.8563	4.89966	6.55857	10.2311	10.7926	8.82165	10.4878	8.51594	8.81663	9.03111	10.2197	9.31707	8.08635	9.14359	9.22916	8.00927	10.6934	11.1366	11.2082	9.59132	6.00921	8.4591	9.35218	9.65735	6.89966	9.06113
HC-0101-02	HC0101	7	healthy	NA	5.0237	5.38612	4.21645	5.71864	10.1568	12.8727	4.87922	9.04914	7.02359	9.46418	10.7823	7.84078	6.09064	5.27501	7.94416	10.9855	7.42568	7.13904	9.12714	8.77594	4.80116	6.71877	10.3711	10.9566	9.07009	11.148	8.72404	8.83586	8.90743	10.105	9.39285	7.76055	9.21626	9.32479	8.26064	10.8037	11.1539	11.1558	9.59708	5.71864	8.24603	9.27153	9.7372	6.43863	9.21626
HC-0101-03	HC0101	9	healthy	NA	4.89045	5.38785	5.12474	6.73363	10.1112	12.6171	5.80297	8.96275	7.01235	9.30672	10.7381	7.59731	6.26228	6.16048	8.02203	11.0329	7.72178	6.95268	9.02206	8.65464	5.93216	6.16048	10.3727	10.9678	8.94243	10.9728	8.34979	8.59731	8.96275	10.072	9.33036	8.05083	8.89564	9.11577	8.18661	10.7658	11.0848	11.2947	9.59404	5.97292	8.32643	9.26641	9.69467	7.29471	9.35749
HC-0101-04	HC0101	11	healthy	NA	4.72738	4.34412	4.40531	4.9905	10.4307	13.1227	4.9905	9.24686	7.35975	9.87315	11.0874	8.00546	5.57561	4.95	8.03006	11.0885	7.89742	7.01044	9.01288	8.85125	4.9905	6.29627	10.8595	10.9512	9.14703	11.6101	8.77768	9.01781	9.14926	10.5088	9.81493	7.85953	8.73349	9.21718	8.615	10.8588	10.8554	11.1853	9.7017	5.65335	8.43896	9.26768	9.84987	6.56209	9.42792
HC-0101-05	HC0101	13	healthy	NA	4.26903	4.53232	4.45022	5.26941	10.1487	12.9158	5.06307	9.0063	7.03485	9.48398	10.6187	7.4814	5.85425	5.0063	8.08353	11.0322	7.47094	6.97717	8.95117	8.40135	5.40667	6.72	10.4245	10.9483	8.79289	11.1405	8.66164	8.85028	8.886	10.3094	9.57677	7.75475	8.93608	8.95117	8.19535	10.6548	10.9836	11.0472	9.57433	5.22033	8.34545	9.20794	9.8116	6.80542	9.19532
HC-0101-06	HC0101	15	healthy	NA	4.58496	4.40054	5.02857	5.29902	10.3956	13.3859	5.15056	9.30104	7.34216	9.55601	10.6987	7.68951	5.72274	4.9855	8.01809	11.4746	7.79305	7.25418	8.69954	8.62779	5.64184	6.41701	10.7559	11.1892	9.25644	11.6146	9.00739	8.98297	9.12368	10.6718	9.78365	7.82394	8.89548	9.30982	8.76785	10.7774	10.8572	11.1428	9.87204	5.36772	8.3293	9.35705	9.94271	6.64169	9.29884
HC-0101-07	HC0101	17	healthy	NA	5.50779	5.56438	5.56438	5.9514	10.1048	11.9281	5.56438	8.93549	7.37182	9.63221	11.0163	7.30697	5.99322	5.11187	7.43388	10.7127	7.14944	7.25635	9.2903	8.8124	5.56438	5.90833	10.2061	11.1131	8.7649	10.7001	8.64541	8.80067	9.00357	10.2216	9.53292	7.74665	8.75886	9.21276	8.20389	10.8975	11.4584	11.1552	9.5115	5.90833	8.44145	9.27342	9.82982	6.86406	9.41477
HC-0102-01	HC0102	5	healthy	NA	4.8535	4.6311	4.56986	4.50589	9.52191	11.2348	5.71864	8.41688	7.3036	8.74315	10.1534	5.8535	5.17552	3.854	7.94099	10.1508	7.21607	6.36807	9.23352	9.41903	4.29425	4.95327	9.2774	10.1599	8.80774	8.96503	7.52191	8.55397	8.81766	10.9402	9.39047	8.27501	9.24831	8.71149	8.70082	9.86635	11.3012	11.0679	9.39047	5.6008	8.35905	8.99746	9.26292	6.84059	9.53601
HC-0102-04	HC0102	11	healthy	NA	4.92695	4.64328	4.70487	4.76341	9.71773	11.2124	4.76341	8.49474	7.34846	9.24638	10.6393	6.28965	5.90111	4.70487	8.11967	10.4416	6.76354	6.67426	8.94623	9.4074	6.02658	4.11936	9.34848	10.7635	8.78146	9.71213	8.05039	8.77788	8.92059	11.1197	9.412	8.19116	9.1531	9.03257	9.00843	10.1531	11.2852	11.2808	9.18306	5.7046	8.14206	9.35568	9.38647	6.97762	9.23343
HC-0102-05	HC0102	13	healthy	NA	4.85947	4.96255	3.80529	4.56377	9.67816	10.7699	4.62819	8.53916	7.38991	9.06741	10.3524	5.91193	5.49697	4.27426	8.20256	10.1448	6.96255	6.65907	9.05289	9.39915	5.49697	4.56377	9.1407	10.8527	8.32854	9.0558	7.93109	8.72291	8.85605	11.3036	9.44659	8.3572	9.31397	9.04704	9.09887	10.0174	11.2383	11.2751	9.19992	5.59634	8.3572	9.04996	9.38991	6.88582	9.2568
HC-0102-06	HC0102	15	healthy	NA	4.32409	4.32409	4.1819	4.49378	9.70203	10.8146	4.64559	8.3763	7.72887	8.93106	10.2677	5.79935	4.93829	3.90881	8.2033	10.2033	7.23064	6.50367	9.03111	9.56929	5.64559	4.93829	9.19564	10.4198	8.64342	9.02937	7.67687	8.7416	9.06013	11.2467	9.45816	8.41912	9.25004	9.20943	9.01898	9.92272	11.1739	11.2519	9.19564	5.81558	8.2426	9.09687	9.38982	6.7416	9.51233
HC-0102-07	HC0102	17	healthy	NA	4.56255	4.50144	4.43696	5.02192	9.62865	10.801	4.97774	8.5051	7.29048	9.31522	10.5775	6.18706	5.53232	4.73227	8.02746	9.97479	7.26303	6.54751	9.04906	9.38061	5.02192	5.26303	9.35264	10.4923	8.89348	8.94916	7.87848	8.87544	8.82934	10.8105	9.4164	8.16249	9.07564	9.06507	8.80096	9.98041	11.2409	11.263	9.20643	5.75889	8.31746	9.19918	9.35048	6.97762	9.36562
HC-0103-01	HC0103	5	healthy	NA	4.04089	3.79286	4.77347	4.73552	9.3544	11.3514	4.35191	7.97877	7.07703	9.12634	10.2171	7.62286	5.79649	4.68257	7.53551	9.79323	7.63474	7.48905	8.89975	9.27083	3.80012	5.62556	10.0095	10.8033	7.89215	8.89869	7.74779	8.73105	8.75348	10.0415	10.0202	7.81839	9.24615	9.31927	8.44033	10.669	11.5393	10.9031	8.89254	5.00809	8.11588	9.06248	9.5659	7.12639	8.99399
HC-0103-02	HC0103	10	healthy	NA	3.79909	3.75061	4.39712	4.66278	9.22277	11.256	4.40054	7.90923	6.76911	8.91898	9.99399	7.08087	5.75409	4.89433	7.64911	10.0873	7.46262	7.4165	8.7788	9.08608	4.72574	6.18646	9.97924	10.978	7.71239	8.28142	8.00231	8.61386	8.77574	10.2928	9.82451	7.83542	9.29011	9.11286	8.59485	10.7102	11.4107	10.9181	8.65306	5.00944	8.1091	8.84376	9.39466	7.07296	9.02256
HC-0103-03	HC0103	12	healthy	NA	3.84699	3.46074	4.16108	3.96717	9.68503	11.7817	4.72574	8.2817	6.90448	8.83074	10.1621	7.97401	5.37678	3.90593	7.75235	10.7843	7.82604	7.60955	8.85811	8.9782	5.29902	6.24527	10.366	11.3338	8.17871	9.38267	7.82458	8.58691	8.90123	10.82	10.2392	7.854	9.21091	9.02724	8.90268	10.8552	11.171	10.7654	9.05357	5.00899	8.07162	8.9587	9.6215	6.82018	9.40948
HC-0103-04	HC0103	14	healthy	NA	4.17951	3.79805	4.41346	4.15623	9.9597	12.7784	4.58856	8.69132	6.57531	9.51538	10.855	9.26282	5.71672	5.15785	7.75489	10.9299	8.04144	7.60185	8.77972	8.73549	4.23573	5.61294	10.9885	12.223	8.72274	10.4282	8.8415	8.89309	8.8896	10.8044	10.7165	7.54164	9.05105	9.2695	8.68853	11.1556	11.2985	10.8387	9.4447	5.1206	8.1917	9.19525	9.8112	6.82388	9.53048
HC-0103-05	HC0103	16	healthy	NA	4.05572	3.42626	4.48349	3.99005	9.6113	11.958	4.7126	8.39802	7.09677	8.85	9.97396	7.83004	5.61971	3.82273	7.88728	10.7224	7.97286	7.5941	8.66292	8.92407	4.67073	6.24926	10.5649	11.0301	8.38961	9.57699	8.16922	8.61449	8.90349	10.9517	10.2815	7.90038	9.04843	8.87609	8.81877	10.7828	11.006	10.8345	9.29297	4.95513	8.18443	8.77344	9.61532	7.13371	9.71306
HC-0103-06	HC0103	18	healthy	NA	3.94017	3.2032	3.91073	3.39369	9.74925	11.8564	4.57833	8.36006	6.75995	9.07465	10.315	7.57145	5.51885	3.97728	7.9431	10.5964	7.50954	7.59156	8.75936	8.83867	5.07852	5.98937	10.4294	11.467	8.1581	9.49438	8.29476	8.81208	8.92627	10.9533	10.0764	7.67934	9.20709	9.15041	8.89506	10.7367	11.2851	10.8606	9.03892	4.76235	8.10716	9.04106	9.63885	6.93216	9.14873
HC-0103-07	HC0103	20	healthy	NA	4.05745	3.85599	4.64731	4.56621	9.58673	11.727	4.60644	8.13175	6.53356	9.23649	10.1012	7.7976	6.04941	4.95327	7.39034	10.5255	7.5509	7.4933	8.75094	9.00416	3.32481	5.94298	10.4029	11.2504	8.32805	9.31897	8.45775	8.67285	8.85717	10.5282	10.1632	7.84329	9.09948	9.11346	8.60529	10.7571	11.2169	10.8553	9.14009	5.03474	8.0022	8.87765	9.53568	7.0445	9.46187
HC-0104-02	HC0104	7	healthy	NA	4.15866	5.00675	5.00675	4.5373	10.4273	12.7383	4.83693	9.02652	6.59156	9.78213	11.0203	8.40655	6.32859	3.83693	8.13129	10.9175	7.43663	7.34447	9.22901	8.7909	4.29646	3.83693	10.1609	11.2858	9.13589	10.544	9.04614	8.90277	9.13589	10.7101	9.9215	7.70708	8.88655	9.35632	8.70089	11.1754	11.3865	10.9014	9.56801	5.53699	8.0655	9.03637	9.69155	6.36019	9.88926
HC-0104-04	HC0104	11	healthy	NA	4.15866	3.74416	5.15866	3.96625	10.0444	11.6284	4.85898	8.7286	7.2031	9.80978	10.2777	6.80258	6.24622	4.32841	7.88667	10.5511	7.13607	7.26725	8.90692	8.94011	4.61824	5.74362	9.8062	11.1922	8.59335	8.71332	8.11291	9.0105	9.11873	10.885	9.43486	7.83118	9.35841	9.69012	8.67444	10.9053	11.2867	10.8098	8.71332	5.68229	7.80258	9.09537	9.82051	6.61824	9.30848
HC-0104-05	HC0104	13	healthy	NA	3.93357	4.22265	4.93357	4.851	10.609	12.9291	5.08534	9.03963	7.25541	9.93344	10.7997	8.13858	5.76341	4.67016	7.99232	10.9693	7.62147	7.33333	9.22294	8.86155	5.62147	3.34908	10.3181	11.5885	9.01145	10.443	8.91833	8.88246	9.18559	10.7579	10.0373	8.03028	9.00191	9.1644	8.97785	10.9705	10.8161	10.9334	9.36343	5.22304	7.98271	9.27922	9.71481	6.64616	9.76633
HC-0104-06	HC0104	15	healthy	NA	4.75702	4.29793	4.29793	4.10518	10.4876	12.943	4.88264	9.26929	7.27501	9.75717	11.2461	8.22848	5.88264	4.75702	8.01201	10.9307	7.61971	7.18041	9.13694	8.62866	6.25191	3.88264	10.3638	11.5072	9.04592	10.3905	8.99124	8.97722	9.09215	10.7936	9.98425	7.50716	8.99124	9.1051	9.50231	11.0742	11.1526	11.0051	9.64647	5.61971	8.1179	9.05929	9.75717	6.61971	9.76535
HC-0104-07	HC0104	21	healthy	NA	4.07211	4.07211	4.07211	3.61235	10.2215	12.2821	5.0045	9.02176	7.89778	9.40678	10.549	7.67842	5.74174	3.93452	8.32661	11.134	7.54311	7.19731	9.0302	9.00037	6.89772	3.41954	9.99606	11.4942	8.56655	10.1554	8.45154	9.04281	9.18222	11.5774	9.79227	8.05528	9.00037	8.99172	10.0175	10.6878	10.9433	10.932	9.34707	5.31288	8.03023	8.87446	9.62079	6.13586	9.94774
HC-0105-01	HC0105	5	healthy	NA	4.99594	4.08321	4.45549	4.80323	10.5629	12.5123	4.95	9.15322	7.04023	9.99445	10.5676	7.29048	5.63981	4.69655	7.80967	10.88	7.73735	7.22468	8.69978	8.84134	4.80323	6.28133	10.2319	11.7887	8.94131	9.67534	8.65406	8.85384	9.13286	11.2047	9.83665	7.90274	9.2882	9.78051	8.61058	11.1501	11.1271	10.6234	9.45531	5.72383	8.20046	8.98171	10.0471	6.42206	9.77722
HC-0105-02	HC0105	7	healthy	NA	4.24184	4.01078	4.29425	4.01078	10.0269	11.5822	5.18706	8.76055	7.35711	9.4952	10.2121	6.44095	5.73471	4.24184	8.04521	10.7565	7.70106	7.05658	8.76524	9.02398	5.1014	6.42928	9.97862	10.8844	8.40863	8.99458	7.96653	8.73471	9.19066	11.454	9.65794	7.95844	9.25661	9.43221	8.99853	10.771	10.8903	10.6661	9.27631	5.89627	8.27794	8.80193	9.78369	6.41752	10.0642
HC-0105-03	HC0105	9	healthy	NA	4.07468	4.1334	3.48929	4.01346	9.95003	11.6246	5.10434	8.65449	7.15492	9.66199	10.2718	6.6595	5.79338	4.1334	7.92	10.645	7.68433	6.95722	8.80925	8.83166	4.53419	6.20379	9.89685	10.6954	8.54485	8.90108	8.14776	8.7446	9.01508	11.1271	9.41587	8.08576	9.15312	9.69659	8.52849	10.7564	10.8614	10.7333	9.08948	5.77505	8.38137	8.63423	9.79563	6.6595	9.52849
HC-0105-04	HC0105	12	healthy	NA	4.40463	4.31976	4.88996	5.48478	10.0302	12.0286	4.88996	8.68685	7.36807	9.54797	10.1027	7.47994	5.94767	3.97545	7.98618	10.5831	7.40982	7.01681	9.18673	8.97754	5.52325	3.79909	9.88084	11.0919	8.56308	9.64059	8.39429	8.86406	8.92282	10.7037	9.65798	7.81839	9.19869	9.16106	8.82994	10.6789	10.7317	10.8381	9.15952	5.36282	8.15188	9.08433	9.61408	6.61515	9.4664
HC-0105-05	HC0105	13	healthy	NA	4.34837	3.49057	3.94953	4.44427	9.97218	11.797	4.6605	8.69251	6.89978	9.73356	10.4482	6.83023	5.53481	4.07553	7.83023	10.6363	7.58316	7.14863	8.74776	8.73829	4.01436	5.66021	10.0334	10.6956	8.59891	9.12701	7.99022	8.81455	9.06969	11.0445	9.4819	7.99418	9.25193	9.65277	8.49601	10.7999	10.8746	10.7234	9.01787	5.21839	8.13786	8.88914	9.70349	6.33593	9.49741
HC-0105-06	HC0105	16	healthy	NA	4.48478	3.66221	4.04876	3.66221	10.0234	11.4712	4.76871	8.62673	7.21878	9.57796	10.3408	6.50064	5.63372	4.71644	7.86227	10.7062	7.45327	6.91564	8.61963	8.90099	4.66164	6.28337	9.7329	11.0362	8.39605	8.85016	7.9782	8.76878	9.1733	11.1592	9.40642	7.97264	9.40229	9.68762	8.81938	10.81	11.1812	10.5595	9.07775	5.54628	8.26519	8.94726	9.88176	6.51602	9.49863
HC-0105-07	HC0105	18	healthy	NA	4.47703	4.21412	4.53605	4.97957	10.2397	11.8637	4.9364	8.82877	6.91444	9.81099	10.3079	7.3679	5.77479	4.59276	7.73762	10.6158	7.6669	7.13052	8.84634	8.88365	4.53605	5.59246	10.093	11.3058	8.67349	9.19133	8.23644	8.76248	8.83463	10.8206	9.60121	7.75014	9.32883	9.69141	8.38396	11.0702	11.3572	10.802	9.17983	5.9364	8.22304	8.99016	9.95283	6.56453	9.58387
[truncated: 740 more columns]

## Sheet: Normalized expression counts
sample_id	participant_id	disease	vaccination	timepoint	days_pso	days_positive	clade	lineage	ACE	ACKR2	ACKR3	ACKR4	ACOX1	ACSL1	ACSL3	ACSL4	ACVR1	ADAR	ADGRE5	ADGRG3	ADORA2A	AGT	AHR	AIF1	AIM2	AKT1	AKT2	AKT3	ALOX12	ALOX15	ALOX5	ALOX5AP	ALPK1	ALPL	ANPEP	AP1G1	AP1M1	AP1S2	APBB1IP	APEX1	APOBEC3G	APOL6	APP	ARRB2	ATF2	ATF4	ATF6	ATG10	ATG12
CB-0107-01	CB0107	covid-19	partial	1	8	7	21C (Epsilon)	B.1.429	15.15	28.14	21.65	20.92	968.28	5648.78	28.86	435.08	133.48	940.86	1358.62	181.82	74.32	18.76	171	2154.46	236.66	169.56	531.76	374.47	95.96	38.24	1184.01	7436.71	279.23	861.5	310.25	536.81	533.2	1987.07	912.72	322.52	609.68	655.14	421.37	2028.19	2031.08	2173.94	498.57	43.29	310.98
CB-0107-02	CB0107	covid-19	partial	3	10	9	21C (Epsilon)	B.1.429	31.65	23.21	23.92	17.59	1212.02	7134.93	30.25	494.51	108.33	1192.32	1930.93	327.1	71.05	9.85	97.78	1923.89	314.43	163.2	577.52	394.63	42.91	17.59	1503.24	6382.26	437.54	1874.65	408.7	519.84	551.49	1170.51	1192.32	222.99	555.01	633.79	383.37	2322.74	2227.78	2003.38	662.63	56.98	305.29
CB-0107-03	CB0107	covid-19	partial	5	12	11	21C (Epsilon)	B.1.429	26.16	21.3	15.21	18.86	842.12	3249.83	32.86	380.9	160.03	931.56	1532.73	150.9	74.84	12.78	202.01	1731.7	173.41	156.38	590.82	478.86	72.41	38.33	1070.3	3457.31	276.24	1069.69	331.62	538.49	578.04	1679.98	837.25	310.93	494.68	663.84	500.16	1913.02	1893.55	1909.37	561.62	43.2	331.62
CB-0107-04	CB0107	covid-19	partial	7	14	13	21C (Epsilon)	B.1.429	24.16	28.36	32.56	22.05	926.31	3203.22	30.46	347.63	139.68	911.61	1467.18	182.74	117.63	30.46	145.98	1629.97	194.29	171.19	673.2	535.62	45.16	37.81	1049.19	3938.39	282.51	769.82	288.82	492.56	497.81	1252.93	874.85	268.86	510.41	633.29	319.27	2084.72	2539.47	2086.82	599.68	64.06	346.58
CB-0107-05	CB0107	covid-19	partial	9	16	15	21C (Epsilon)	B.1.429	19.45	28.81	12.97	25.93	1091.96	4357.75	35.29	461.71	177.19	760.62	855.7	115.25	38.9	12.97	187.28	1601.2	197.36	110.2	456.66	468.19	43.22	35.29	1130.13	4395.92	361.58	846.34	326.29	480.43	460.98	1993.04	650.42	325.57	551.74	684.27	406.24	1403.12	2371.91	2239.38	626.65	58.34	321.25
CB-0107-06	CB0107	covid-19	partial	11	18	17	21C (Epsilon)	B.1.429	29.17	33.22	25.11	33.22	1054.81	4412.87	33.22	435.86	170.94	734.8	706.45	127.19	62.38	28.36	158.79	1316.49	252.77	93.98	490.14	473.94	29.98	19.44	1033.75	3776.91	404.26	860.38	240.61	483.66	448.01	1466.37	624.62	305.43	495	743.72	281.93	1461.51	3055.88	2455.56	672.42	76.15	342.69
CB-0107-07	CB0107	covid-19	partial	13	20	19	21C (Epsilon)	B.1.429	19.72	30.34	14.41	12.89	960.21	4179.85	38.68	480.86	207.06	686.4	881.33	89.5	41.72	17.44	151.69	1672.4	232.09	96.32	435.35	458.87	57.64	24.27	976.89	3252.26	372.4	1121	253.32	486.93	403.5	1732.31	549.88	326.89	559.74	674.27	407.29	1295.44	2387.62	2225.31	727.36	60.68	332.96
CB-0113-01	CB0113	covid-19	partial	1	6	6	20B	B.1.1.519	24.11	33.14	84.37	129.56	690.01	2437.62	27.12	283.23	141.62	819.57	638.78	135.59	120.53	96.42	216.95	524.28	156.68	147.64	509.22	557.43	84.37	87.38	436.9	1446.3	313.37	235.02	153.67	328.43	424.85	894.9	581.53	316.38	521.27	819.57	219.96	882.85	2320.11	1973.6	448.96	69.3	274.19
CB-0113-02	CB0113	covid-19	partial	3	8	8	20B	B.1.1.519	13.9	9.25	17.43	26.5	878.86	2765.71	17.09	310.24	134.33	543.52	708.36	141.66	51.16	24.34	185.77	804.11	144.4	155.16	399.87	468.02	56.88	57.74	986.52	3163.12	211.24	413.24	256	401.69	379.5	1483.94	897.8	248.91	644.05	704.26	458.67	805.85	1412.45	1883.05	427.13	51.08	288.75
CB-0113-03	CB0113	covid-19	partial	5	10	10	20B	B.1.1.519	13.67	8.92	17.45	14.29	960.27	3467.31	20.71	372.56	184.54	534.17	801.65	136.04	37	20.66	190.66	832.96	129.03	150.94	541.09	544.83	81.82	72.39	1048.14	3706.57	243.21	485.94	281.11	407.79	450.1	1476.88	902.46	314.71	555.74	696.17	649.36	1018.87	1810.23	2195.31	426.9	46.99	297.94
CB-0113-04	CB0113	covid-19	partial	7	12	12	20B	B.1.1.519	21.65	15.93	32.54	26.11	967.58	3114.25	26.45	309.44	146.16	468.05	737.14	206.08	32.06	37.18	132.75	584.06	129.48	143.79	609.83	562.24	18.99	50.96	914.19	3490.59	199.54	480.59	225.52	390.41	407.8	800.38	871.37	262.2	590.79	616.5	295.39	1161.18	2588.71	2629.68	486.67	55.9	308.5
CB-0113-05	CB0113	covid-19	partial	9	14	14	20B	B.1.1.519	11.36	8.72	13.06	7.69	790	1908.72	24.03	249.17	139.15	427.42	657.83	97.11	28.15	7.46	192.73	968.14	142.55	105.37	423.45	583.92	36.59	40.91	800.24	2386.59	181.51	430.14	138.71	341.92	376.24	1639.78	827.62	315.75	601	573.22	431.18	843.22	1970.41	1955.43	498.3	37.4	291.21
CB-0113-06	CB0113	covid-19	partial	11	16	16	20B	B.1.1.519	15.08	9.67	16.22	5.81	983.93	3051.77	23.23	373.64	150.96	458.52	793.3	153.77	34.39	7.38	202.51	995.8	153.43	102.02	459.55	569.47	50.69	38.31	1097.94	2542.75	236.51	771.72	228.31	412.84	427.48	1660	945.43	317.49	503.28	588.53	636.43	1051.53	2119.31	2451.32	532.38	39.23	296.43
CB-0113-07	CB0113	covid-19	partial	13	18	18	20B	B.1.1.519	15.57	9.85	20.11	12.57	982.92	3534.3	21.88	344.82	138.53	628.41	1040.4	208.62	55.34	30.28	191.77	987.76	154.03	166.23	510.97	526.08	37.11	74.12	1268.99	3797.33	278.46	689.76	304.46	420.73	435.43	1273.03	1096.53	268.11	524.68	641.48	424.6	1312.07	1610.59	2060.96	468.5	42.88	311.3
CB-0121-01	CB0121	covid-19	partial	1	16	8	21C (Epsilon)	B.1.429	15.63	19.54	16.41	17.2	1071.64	3172.7	35.96	435.38	139.91	812.91	1628.17	136.01	57.06	12.51	294.68	1270.95	227.46	170.4	498.69	417.4	58.62	161.02	958.3	3415.01	249.34	533.08	267.32	464.3	584.67	2115.13	781.64	256.38	688.63	695.66	517.45	1917.38	1886.89	2004.14	454.92	41.43	300.15
CB-0121-02	CB0121	covid-19	partial	3	18	10	21C (Epsilon)	B.1.429	17.48	20.97	16.48	14.98	1179.94	4527.53	24.47	431.93	131.33	821.42	1703.25	178.26	58.92	12.48	228.2	1341.73	206.73	157.29	468.88	350.54	45.94	71.41	1167.96	3418.49	289.12	766.49	284.62	452.4	589.72	1939.94	887.83	240.68	736.53	654.64	401.97	2041.31	1821.6	1857.55	477.37	41.45	343.55
CB-0121-03	CB0121	covid-19	partial	5	20	12	21C (Epsilon)	B.1.429	25.89	38.83	29.87	47.79	928.95	3209	34.85	356.45	122.47	774.62	1205.74	126.45	73.68	30.87	212.07	721.85	184.2	152.34	517.74	482.89	27.88	59.74	837.35	2203.39	263.85	537.65	210.08	379.35	485.88	1062.37	724.84	214.07	659.12	654.15	294.71	1953.48	2277.07	1816.08	502.81	45.8	333.55
CB-0121-04	CB0121	covid-19	partial	7	22	14	21C (Epsilon)	B.1.429	19.35	26.84	28.09	26.84	1367.52	5368.35	32.46	550.5	150.42	991.16	1823.78	230.31	83.01	28.71	280.25	1291.38	316.45	184.13	559.87	465	22.47	102.99	1481.74	3750.54	436.28	815.77	373.87	501.2	609.8	1723.29	1063.56	231.56	594.2	770.21	421.3	2307.5	1783.83	1953.6	652.24	51.18	366.38
CB-0121-05	CB0121	covid-19	partial	9	24	16	21C (Epsilon)	B.1.429	22.25	32.85	23.31	22.25	1077.6	4310.38	42.38	495.88	138.81	816.94	1948.57	152.58	57.22	19.07	228.87	1476	254.3	173.77	578.53	420.65	11.66	76.29	1182.49	2843.92	352.84	913.36	286.09	388.87	522.37	1621.16	923.96	207.68	489.53	633.63	359.2	2590.68	2090.56	1821.42	589.13	55.1	362.38
CB-0121-06	CB0121	covid-19	partial	11	26	18	21C (Epsilon)	B.1.429	21.21	27.9	16.74	20.09	1503.42	4327.22	29.02	601.59	219.88	613.87	1081.53	120.54	39.06	21.21	237.73	1717.72	270.1	114.96	488.86	447.57	63.62	65.85	960.98	2734.51	321.44	954.29	245.55	452.03	512.3	2452.13	631.73	287.96	658.51	676.37	616.1	1782.45	2366.19	2318.19	577.04	43.53	405.15
CB-0121-07	CB0121	covid-19	partial	13	28	20	21C (Epsilon)	B.1.429	29.01	52.21	37.71	72.52	1331.43	4062.47	60.92	480.07	145.04	654.11	993.5	101.53	50.76	56.56	250.91	1199.45	300.23	84.12	446.71	459.77	33.36	79.77	916.63	2516.38	377.09	633.81	272.67	411.9	480.07	1757.84	649.76	242.21	642.51	748.39	361.14	1942.04	2823.86	2281.42	546.79	53.66	404.65
CB-0101-01	CB0101	covid-19	unvaccinated	1	10	7	21C (Epsilon)	B.1.429	16.29	16.53	20.1	7.57	1054.81	3763.52	28	347.46	111.01	887.85	1267.33	262.98	64.25	23.58	140.7	1088.07	229.22	213.56	424.11	250.57	27.87	49.01	1317.9	5397.56	266.67	708.66	305.79	402.22	463.03	1613.01	1301.82	166.27	992.32	1175.37	389.92	1288.38	1421.4	1761.11	371.87	40.51	248.9
CB-0101-02	CB0101	covid-19	unvaccinated	4	13	10	21C (Epsilon)	B.1.429	7.37	19.8	18.44	12.6	1120.94	3348.47	29.11	292.07	110.76	641.79	1148.77	270.22	56.4	13.7	102.32	1021.41	124.21	206.4	503.39	386.41	45.82	70.15	1338.02	4956.35	260.6	846.98	281.81	428.87	521.13	1411.72	1132.55	165.18	821.61	538.17	554.57	1560.72	2099.28	2191.14	431.1	53.07	325.64
CB-0101-03	CB0101	covid-19	unvaccinated	6	15	12	21C (Epsilon)	B.1.429	9.78	14.36	21.72	8.31	1648.33	5699.41	20.95	438.09	111.44	647.81	1436.76	398.03	47.08	18.2	168.96	1723.81	162.3	214.22	497.14	327.06	56.47	69.8	2093.47	7084.21	321.26	1410.67	339.19	424.13	527.53	2112.22	1379.27	189.32	615.45	430.15	547.87	1965.36	1777.47	2108.12	637	41.61	336.24
CB-0101-04	CB0101	covid-19	unvaccinated	8	17	14	21C (Epsilon)	B.1.429	10.5	15.45	21.52	7.6	1673.2	6284.57	28.35	495.01	155.36	695.55	1799.29	439.64	43.72	31.55	171.64	1827.92	169.5	222.12	528.92	401.73	71.81	61.77	2204.65	7103.39	420.73	1407.01	413.86	431.93	512.42	2206.17	1545.66	183.07	768.33	535.29	684.49	2041.43	1933.31	2303.37	655.46	45.17	337.72
CB-0101-05	CB0101	covid-19	unvaccinated	10	19	16	21C (Epsilon)	B.1.429	8.98	16.33	14.5	9.39	1338.32	5751.24	19.11	441.45	101.04	708.98	1682.73	404.1	39.29	13.67	209.34	1890.82	176.81	195.07	648.97	355.79	30.72	65.34	1857.29	5581.6	350	1710.03	315.62	424.53	519.14	2119.76	1534.75	173.1	633.6	605.21	509.65	2225.39	2079.38	2065.12	706.51	49.48	304.83
CB-0101-06	CB0101	covid-19	unvaccinated	12	21	18	21C (Epsilon)	B.1.429	6.63	16.01	13.08	14.62	1851.71	8867.21	22.16	589.01	168.17	817.38	1839.33	537.16	58.47	32.88	150.64	2655.15	265.77	246.15	722.61	356.68	111.66	46.79	2391.55	10396.7	438.68	2347.42	442.78	468.39	532.39	2219.67	1870.46	177.75	675.15	610.49	787.83	2610.35	2126.73	2347.36	752.56	54.23	346.31
CB-0101-07	CB0101	covid-19	unvaccinated	14	23	20	21C (Epsilon)	B.1.429	12.97	12.41	16.71	11.53	2153.5	8611.44	24.94	579.56	124.08	1020.04	2126.98	654.04	53.85	14.48	162.02	2226.85	318.45	256.6	784.18	367.63	88.76	52.68	2668.28	9327.43	539.09	2435.37	513.37	477.64	548.89	1963.69	2004.04	182.48	675.41	663.44	589.5	2617.65	2086.78	2506.03	780.25	44.76	366.13
CB-0102-01	CB0102	covid-19	unvaccinated	1	9	7	21C (Epsilon)	B.1.429	16.93	25.99	25.99	21.76	1499.15	5361.29	31.43	402.6	151.73	949.67	1174.54	165.63	88.86	15.72	194.04	1454.42	107	141.45	524.1	362.09	22.97	30.22	1383.69	5899.9	358.47	785.85	417.1	476.95	557.35	1894.5	893.45	258.12	534.38	535.58	354.24	1504.59	1659.35	2028.69	518.66	35.06	296.2
CB-0102-02	CB0102	covid-19	unvaccinated	3	11	9	21C (Epsilon)	B.1.429	16.1	25.12	23.19	19.32	1475.12	5703.38	27.7	487.63	164.9	982.99	1549.2	190.03	48.96	13.53	263.46	1869.99	125.61	126.26	593.91	394.87	62.48	48.96	1417.79	5289.19	357.51	1245.8	372.32	528.85	624.19	2692.58	888.94	276.34	520.48	584.25	611.31	1617.48	1707.02	2140.54	544.31	37.36	331.1
CB-0102-03	CB0102	covid-19	unvaccinated	5	13	11	21C (Epsilon)	B.1.429	19.92	32.97	10.99	19.23	1340.75	4530.53	29.53	469.81	168.97	936.88	1478.12	193.69	67.31	17.17	250.02	1568.1	103.72	131.88	651.83	307.71	31.6	32.97	1243.9	3197.33	300.16	1242.53	290.54	493.85	595.51	2223.36	859.95	267.88	443.71	504.84	495.91	1562.61	1335.25	2005.63	528.19	37.78	280.93
CB-0102-05	CB0102	covid-19	unvaccinated	9	17	15	21C (Epsilon)	B.1.429	20.83	30.38	22.57	21.7	2034.43	7679.46	49.47	622.31	185.74	1047.59	1987.56	232.61	72.91	19.09	289.02	2251.41	153.62	158.83	731.67	357.59	83.32	27.77	1702.88	5821.21	426.15	1873.86	512.95	594.53	728.19	2831.19	1012.01	289.02	475.63	569.36	642.27	2267.9	1754.96	2362.51	676.99	32.98	335.89
CB-0102-06	CB0102	covid-19	unvaccinated	11	19	17	21C (Epsilon)	B.1.429	14.47	25.89	16.75	17.52	1431.68	5361.17	35.79	484.33	185.81	779.05	1448.43	217.04	48.74	17.52	219.32	2171.12	153.83	140.88	672.43	373.91	82.25	33.51	1372.28	5384.02	268.82	1539.05	272.63	474.43	609.22	2874.78	844.54	279.48	475.2	467.58	579.52	1621.3	1925.91	2144.47	467.58	43.41	297.76
CB-0102-07	CB0102	covid-19	unvaccinated	13	21	19	21C (Epsilon)	B.1.429	17.5	31.1	10.69	19.44	1655.3	7839.09	44.71	556.95	142.88	1141.12	2003.27	342.14	80.68	23.33	235.22	2444.55	213.84	175.93	821.33	418.93	92.34	42.77	1703.9	6451.09	356.72	2469.82	409.21	486.97	626.93	2438.72	1215.96	278.96	429.62	551.12	517.1	2450.39	2176.28	2177.26	540.43	42.77	331.45
CB-0106-01	CB0106	covid-19	unvaccinated	1	8	6	20I (Alpha|V1)	B.1.1.7	12.57	10.71	21.88	8.84	539.49	1186.05	24.21	236.93	134.52	478.51	722.89	55.39	58.65	10.24	210.86	849.5	116.37	130.8	412.88	471.07	36.77	85.65	386.35	1451.37	107.99	99.61	90.3	330.03	532.05	1464.4	608.38	304.42	799.23	519.01	308.15	956.1	2020.19	1711.11	413.81	58.65	258.34
CB-0106-02	CB0106	covid-19	unvaccinated	3	10	8	20I (Alpha|V1)	B.1.1.7	16.95	8.22	25.17	14.38	690.81	1747.82	31.84	271.19	144.84	536.72	828.46	57.01	67.8	11.81	249.62	1322.04	107.86	139.7	422.7	553.16	33.9	88.34	557.27	1550.08	163.33	222.91	124.81	353.88	601.95	1836.68	674.37	356.96	626.09	469.95	428.35	1200.82	1694.41	1586.03	438.62	48.79	288.14
CB-0106-03	CB0106	covid-19	unvaccinated	5	12	10	20I (Alpha|V1)	B.1.1.7	17.23	17.9	27.18	13.92	1695.57	6356.74	27.18	482.56	116.66	1061.22	1480.81	329.44	66.29	15.25	270.44	1785.72	165.71	159.08	501.78	411.63	25.19	37.12	1190.48	5680.63	324.8	330.76	509.07	534.92	569.39	1940.83	1024.1	224.71	544.2	786.8	365.23	2164.87	2082.01	1635.25	583.97	51.04	287.68
CB-0106-04	CB0106	covid-19	unvaccinated	7	14	12	20I (Alpha|V1)	B.1.1.7	11.74	12.97	15.44	14.82	1041.35	3685.49	21	416.91	132.18	1029.61	1772.02	175.41	59.91	8.65	306.97	1949.29	186.53	176.65	434.2	409.5	41.38	104.38	859.76	2641.05	242.12	289.68	240.88	419.38	554.03	2225.99	776.38	294	676.94	901.14	466.94	2181.52	1971.52	1702.23	496.59	55.59	243.97
CB-0106-05	CB0106	covid-19	unvaccinated	9	16	14	20I (Alpha|V1)	B.1.1.7	18.93	20.92	39.85	38.85	583.81	928.52	17.93	248.07	135.49	660.52	975.34	67.75	58.78	30.88	241.1	997.26	115.57	135.49	516.06	562.89	35.87	96.64	434.37	1119.8	184.31	77.71	131.51	404.48	468.24	1190.53	589.79	264.01	792.03	702.36	337.73	1425.65	2045.33	1776.33	451.31	46.82	320.8
CB-0106-06	CB0106	covid-19	unvaccinated	11	18	16	20I (Alpha|V1)	B.1.1.7	21.31	20.29	26.38	25.37	963.93	2526.52	30.44	362.24	141.04	667.65	1440.82	162.35	48.7	12.18	319.62	1706.67	100.45	160.32	596.62	546.9	62.91	59.87	771.15	2692.92	194.82	250.62	243.52	452.54	471.82	1927.86	692	271.93	554.01	593.58	563.14	1993.82	2378.38	1808.13	486.02	56.82	273.96
CB-0106-07	CB0106	covid-19	unvaccinated	13	20	18	20I (Alpha|V1)	B.1.1.7	22	26.72	33	25.15	799.93	1714.58	25.15	331.6	146.16	685.2	1271.4	119.44	58.15	23.57	292.31	1192.82	124.15	155.59	645.91	540.62	39.29	51.86	598.77	1636	218.45	188.59	202.73	440.04	540.62	1321.69	663.2	262.45	862.79	766.93	408.61	1780.59	2527.08	1697.29	473.04	53.43	281.31
CB-0111-01	CB0111	covid-19	unvaccinated	1	15	8	21C (Epsilon)	B.1.429	8.12	13.33	17.62	11.31	819.26	4450.09	18.09	377.24	123.78	648.79	589.29	162.04	40.14	18.45	115.01	1266.24	286.44	100.49	423.52	418.28	15.42	33.96	1066.51	3562	198.25	759.51	87.32	344	341.04	2076.84	1091.89	223.37	1242.61	1080.63	304.31	997.57	2046.04	2003.72	404.83	57.17	334.09
CB-0111-02	CB0111	covid-19	unvaccinated	3	17	10	21C (Epsilon)	B.1.429	15.54	17.27	14.57	11.73	967.63	7849.74	27.42	511	157.36	970.51	820.01	183.93	42.59	40.15	138.78	1295.37	582.97	139.54	487.94	397.22	79.73	35.56	1521.34	4170.16	344.49	1106.19	113.14	436.96	405.08	2187.67	1393.38	190.29	1299.09	2156.36	458.39	1105.53	2071.99	2291.94	530.16	55.54	383.56
CB-0111-03	CB0111	covid-19	unvaccinated	5	19	12	21C (Epsilon)	B.1.429	10.89	19.61	13.81	8.13	1002.09	3571.46	17.55	346.92	132.98	604.25	873	163.16	44.91	10.13	140.5	920.78	224.54	106.95	509.34	434.86	31.03	27.45	1151.03	3235.7	206.85	753.7	103.03	399.37	402.74	1926.76	1030.47	222.81	1004.79	873.82	426.3	959.47	1982.75	2225.38	421.53	59.45	302.71
CB-0111-04	CB0111	covid-19	unvaccinated	7	21	14	21C (Epsilon)	B.1.429	17.18	12.23	29.83	17.96	1320.35	3945.66	20.89	325.9	145.01	602.61	912.59	131.96	37.59	18.89	150.48	948.6	141.41	163.12	493.01	452.18	30.28	45.97	1566.05	3363.37	350.33	990.09	168.9	473.6	431.61	1689.32	1246.21	204.97	896.32	730.27	395.86	1071.04	1523.65	2102.87	497.33	44.43	310.87
CB-0111-05	CB0111	covid-19	unvaccinated	9	23	16	21C (Epsilon)	B.1.429	19.5	18.65	16.45	8.15	1076.62	2481.03	20.37	353.59	119.56	446.58	764.84	143.71	30.49	9.07	148.94	1155.72	138.59	119.4	547.66	491.39	21.12	34.42	1247.23	3011.26	243.26	642.06	114.27	394.74	359.94	1871	946.28	198.51	922.62	664.67	350.32	979.43	2098.16	1855.26	461.04	59.08	321.67
CB-0111-06	CB0111	covid-19	unvaccinated	13	27	20	21C (Epsilon)	B.1.429	16.15	14.05	8.31	15.11	1270.71	3464.78	12.08	381.25	121.5	432.53	1007.93	158.28	37.85	20.56	172.84	1535.44	177.54	121.22	572.44	488.24	53.32	46.03	1577.94	2787.49	318.73	1003.79	154.14	424.03	413.14	2155.99	1062.39	225.8	824.32	612.66	415.24	1251.07	2013.78	1843.57	656.6	48.36	343.32
CB-0111-07	CB0111	covid-19	unvaccinated	11	25	18	21C (Epsilon)	B.1.429	11.49	12.49	18.71	14.01	1549.19	4647.72	17.61	383.53	108.81	423.85	691.22	178.25	43.78	17.81	136.12	1947.71	151.01	137.47	544.46	437.89	52.41	43.95	1980.65	6428.86	281.04	930.76	197.98	388.74	430.88	2193.35	1331.91	186.94	841.23	510.89	374.97	1514.01	1960.17	2016.61	542.06	51.78	322.88
CB-0112-01	CB0112	covid-19	unvaccinated	1	5	5	20B	B.1.1.519	18.87	67.24	31.85	68.42	955.52	6104.74	31.85	521.41	178.13	1307.06	805.71	95.55	61.34	55.44	258.35	1376.66	339.74	63.7	718.41	441.19	86.12	22.41	812.79	2575.2	366.87	690.1	241.83	432.94	448.27	1448.62	588.65	202.9	740.83	1177.3	363.34	2021.94	3675.82	2207.14	588.65	84.94	376.31
CB-0112-02	CB0112	covid-19	unvaccinated	3	7	7	20B	B.1.1.519	24.26	40.43	18.87	26.95	1278.56	6482.66	43.13	534.61	161.73	1078.2	704.42	113.21	28.75	11.68	221.03	1563.38	288.42	75.47	601.99	433.97	54.81	23.36	954.2	4204.97	320.76	1109.64	238.1	451.05	426.79	1699.06	642.43	217.44	716.1	1125.82	398.03	1981.19	4284.03	2029.7	596.6	79.07	341.43
CB-0112-03	CB0112	covid-19	unvaccinated	5	9	9	20B	B.1.1.519	18.13	47.72	13.36	25.77	1253	6718.29	35.31	596.44	167.96	921.86	870.32	116.42	47.72	10.5	241.44	1547.88	223.31	89.7	720.5	442.8	55.35	20.99	940.94	3589.13	377.9	1113.67	293.93	477.15	447.57	1837.99	716.68	244.3	656.56	848.37	457.11	1980.18	3920.27	2141.45	646.06	82.07	304.42
CB-0112-04	CB0112	covid-19	unvaccinated	7	11	11	20B	B.1.1.519	24.73	48	13.09	24.73	1422.68	6042.76	32	552.78	132.38	705.52	869.9	146.92	32	37.82	241.48	1752.89	160.02	87.28	720.07	475.68	84.37	27.64	1166.66	4454.24	322.94	1283.03	309.85	472.77	448.04	1642.34	692.43	222.57	513.5	494.59	480.05	2078.74	3472.33	1930.37	632.79	80.01	306.94
CB-0112-05	CB0112	covid-19	unvaccinated	9	13	13	20B	B.1.1.519	23.97	61	31.59	51.2	1423.74	6613.26	44.66	568.63	143.79	691.72	822.44	125.27	57.73	35.95	208.06	1578.43	189.54	91.5	850.76	430.28	46.84	30.5	1120.91	3236.37	388.89	1306.1	338.78	477.12	446.62	1255.99	667.75	242.92	484.75	477.12	306.1	2507.62	4409.57	2293.02	728.76	89.32	313.72
CB-0112-06	CB0112	covid-19	unvaccinated	11	15	15	20B	B.1.1.519	23.64	47.27	16.11	32.23	1384.8	5178.24	27.93	542.53	170.82	569.39	683.27	107.43	46.2	22.56	206.27	1781.23	140.74	96.69	713.35	456.59	88.09	36.53	1045.32	3806.33	294.36	1101.18	277.18	466.26	471.63	1649.09	643.52	278.25	493.11	362.05	484.52	2199.14	3539.9	2007.91	544.68	62.31	288.99
CB-0112-07	CB0112	covid-19	unvaccinated	13	17	17	20B	B.1.1.519	19.27	50.59	26.5	32.12	1133.87	5254.2	31.32	484.22	170.24	615.92	752.44	93.95	57.82	24.09	260.98	1454.28	148.56	90.74	663.3	495.47	40.95	33.73	998.16	2448.43	326.03	1193.3	274.63	452.91	477.8	1334.63	622.34	274.63	501.89	437.65	394.29	1988.29	3011.35	2185.84	594.24	72.27	358.15
CB-0115-01	CB0115	covid-19	unvaccinated	1	9	8	20I (Alpha|V1)	B.1.1.7	8.87	9.86	18.39	7.73	530.57	1282.26	19.78	236.91	131.99	589.44	1065.59	79.56	45.07	13.76	170.26	955.85	146.72	165.28	360.99	470.65	55.08	21.46	631.24	2150.13	105.12	196.69	98.33	441.2	457.51	1333.66	816.7	222.47	1083.23	951.9	500.16	935.65	1728.36	1919	283.21	45.04	269.64
CB-0115-02	CB0115	covid-19	unvaccinated	3	11	10	20I (Alpha|V1)	B.1.1.7	9.23	5.84	16.89	7.6	714.01	2541.23	22.68	294.7	115.5	548.68	980.85	135.13	47.11	15.09	206.98	1274.05	166.51	169.32	391.55	511.37	27.75	35.88	1006.54	2960.55	183.86	405.89	124.62	446.47	498.07	1511.38	1029.62	251.89	840.7	788.7	424.59	1153.61	1723.37	1945.59	328.52	49.03	280.51
CB-0115-03	CB0115	covid-19	unvaccinated	5	13	12	20I (Alpha|V1)	B.1.1.7	8.59	8.62	17.02	9.67	678.46	2464.23	18.5	286.28	111.86	514.74	1100.58	134.35	54.84	14.75	226.43	1292.4	179.39	196.97	407.17	504.73	21.84	31.88	992.08	2636.06	185.54	448.31	168.57	459.31	486.97	1501.34	1005.77	270.42	676.81	751.72	441.68	1312.44	1828.64	1923.08	343.19	47.43	282.03
CB-0115-04	CB0115	covid-19	unvaccinated	7	15	14	20I (Alpha|V1)	B.1.1.7	10.7	8.98	25.55	6.94	1020.52	3895.4	28.67	383.3	126.17	651.53	1561.88	371.1	52.37	25.39	233.75	1685.74	165.1	201.82	476.51	540.54	60.14	21.71	1580.26	4749.57	216.93	720.66	224.77	540.44	521.59	1716.3	1397.37	249.33	728.88	686.55	513.63	1840.28	1926.25	1990.2	417.62	48.15	294.66
CB-0115-05	CB0115	covid-19	unvaccinated	9	17	16	20I (Alpha|V1)	B.1.1.7	10.94	9.15	26.9	13.19	661.09	1796.87	31.64	349.56	123.04	309.7	951.6	98.66	39.98	9.39	210.1	1658.99	196.66	154.54	377.38	617.14	79.13	29.21	965.49	2714.06	155.35	414.06	101.36	419.94	451.86	1796.9	1008.93	269.29	790.18	573.93	527.05	1426.45	2134.62	1908.76	425.73	51.76	297.04
CB-0115-06	CB0115	covid-19	unvaccinated	11	19	18	20I (Alpha|V1)	B.1.1.7	8.36	6.97	18.87	7.64	956.78	3290.37	22.42	373.96	135.59	567.26	1912.21	272.47	48.61	21.38	253.12	1899.34	177.95	213.65	398.87	521.49	73.08	27.06	1490.9	2586.3	248.1	1128.72	175.48	514.03	526.02	1745.12	1271.21	232.15	558.91	536.46	516.3	1859.16	1678.92	1914.29	450.41	39.94	291.35
CB-0115-07	CB0115	covid-19	unvaccinated	13	21	20	20I (Alpha|V1)	B.1.1.7	10.87	11.46	21.66	5.51	650.24	2322.95	21.76	325.54	110.48	525.06	1349.54	140.76	53.12	14.1	267.47	1610.56	152.97	185.91	477.76	545.73	33.81	39.56	1059.56	2579.5	202.47	462.24	157.37	452.93	538.6	1680.22	1032.07	262.5	665.04	686.42	481.98	1709.96	1907.75	1943.32	355.39	40.86	277.53
CB-0116-01	CB0116	covid-19	unvaccinated	1	8	8	20B	B.1.1.519	21.22	18.81	30.38	33.27	512.11	2055.2	32.79	357.8	135.5	668.83	567.57	57.87	46.77	23.63	199.64	445.09	187.58	103.68	403.61	442.67	23.63	30.86	450.87	1762.02	207.35	79.08	154.31	406.51	395.42	1073.89	462.44	280.17	864.61	929.71	174.56	807.23	1683.9	1711.38	344.3	49.67	303.8
CB-0116-02	CB0116	covid-19	unvaccinated	3	10	10	20B	B.1.1.519	30.36	22.77	27.11	31.99	498.83	1266.05	29.82	307.97	135.01	551.42	639.26	39.04	39.58	19.52	168.08	398.52	101.93	93.8	442.98	551.97	23.86	39.04	387.14	1366.9	183.27	81.87	136.64	418.04	408.28	1011.22	487.99	284.12	1038.87	834.46	177.84	821.99	1736.69	1762.17	373.58	61.27	346.47
CB-0116-03	CB0116	covid-19	unvaccinated	5	12	12	20B	B.1.1.519	19.86	20.66	24.23	20.26	555.7	1721.13	27.41	301.49	126.71	602.97	774.57	65.94	40.12	16.68	192.65	584.7	115.59	119.16	513.99	544.98	24.63	40.91	553.72	1624.21	211.71	147.76	174.38	448.85	472.29	1131.27	560.87	284.8	906.84	755.5	267.72	1205.15	1872.47	1774.35	415.09	62.76	318.17
CB-0116-04	CB0116	covid-19	unvaccinated	7	14	14	20B	B.1.1.519	18.78	27.65	17.73	14.61	617.59	1868.43	26.08	339.57	117.89	583.69	947.25	91.8	32.34	18.78	236.29	716.18	105.89	129.36	520.57	555.52	17.21	37.03	600.9	1882.51	215.95	222.73	190.39	422.51	490.32	1285.78	559.69	297.32	849.71	710.96	297.32	1483.47	1970.14	1845.48	418.86	52.68	317.66
CB-0116-05	CB0116	covid-19	unvaccinated	9	16	16	20B	B.1.1.519	20.1	31.68	19.5	33.51	969.89	3898.44	37.77	484.94	124.28	747.52	1085.03	75.54	51.18	18.28	257.7	992.43	120.63	154.13	586.08	478.85	27.42	52.39	1055.79	2600.18	396	300.35	394.78	509.92	545.87	1582.16	683.55	251.61	636.64	661.62	316.19	2071.37	2081.73	2026.29	523.33	50.57	370.41
CB-0116-06	CB0116	covid-19	unvaccinated	11	18	18	20B	B.1.1.519	17.37	31.41	23.39	20.72	642.17	1844.32	27.4	398.27	128.97	600.07	1010.37	99.57	36.75	19.38	215.84	819.25	89.54	109.59	571.34	511.87	23.39	62.81	631.48	1724.04	252.59	290.68	205.15	440.36	475.78	1241.57	505.18	284	592.05	620.12	337.46	1726.71	2163.06	1842.98	439.03	49.45	328.77
CB-0116-07	CB0116	covid-19	unvaccinated	13	20	20	20B	B.1.1.519	17.96	14.97	21.56	10.18	661.65	2091.55	29.34	361.66	138.32	647.88	1046.67	85.03	41.91	13.77	265.86	900.57	105.39	147.9	550.88	579.02	25.75	56.29	687.4	1891.55	264.06	293.4	234.12	496.39	555.07	1530.49	626.33	331.13	728.72	749.08	316.16	1665.21	2147.83	1752.04	427.53	58.08	340.11
CB-0117-01	CB0117	covid-19	unvaccinated	1	8	7	20I (Alpha|V1)	B.1.1.7	9.28	16.75	21.68	7.55	776.89	2623.65	17.82	319.01	124.17	711.61	1052.79	128.73	55.84	19.19	216.95	1363.62	172.59	187.42	437.1	429.54	63.9	21.44	1019.52	2827.74	180.64	335.13	290.09	410.3	466.75	1948.36	997.7	230.22	736.59	892.48	527.82	1689.27	1518	1791.95	373.71	39.11	264.19
CB-0117-02	CB0117	covid-19	unvaccinated	3	10	9	20I (Alpha|V1)	B.1.1.7	7.74	8.65	21.6	6.55	798.85	1878.48	20.02	296.46	128.54	554.13	982.25	114.21	59.86	21.25	154.72	1528.69	130.57	192.77	412.82	501.13	104.22	22.12	970.37	2745.05	157.59	302.26	235.31	387.6	493.27	2074.24	950.98	256.46	788.2	755.91	606.57	1801.27	1582.68	1805.71	341.3	36.77	258.14
CB-0117-03	CB0117	covid-19	unvaccinated	5	12	11	20I (Alpha|V1)	B.1.1.7	11.21	12.09	22.31	10.31	884.25	1850.3	18.74	283.4	147.34	468.22	1068.31	106.16	74.46	12.51	223.42	1292.13	133.98	209.8	471.74	535.14	84.37	27.97	948.33	2576.53	168.59	296.6	276.87	405.7	480.07	2009.7	830.23	253.24	580.64	602.21	593.99	2034.29	1554.39	2003.17	318.45	31.78	266.09
CB-0117-04	CB0117	covid-19	unvaccinated	7	14	13	20I (Alpha|V1)	B.1.1.7	14.57	22.81	20.27	12.18	1016.8	2729.78	25.58	366.91	110.93	452.49	1149.6	174.55	54.34	20.78	229.07	1797.49	153.19	209.67	511.45	514.61	75.87	35.44	1330.01	3239.1	189	549.22	314.35	376.76	489.41	2425.85	1085.91	253.87	557.31	564.14	545.97	2626.44	1838.75	1739.98	444.3	33.51	246.01
CB-0117-05	CB0117	covid-19	unvaccinated	9	16	15	20I (Alpha|V1)	B.1.1.7	12.66	21.55	20.04	13.23	1020.13	2316.74	17.94	301.93	131.3	392.94	1217.17	155.18	55.63	20.48	253.03	1481.54	162.62	203.92	564.01	548.75	107.33	46	1366.26	2387.75	229.33	477.3	323.01	354.86	438.23	2187.65	1050.53	258.26	487.82	511.5	605.46	2719.84	1691.44	1782.24	492.68	42.08	271.65
CB-0117-06	CB0117	covid-19	unvaccinated	11	18	17	20I (Alpha|V1)	B.1.1.7	10.73	11.53	28.6	7.26	1058.04	2754.57	21.64	315.46	141.39	453.44	1180.4	162.4	54.7	22.32	302.02	1584.1	139.57	204.14	557.26	537.4	95.76	39.39	1323.14	2484.68	276.27	536.22	335.15	368.07	457.4	2120.44	1026.42	216.74	454.49	472.89	596.4	2717.16	1732.08	1828.15	498.33	49.46	272.33
CB-0117-07	CB0117	covid-19	unvaccinated	13	20	19	20I (Alpha|V1)	B.1.1.7	11.79	7.26	19.63	9.24	851.96	1901.66	22.99	273.21	102.78	421.66	909.63	170.69	54.95	17.36	215.32	1521.75	143.45	191.8	530.01	516.23	57.68	30.63	1165.36	2360.97	159.26	486.88	272.1	370.51	446.4	2047.6	1001.17	264.44	508.82	471.2	543.59	2368.66	1625.83	1669.94	396.58	38.46	249.47
CB-0118-01	CB0118	covid-19	unvaccinated	1	14	8	20A	B.1.397	15.22	22.82	25.36	30.43	1178.33	5353.21	27.89	371.93	151.31	810.63	1090.42	178.36	58.32	21.13	212.17	1405.71	176.67	143.7	497.03	486.04	29.59	26.2	1033.79	2813.97	329.66	1043.93	370.24	497.88	497.03	1519.83	870.65	216.39	496.18	547.75	306.84	1652.54	1902.74	2018.55	614.52	62.55	334.73
CB-0118-02	CB0118	covid-19	unvaccinated	3	16	10	20A	B.1.397	23.45	19.05	19.78	19.78	1548.87	9206	35.9	593.46	150.93	931.22	1335.66	286.47	58.61	16.12	270.36	2184.82	200.02	151.66	550.24	503.34	68.87	19.78	1543	5081.8	435.94	1501.24	506.28	543.64	596.39	2115.22	1193.52	232.26	489.42	529.72	419.82	2099.1	2167.97	2052.21	859.42	46.16	323.11
CB-0118-03	CB0118	covid-19	unvaccinated	5	18	12	20A	B.1.397	24.91	24.91	24.91	33.22	1174.09	5251.73	26.99	429.77	149.49	768.19	1119.07	143.26	69.55	22.84	285.48	1621.51	166.1	129.76	507.63	474.41	59.17	30.1	1082.74	2048.17	431.85	998.65	395.52	476.49	493.1	1707.67	835.67	201.39	388.25	533.58	386.17	1669.26	2034.67	2148.86	737.05	43.6	345.69
CB-0118-04	CB0118	covid-19	unvaccinated	7	20	14	20A	B.1.397	32.88	21.6	12.21	32.88	1227.7	7395.34	31.94	494.09	171.9	750.52	1256.82	165.32	51.66	24.42	322.19	2162.34	199.14	146.54	485.63	478.12	66.69	33.82	1207.04	2546.52	426.46	1261.52	413.3	451.82	499.72	2107.85	892.36	232.01	368.22	474.36	498.78	1868.33	2104.1	2100.34	796.55	51.66	321.25
CB-0118-05	CB0118	covid-19	unvaccinated	9	22	16	20A	B.1.397	15.96	19.59	20.31	23.94	1417.39	8188.07	31.19	530.25	155.23	843.61	1113.46	209.63	70.36	28.29	288.7	2192.82	192.95	143.62	528.8	496.16	61.66	39.9	1495	3626.16	511.39	1225.16	511.39	475.12	504.86	1973.75	1086.62	202.38	506.31	527.35	409.11	1954.89	2049.92	2035.41	853.04	50.78	343.1
CB-0118-06	CB0118	covid-19	unvaccinated	11	24	18	20A	B.1.397	24.31	27.95	14.58	23.09	1306.46	6432.63	42.54	539.6	137.33	723.11	951.59	122.75	40.11	25.52	373.1	2174.19	157.99	128.82	506.78	537.17	37.67	41.32	1148.47	3839.16	353.66	752.28	385.25	470.32	544.46	2345.55	783.87	221.19	461.82	527.44	433.87	1996.75	2478.02	2110.99	727.97	63.2	354.87
CB-0118-07	CB0118	covid-19	unvaccinated	13	26	20	20A	B.1.397	28.97	18.69	22.43	23.36	1455.97	7337.8	38.32	550.43	128.03	876.57	1084.04	170.08	46.73	23.36	297.18	1932.57	149.52	132.7	534.54	532.67	42.99	32.71	1391.49	4067.94	454.17	692.47	568.18	522.39	571.92	2143.77	905.54	224.28	448.57	498.1	385.02	2062.47	2446.56	2204.52	740.13	44.86	328.95
CB-0119-01	CB0119	covid-19	unvaccinated	1	6	4	20I (Alpha|V1)	B.1.1.7	13.96	14.96	21.94	20.95	798.93	4972.12	40.89	581.49	136.65	1761.44	1790.36	114.7	34.91	10.97	171.56	2422.72	1097.16	109.72	473.77	364.06	22.94	29.92	802.92	3228.64	366.05	338.12	159.59	465.79	533.62	2587.3	811.9	172.55	1321.58	3268.53	328.15	1649.73	2770.82	1998.82	677.25	39.9	319.17
CB-0119-02	CB0119	covid-19	unvaccinated	3	8	6	20I (Alpha|V1)	B.1.1.7	21.36	21.36	23.3	19.41	842.6	4964.34	40.77	458.19	112.61	1291.08	1254.19	182.5	66.01	25.24	170.85	1405.62	368.88	118.43	448.48	497.02	11.65	89.31	681.46	3607.25	250.45	696.99	188.32	545.55	487.31	1382.33	815.42	217.44	772.71	1186.24	281.51	1438.63	2799.6	2054.08	570.79	46.6	302.87
CB-0119-03	CB0119	covid-19	unvaccinated	5	10	8	20I (Alpha|V1)	B.1.1.7	20.77	11.74	21.68	14.45	892.33	4816.62	32.51	442.55	128.25	1168.71	1099.16	136.38	51.48	12.64	178.83	1741.32	395.59	115.61	336.88	401.01	17.16	38.84	736.09	4709.14	241.15	515.71	172.51	403.72	501.26	2061.04	789.37	223.99	988.97	1498.36	342.3	1359.27	2087.23	1744.03	500.36	37.03	289.92
CB-0119-04	CB0119	covid-19	unvaccinated	7	12	10	20I (Alpha|V1)	B.1.1.7	20.53	9.13	24.34	9.89	1235.13	5790.07	32.7	451.01	152.87	1142.35	1206.99	209.91	77.58	12.93	184.81	1427.55	332.36	155.91	448.72	425.91	13.69	47.15	1068.57	6463.16	348.33	901.25	393.97	489.03	591.71	1804.03	1079.98	206.11	818.35	926.35	395.49	1617.69	2095.32	2061.85	579.54	50.96	308.02
CB-0119-05	CB0119	covid-19	unvaccinated	9	14	12	20I (Alpha|V1)	B.1.1.7	26.9	24.97	30.74	36.5	1364.02	5219.77	38.42	428.42	130.64	804.96	1235.3	220.93	49.95	36.5	169.06	1642.59	226.7	167.14	422.65	414.97	17.29	59.56	1091.22	5129.48	315.07	972.1	403.44	516.79	555.21	1669.48	760.78	245.91	591.72	639.74	328.52	1729.04	2101.74	1730.96	457.23	28.82	299.7
CB-0119-06	CB0119	covid-19	unvaccinated	11	16	14	20I (Alpha|V1)	B.1.1.7	31.38	22.23	30.07	19.61	842.06	2594.17	28.77	295.5	146.44	642	930.97	117.68	65.38	19.61	173.9	993.73	155.6	147.75	466.79	512.56	9.15	56.22	801.52	2694.85	181.75	529.56	219.67	401.42	536.09	1461.83	635.47	222.28	576.63	648.54	341.27	1284.01	2197.98	1682.81	451.1	57.53	256.28
CB-0119-07	CB0119	covid-19	unvaccinated	13	18	16	20I (Alpha|V1)	B.1.1.7	23.39	13.46	22.68	19.13	1371.98	5373.83	29.76	465.59	135.36	815.68	1491.04	252.99	55.28	9.92	231.73	1821.28	219.69	155.91	479.06	478.35	21.97	84.33	1266.39	4953.59	319.61	1246.55	308.98	503.86	576.15	2072.85	946.07	235.28	601.66	700.16	418.11	1974.35	2201.83	1764.58	603.78	39.69	310.4
CB-0120-01	CB0120	covid-19	unvaccinated	1	11	7	20I (Alpha|V1)	Q.3	11.73	14.08	18.77	12.91	1560.5	5113.28	25.81	502.18	145.49	1256.61	1300.03	143.14	31.68	9.39	239.36	1819.8	239.36	141.97	495.14	423.56	38.72	25.81	1141.63	4093.68	346.13	458.76	381.33	546.76	560.84	2207	808.41	246.4	651.19	1118.16	405.97	1585.14	2551.95	2115.48	562.02	49.28	295.67
CB-0120-02	CB0120	covid-19	unvaccinated	3	13	9	20I (Alpha|V1)	Q.3	9.49	24.26	22.15	13.71	1575.92	3845.91	23.21	446.19	175.1	789.01	1321.7	145.57	35.86	10.55	217.29	2257.34	181.43	142.4	510.54	413.49	41.14	39.03	1204.62	3815.32	369.19	576.99	405.05	465.18	623.4	2435.6	761.59	270.04	527.41	717.28	565.39	1659.25	2766.82	2267.88	632.9	43.25	320.67
CB-0120-03	CB0120	covid-19	unvaccinated	5	15	11	20I (Alpha|V1)	Q.3	9.49	26.35	12.65	11.6	1602.25	3946.6	27.41	463.81	149.68	908.65	1226.99	130.71	46.38	11.6	227.69	2202.04	179.2	137.03	489.11	396.35	22.14	33.73	1228.04	3508.09	417.43	599.79	460.65	508.08	607.17	2257.91	711.53	263.53	526	774.77	419.54	1657.07	2502.47	2055.52	557.63	36.89	327.83
CB-0120-04	CB0120	covid-19	unvaccinated	7	17	13	20I (Alpha|V1)	Q.3	32.7	9.62	17.31	19.24	1727.4	7213.52	26.93	550.15	148.12	804.07	1486.95	230.83	51.94	19.24	194.28	3589.45	186.59	153.89	500.14	311.62	32.7	36.55	1348.45	6688.38	350.1	1127.23	388.57	478.98	652.1	2648.81	906.02	315.47	582.85	613.63	292.39	1964	2473.76	2137.13	453.97	55.78	273.15
CB-0120-05	CB0120	covid-19	unvaccinated	9	19	15	20I (Alpha|V1)	Q.3	13.92	21.88	8.95	14.92	1648.63	5616.07	23.86	578.71	129.27	1053.01	1602.89	162.08	43.75	12.93	234.67	2968.12	250.58	165.06	552.86	449.44	45.74	37.79	1367.23	4050.97	516.07	803.43	496.18	526.01	651.3	2482.88	831.27	269.47	659.25	1161.4	465.35	1895.22	2289.98	2131.88	659.25	62.64	355.98
CB-0120-06	CB0120	covid-19	unvaccinated	11	21	17	20I (Alpha|V1)	Q.3	16.38	18.2	9.1	22.75	1618.56	5057.67	21.84	596.84	131.01	802.46	1439.33	151.94	40.03	13.65	204.71	2903.22	316.62	113.73	545.89	440.35	40.03	36.39	1363.81	3674.75	561.36	700.56	414.88	443.08	552.26	2472.88	894.35	264.76	576.82	930.74	435.8	1821.45	2569.32	1977.94	863.42	47.31	359.38
CB-0120-07	CB0120	covid-19	unvaccinated	15	25	21	20I (Alpha|V1)	Q.3	22.35	23.47	7.82	15.65	1565.91	5910.44	33.53	495.14	187.77	920.99	1606.15	149.77	35.77	7.82	232.48	2712.68	228.01	160.95	639.33	440.38	51.41	42.47	1347.96	3596.78	403.49	1076.35	464.97	467.2	642.68	2420.96	942.23	309.61	570.03	677.33	546.56	1792.8	2346.07	2196.3	606.92	58.12	344.25
CB-0122-01	CB0122	covid-19	unvaccinated	1	9	8	20I (Alpha|V1)	B.1.1.7	10.3	23.3	20.13	14.22	1066.37	4699.85	26.53	439.3	153.96	943.46	2032.55	345.92	47.6	23	190.55	1430.14	347.44	218.47	439.64	476.02	103.86	68.88	1302.71	3979.11	259.15	968.57	252.06	462.89	484	2025.15	1424.11	135.4	861.94	1022.85	534.99	1678.97	1918.41	1924.65	454.42	31.51	295.85
CB-0122-02	CB0122	covid-19	unvaccinated	3	11	10	20I (Alpha|V1)	B.1.1.7	9.49	24.09	12.65	7.86	1250.73	4917.41	21.16	450.25	145.99	782.13	2150.75	286.47	68.54	18.4	194.46	1603.33	263.17	223.59	503.4	418.41	88.86	68.44	1664.17	3589.35	424.41	1307.06	395.43	441.76	486.86	1766.6	1552.35	147.82	695.07	735.55	505.28	1985.03	2086.34	2097.14	498.7	28.4	309.72
CB-0122-03	CB0122	covid-19	unvaccinated	5	13	12	20I (Alpha|V1)	B.1.1.7	8.92	23.26	17.03	12.58	1239.23	5992.43	25.34	510.36	121.38	882.63	2601.52	471.52	65.97	28.2	206.7	1987.66	273.8	264.05	566.27	394.38	68.62	66.11	1766.63	4115.59	339.1	2028.74	366.42	515.87	553.22	2065.21	1645.47	159.56	701.64	793.96	458.5	1938.35	1861.11	1848.62	614.23	34.91	282.57
CB-0122-04	CB0122	covid-19	unvaccinated	7	15	14	20I (Alpha|V1)	B.1.1.7	21.51	41.67	16.5	18.39	736.95	3590.82	27.78	503.61	94.6	972.63	1834.89	285.08	45.87	27.28	131.18	1761.36	1028.25	166.85	499.18	273.37	24.52	43.72	1199.55	2633.26	456.73	624.98	200.72	368.77	421.12	1710.04	1148.82	129.29	791.27	2753.94	291.63	1769.86	2071.72	2032.61	462.35	39.2	297.11
CB-0122-07	CB0122	covid-19	unvaccinated	13	21	20	20I (Alpha|V1)	B.1.1.7	17.78	30.93	15.23	15.93	1119.45	2951.55	27.07	390.73	140.76	782.64	1611.77	207.05	61.89	34.26	205.87	1390.47	359.01	184.26	516.37	551.14	36.21	68.76	1489.12	1967.35	369.29	1228.48	225.17	465.57	473.84	1557.75	1036.79	154.64	749.05	894.18	389.86	1760.72	1919.41	2441.52	436.61	41.45	272.04
CB-0123-02	CB0123	covid-19	unvaccinated	3	11	10	21C (Epsilon)	B.1.429	22.91	20.04	16.46	10.74	1043.73	2840.54	22.91	408.76	199.73	524.73	599.89	51.54	34.36	17.18	207.6	905.56	115.25	71.59	313.55	420.21	26.49	32.21	524.01	3250.01	191.85	226.21	175.39	416.63	403.75	1591.36	441.69	216.91	841.85	809.64	368.67	777.43	1919.94	1877.7	413.77	68.01	287.06
CB-0123-03	CB0123	covid-19	unvaccinated	5	13	12	21C (Epsilon)	B.1.429	29.95	39.94	21.4	38.51	1412.12	4437.49	34.23	409.37	201.12	583.39	1079.78	141.21	51.35	41.37	172.59	1094.04	131.23	105.55	373.71	439.33	72.75	37.09	918.59	3953.95	417.93	453.59	285.28	489.25	383.7	1494.85	644.73	225.37	581.97	814.47	422.21	1496.28	2200.92	1838.61	504.94	54.2	328.07
CB-0123-04	CB0123	covid-19	unvaccinated	7	15	14	21C (Epsilon)	B.1.429	30.89	34.32	21.74	16.02	1730.99	5650.6	24.03	548.01	260.85	673.86	1039.97	100.68	32.03	11.44	212.8	1531.92	173.9	114.41	342.08	426.74	129.28	51.48	1080.01	4909.24	402.72	782.55	347.8	463.35	430.17	2084.51	629.24	210.51	574.33	789.41	693.31	1382.05	2319.05	2237.82	486.23	46.91	288.31
CB-0123-05	CB0123	covid-19	unvaccinated	9	17	16	21C (Epsilon)	B.1.429	20.67	31.55	11.97	15.23	1487.18	4750.94	25.02	451.49	184.95	562.45	941.05	140.34	33.73	23.93	184.95	1446.93	161.01	92.47	354.66	476.51	51.13	47.87	895.36	4133	379.68	756.1	231.73	407.97	421.02	1729.79	605.97	204.53	644.05	750.66	397.09	1303.32	2398.86	2038.76	577.68	48.96	323.11
CB-0123-06	CB0123	covid-19	unvaccinated	11	19	18	21C (Epsilon)	B.1.429	28.82	24.71	28.82	24.71	1458.68	4732.23	32.94	560	198.68	546.62	902.8	109.12	37.06	23.68	210	1630.6	177.06	90.59	312.94	440.59	86.47	38.09	1011.92	4097.08	356.18	773.09	210	441.62	433.38	2058.83	642.36	226.47	608.39	729.86	434.41	1277.51	2214.28	2043.39	599.12	58.68	304.71
CB-0123-07	CB0123	covid-19	unvaccinated	13	21	20	21C (Epsilon)	B.1.429	22.1	14.74	20.47	20.47	1639.7	5542.9	38.48	595.14	203.02	671.27	1067.49	173.55	27.83	13.1	201.38	1777.23	219.39	120.34	365.92	446.97	49.94	53.21	1069.94	4402.56	462.52	906.22	308.62	442.06	453.52	2022	722.84	224.3	619.7	846.46	488.72	1438.32	2230.75	1913.94	660.63	47.48	320.08
CB-0124-01	CB0124	covid-19	unvaccinated	1	8	6	unknown	unknown	7.11	16.08	17.26	7.93	1106.27	2981.66	23.38	344.38	112	575.5	1615.44	185.66	50.19	18.52	181.37	1606.97	240.59	217.48	465.2	461.91	36.21	19.53	1193.38	3405.1	176.64	575.95	217.07	348.01	450.3	2411.21	1194	202.49	789.77	634.74	404	1536.05	1560.35	1591.18	434.3	38.89	290.86
CB-0124-02	CB0124	covid-19	unvaccinated	3	10	8	unknown	unknown	7.06	13.06	18.43	8.77	1324.83	3511.31	22.88	384.17	124.7	796.68	1892.33	235.66	62.69	16.43	210.6	1559.47	241.77	257.11	468.99	482.3	34.74	26.5	1298.67	3455.53	205.8	648.68	298.96	406.04	486.26	2149.61	1334.42	216.9	725.5	868.13	426.17	1716.3	1640.5	1743.72	484.34	36.64	306.72
CB-0124-03	CB0124	covid-19	unvaccinated	5	12	10	unknown	unknown	11.59	10.08	36.88	11.1	1040.94	2864.13	25.83	292.21	105.38	746.26	1623.34	204.68	60.41	23.35	225.78	1341.25	206.97	231.68	404.09	457.82	20.92	37.5	1065.5	2396.94	192.12	670.61	257.99	385.83	406.03	1868.25	1156.75	206.75	555.22	794.2	319.18	1492.26	1630.27	1491.67	428.02	50.42	255.72
CB-0124-04	CB0124	covid-19	unvaccinated	7	14	12	unknown	unknown	9.77	14.69	22.49	5.57	1220.51	3400.16	25.63	363.83	148.97	663.69	1565.71	185.02	75.91	16.53	201.29	1462.9	243.28	245.34	466.87	530.61	75.99	60.66	1200.92	2852.33	214.9	574.22	256.84	388.23	483.03	1871.89	1313.55	220.12	578.69	690.21	549.1	1576.41	1616.84	1871.48	481.73	52.61	294.5
CB-0124-05	CB0124	covid-19	unvaccinated	9	16	14	unknown	unknown	13.42	14.7	29.13	13.5	1181.06	3337	23.68	378.74	170.54	972.75	1818.21	219.24	79.52	21.26	192.12	1491.3	357.1	233.99	497.31	550.25	75.36	43.28	1160.91	2792.8	228.89	640.18	233	391.32	459.98	1856.35	1346.25	233.68	671.42	969.07	526.58	1742.69	1783.31	1905.37	437.77	51.89	299.18
CB-0124-06	CB0124	covid-19	unvaccinated	11	18	16	unknown	unknown	7.63	14.38	29.36	10.63	1497.38	8225.73	54.74	1196.13	129.47	2001.19	5088.25	301.69	46.66	29.57	271.13	3523.75	1991.93	225.31	514.77	350.79	80.47	28.43	2040.83	2572.33	634.57	1044.62	222.18	481.67	405.09	2571.34	1782.31	155.48	1332.03	4520.85	608.5	3533.18	1726.45	1667.44	806.88	55.13	332.15
CB-0104-01	CB0104	covid-19	vaccinated	1	9	9	unknown	unknown	8.93	6.57	15.85	12.92	1079.17	4854.82	21.81	397.22	132.1	585.63	1472.53	231.97	50.39	28.1	230.78	1742.16	163.95	235.05	470.03	452.02	72.02	25.86	1447.16	3023.91	262.64	1541.43	449.37	436.03	521.96	2041.93	1450.68	262.31	677.92	488.22	567.78	2047.72	1358.02	2129.14	589.31	30.09	312.99
CB-0104-02	CB0104	covid-19	vaccinated	3	11	11	unknown	unknown	9.58	6.02	21.74	6.12	1295.3	5939.35	20.46	426.26	152.67	636.33	1730.58	348.69	46.09	22.77	225.52	1907.88	174.93	227.04	464.13	459.81	89.8	50.73	1869.76	4518.37	314.69	1838.26	435.83	432.06	528.69	2490.9	1762.55	248.54	695.09	558.28	706.03	2254.57	1428.89	2086.51	635.52	52.59	361.17
CB-0104-03	CB0104	covid-19	vaccinated	5	13	13	unknown	unknown	9.46	8.23	23.27	13.69	1382.33	5618.31	23.73	420.26	162.14	624.88	1670.15	268.61	41.15	27.08	225.29	1877.78	186.72	240.39	509.01	504.34	85.48	37.69	1898.14	4200.05	366.41	1516.39	442.97	405.6	507.58	2311.01	1690.72	200.91	692.52	560.83	577.55	2279.53	1509.79	2100.22	724.35	34.61	388.66
CB-0104-04	CB0104	covid-19	vaccinated	7	15	15	unknown	unknown	7.77	9.01	17.83	9.48	1203.65	4840.58	15.7	406.47	148.68	617.14	1655.05	279.5	41.3	21.69	258.17	1906.45	151.8	227.61	534.79	419.8	72.38	35.83	1747.97	3789.52	292.65	1482.88	444.24	443.82	514.04	2640.04	1543.66	233.88	639.58	537.68	607.29	2191.53	1349.35	2016.79	549.59	46.5	332.79
CB-0104-05	CB0104	covid-19	vaccinated	9	17	17	unknown	unknown	12.32	8.57	25.71	16.74	1206.3	5399.33	24.71	410.47	133.05	694.11	1946.91	302.2	65.95	27.5	219.29	1916.05	164.17	311.64	682.9	387.06	83.57	60.89	1758.07	3956.25	267.43	1395.51	523.74	427.24	570.09	2339.16	1653.54	228.2	593.15	493.21	664.68	2875.01	1398.34	1955.88	549.52	40.77	332.47
CB-0104-06	CB0104	covid-19	vaccinated	11	19	19	unknown	unknown	7.54	9.18	24.1	9.45	1177.58	5872.86	21	423.17	122.11	649.55	2014.89	376.82	50.78	18.69	287.7	2064.74	156.81	277.43	603.37	348.18	36.09	31.34	1685.24	4572.39	246.88	1490.84	471.88	424.02	553.31	2583.25	1769.11	220.44	680.77	534.73	476.84	2766.72	1256.55	1731.86	555.39	42.16	318.48
CB-0104-07	CB0104	covid-19	vaccinated	15	23	23	unknown	unknown	9.16	8.81	22.27	5.04	1227.66	5096.2	17.33	405.56	186.08	877.41	2296.27	370.95	53.95	26.01	292.1	1603.42	154.76	298.67	628.37	406.27	148.44	32.35	1742.04	4021.36	303.7	1463.29	515.32	480.89	526.65	2192.34	1783.86	190.29	624.27	583.27	774.69	2713.28	1306.54	1991.46	616.69	42.26	327.96
CB-0125-01	CB0125	covid-19	vaccinated	1	10	8	20I (Alpha|V1)	B.1.1.7	9.55	17.8	16.36	10.7	1317.27	4350.83	26.24	348.44	131.28	480.35	938.42	267.24	51.72	26.66	173.14	1503.3	322.07	202.08	373.22	504.09	11.67	93.15	1782.92	6675.5	353.26	673.6	452.54	446.41	488.1	1675.77	1134.41	214.13	673.71	653.35	370.14	1425.33	1786.98	2055.85	542.3	43.26	311.04
CB-0125-02	CB0125	covid-19	vaccinated	3	12	10	20I (Alpha|V1)	B.1.1.7	9.48	20.99	21.44	13.52	1142.17	4296.76	16.57	355.84	116.39	484.55	1161.09	307.04	38.38	36.89	160.34	1688.31	267.13	201.65	389.2	491.78	15.73	72.04	1635.29	5719.49	322.19	770.12	443.73	416.12	507.28	1549.6	993.31	159.25	564.15	569.86	342.55	1390.27	1615.71	1806.62	469.76	47.42	254.51
CB-0125-03	CB0125	covid-19	vaccinated	5	14	12	20I (Alpha|V1)	B.1.1.7	12.79	17.8	24.99	16.04	1437.21	5183.7	24.24	418.41	103.62	587.17	1415.84	425.76	60.53	41.25	203.93	1911.68	268.03	224.3	473.24	519.96	10.7	104.38	2049.57	7149.35	409.64	964.32	531.44	508.86	568.49	1640.65	1288.57	201.39	682.56	658.73	382.07	1788.42	1878.35	1948.7	589.89	48.5	290.02
CB-0125-04	CB0125	covid-19	vaccinated	7	16	14	20I (Alpha|V1)	B.1.1.7	12.94	17.69	22.99	18.68	1276.96	4095.76	28.33	386.7	118.57	563.74	1327.54	265.9	63.76	36.69	181.76	1438.27	275.14	240.05	411.37	512.34	24.59	111.69	1832.87	5015.12	379.35	534.35	552.75	516.79	537.23	1284.67	1044.84	172.7	621.89	625.01	388.25	1615.51	1439.08	1845.96	555.04	40.79	282.71
CB-0125-05	CB0125	covid-19	vaccinated	9	18	16	20I (Alpha|V1)	B.1.1.7	14.59	14.5	14.44	9.15	1079.73	2717.92	22.3	297.24	125.68	480.25	865.39	194.19	51.15	25.59	205.43	1497.8	208.77	179.51	457.86	530.09	16.63	96.63	1375.33	3939.57	268.02	496.06	339.55	412.58	522.57	1508.14	999.2	219.17	577.53	558.11	405.15	1533.66	1677.58	1905.29	439.53	43.91	270.22
CB-0125-06	CB0125	covid-19	vaccinated	11	20	18	20I (Alpha|V1)	B.1.1.7	13.38	22.75	16.21	12.72	1101.29	2952.56	21.36	324.86	132.78	499.19	875.91	217.31	36.59	30.56	172.94	1658.97	204.71	210.69	452.41	515.4	24.28	122.42	1446.08	3617.82	244.06	607.25	396.36	441.41	537.31	1472.15	894.82	190.26	544.53	587.07	468.01	1627.22	1713.19	1862.44	401.89	40.84	227.12
CB-0125-07	CB0125	covid-19	vaccinated	13	22	20	20I (Alpha|V1)	B.1.1.7	12.6	19.72	17.34	24.36	1210.79	3695.43	20.53	395.23	131.1	529.26	1151.02	309.72	59.86	46.87	198.32	1573.07	292.4	211.83	398.96	546.61	25.14	134.91	1856.4	3964.37	394.64	651.36	470.93	450.33	572.49	1476.14	1006.65	187.75	603.34	671.51	402.61	1617.42	1632.32	1898.41	516.6	47.57	274.36
CB-0128-01	CB0128	covid-19	vaccinated	1	11	8	21A (Delta)	B.1.617.2	18	27	30	54	1571.97	8867.8	39	602.99	186	1016.98	1463.97	371.99	96	36	236.99	1679.96	365.99	162	443.99	524.99	54	9	1424.97	6119.86	488.99	1514.97	389.99	515.99	497.99	1727.96	1112.98	222	638.99	599.99	314.99	1712.96	1940.96	1928.96	689.98	69	287.99
CB-0128-02	CB0128	covid-19	vaccinated	3	13	10	21A (Delta)	B.1.617.2	15.11	30.22	15.11	11.75	1945.84	9638.56	38.61	587.61	201.47	1030.84	1658.75	401.26	70.51	13.43	181.32	1692.33	334.1	208.18	530.53	461.7	45.33	15.11	1831.68	6895.24	458.34	1571.45	463.38	501.99	691.71	2023.07	1373.34	263.59	515.42	644.7	483.52	2357.18	2053.29	2295.06	703.46	25.18	278.7
CB-0128-05	CB0128	covid-19	vaccinated	9	19	16	21A (Delta)	B.1.617.2	17.21	32.7	20.65	24.1	1695.29	9579.67	29.26	545.59	146.29	1049.87	1991.32	714.26	68.84	15.49	220.3	1574.81	375.2	191.04	571.41	390.69	34.42	18.93	1702.17	6924	423.39	1612.67	352.83	619.6	549.03	1786.51	1230.59	258.17	573.13	574.85	359.71	2352.75	1951.73	1980.99	595.5	32.7	287.42
CB-0128-06	CB0128	covid-19	vaccinated	11	21	18	21A (Delta)	B.1.617.2	27.5	35.36	31.43	70.71	903.56	4368.53	11.79	361.43	157.14	891.78	1418.2	216.07	78.57	62.86	161.07	856.42	220	137.5	546.07	589.28	15.71	35.36	899.63	2137.12	298.57	958.56	168.93	388.92	428.21	1209.99	793.56	251.43	683.56	675.71	290.71	1689.27	2368.91	1983.91	487.14	35.36	259.28
CB-0128-07	CB0128	covid-19	vaccinated	13	23	20	21A (Delta)	B.1.617.2	9.5	26.6	17.1	19	942.36	4546.48	17.1	347.68	155.79	963.25	1601.62	311.59	81.7	19	191.89	896.76	393.28	115.89	493.98	514.88	38	13.3	1006.95	2181.1	326.78	1096.25	214.69	406.58	429.38	1223.54	877.76	227.99	484.48	644.07	277.39	1639.62	2069	1860.01	488.28	39.9	250.79
CB-0129-01	CB0129	covid-19	vaccinated	1	9	7	21J (Delta)	AY.25	13.43	19.12	18.44	10.85	1309.55	9971.21	27.56	470.82	144.28	859.79	2043.93	807.52	74.94	24.99	147.65	1997.92	402.85	215.18	463.18	473.41	66.15	31.62	2838.91	7676.82	633.65	2997.32	544.15	516.64	509.63	1817.02	2397.99	177.54	600.59	751.94	566.16	2536.96	1979.29	1918.29	733.6	44.98	265.11
CB-0129-02	CB0129	covid-19	vaccinated	3	11	9	21J (Delta)	AY.25	9.97	27.26	13.29	10.42	1298.93	9250.85	33.94	545.23	135.44	577.52	1468.11	598.58	42.85	33.13	168.44	2387.31	371.02	218.82	490.87	544.22	51.17	29.34	2577.91	7673.26	489.36	3049.76	392.04	450.08	512.28	2119.48	2006.99	213.82	574.68	565.68	466.8	2137.08	2060.44	1922.69	817.51	49.14	314.4
CB-0129-03	CB0129	covid-19	vaccinated	5	13	11	21J (Delta)	AY.25	11.07	17.34	19.67	15.43	1234.45	7734.96	30.85	440.24	116.28	498.97	1288.78	554.45	50.63	37.08	158.88	2509.78	301.72	186.76	533.09	520.54	68.18	42.57	2342.07	8037.69	389.51	2405.52	390.73	432.64	530.94	2258.86	1719.15	209.21	563.46	506.11	524.61	2169.31	1903.63	1943.02	620.09	44.74	275.63
CB-0129-04	CB0129	covid-19	vaccinated	7	15	13	21J (Delta)	AY.25	13.03	24.73	23.15	27.24	1144.56	8695.41	33.17	447.49	103.3	774.11	1947.83	883.4	61.29	47.39	155.03	2158.04	343.42	224.2	585.38	437.07	34.45	43.22	2845.15	5339.79	510.49	3235.52	503.27	486.01	557.4	1485.32	1979.83	174.71	425.57	553.78	463.24	2672.36	1655.47	1805.64	669.82	45.29	252.89
CB-0129-05	CB0129	covid-19	vaccinated	9	17	15	21J (Delta)	AY.25	10.32	23.57	15.47	8.09	1121.5	8305.46	23.19	481.73	115.44	504.15	1447.67	747.79	49.69	28.81	153.45	2901.07	341.13	196.94	571.63	524.4	54.45	41.01	2520.94	7867.85	419.2	2633.65	354.69	343.79	573.28	1961.36	2099.52	189.64	460.29	407.66	445.18	2870.39	1877.75	1718.42	657.7	45.72	248.4
CB-0129-06	CB0129	covid-19	vaccinated	11	19	17	21J (Delta)	AY.25	15.83	26.17	19.69	12.41	1163.59	10742.6	37.72	505.59	116.69	518.42	1512.96	827.16	70.48	30.93	143.04	3045.41	313.02	216.98	570.8	508.64	54.16	40.07	2758.12	7675.68	428.17	3303.38	352.17	413.36	601.87	2123.51	2178.66	200.26	455.23	358.86	469.59	2871.9	1819.1	1817.33	729.82	44.29	288.72
CB-0129-07	CB0129	covid-19	vaccinated	13	21	19	21J (Delta)	AY.25	10.5	26.93	19.64	44.49	1369.48	11183.4	32.35	565.3	121.92	823.51	1968.21	1156.49	89.13	24.69	203.46	2701.6	410.79	270.86	571.51	413.11	63.04	52.06	3217.34	7873.84	588.3	3393.19	688.3	569.68	576.96	1890.14	2348.19	172.35	418.45	564.91	627.22	3017.86	1645.5	1885.66	713.38	34.54	296.84
CB-0130-01	CB0130	covid-19	vaccinated	1	9	8	21J (Delta)	AY.103	25.45	12.73	19.58	35.24	1457.55	3496.55	40.13	467.9	171.3	529.57	741.01	88.1	41.11	29.37	254.51	1341.06	159.56	98.87	403.3	484.54	80.27	17.62	1033.69	3652.19	326.94	313.24	165.43	383.72	518.8	2168.21	596.14	349.46	644.1	586.35	494.33	1418.39	2366.92	1885.32	601.03	52.86	339.67
CB-0130-02	CB0130	covid-19	vaccinated	3	11	10	21J (Delta)	AY.103	27.96	19.8	22.13	25.63	1416.49	3076.44	33.78	495.07	144.44	413.53	715.23	74.55	27.96	29.12	229.48	1573.75	144.44	117.65	375.09	504.39	58.24	18.64	943.55	3741.58	200.36	262.1	165.41	431	524.19	2357.71	583.6	386.74	669.8	519.53	408.87	1549.28	2114.25	1720.52	601.08	53.58	294.71
CB-0130-03	CB0130	covid-19	vaccinated	5	13	12	21J (Delta)	AY.103	32.87	24.3	22.87	31.44	1830.73	5946.66	34.3	590.24	118.62	733.15	1456.29	178.64	55.74	37.16	208.65	1432	164.35	157.21	413.02	497.34	30.01	22.87	1494.88	5405.01	338.71	418.74	310.12	468.76	487.34	1689.24	754.59	288.69	618.82	605.96	371.58	1866.46	1807.86	1697.82	706	44.3	258.67
CB-0130-04	CB0130	covid-19	vaccinated	7	15	14	21J (Delta)	AY.103	28.36	22.06	25.21	28.36	1777.14	3409.34	39.39	521.48	170.15	660.13	964.19	118.16	39.39	25.21	217.42	1224.15	144.94	110.28	616.01	499.43	51.99	6.3	1118.59	4071.04	253.65	250.5	195.36	453.74	538.81	1863.79	614.44	362.36	656.97	656.97	379.69	2550.7	3127.33	1859.07	716.84	56.72	294.61
CB-0130-05	CB0130	covid-19	vaccinated	9	17	16	21J (Delta)	AY.103	26.83	26.83	29.16	65.33	1154.89	2127.79	18.66	337.13	160.98	429.29	905.24	110.82	66.49	44.33	209.98	1518.85	191.31	121.32	548.28	610.11	193.65	22.16	795.59	3707.3	173.82	219.31	120.15	328.97	538.95	2130.12	650.94	381.46	650.94	496.95	608.94	2523.25	2246.78	1938.81	492.28	50.16	263.64
CB-0130-06	CB0130	covid-19	vaccinated	11	19	18	21J (Delta)	AY.103	31.34	27.02	23.78	46.47	1210.37	2481.26	37.82	403.1	148.05	654.9	1107.71	69.16	63.76	35.66	235.59	974.78	234.51	172.91	566.28	555.47	69.16	24.86	872.12	2232.7	250.72	265.85	168.59	412.82	505.76	1344.38	572.76	352.3	492.79	565.2	470.1	2244.59	2060.87	1902.01	565.2	65.92	288.54
CB-0130-07	CB0130	covid-19	vaccinated	13	21	20	21J (Delta)	AY.103	27.06	9.74	34.64	44.38	1594.54	3625.32	30.31	506.61	152.63	744.77	1440.82	178.61	82.27	45.47	255.47	1105.24	192.69	172.12	659.25	528.26	69.28	20.57	1110.65	2757.15	340.99	321.51	214.34	475.22	509.86	1620.52	719.87	306.35	558.57	675.49	429.76	2536.32	2452.97	1782.89	689.56	55.21	331.25
CB-0131-01	CB0131	covid-19	vaccinated	1	12	8	unknown	unknown	16.31	18.12	22.66	10.87	1312.19	2324.42	32.62	451.29	115.99	641.59	1389.22	117.81	27.19	15.41	219.3	1173.54	117.81	124.15	466.7	484.82	22.66	139.56	850.93	3032.17	238.33	460.35	125.06	385.14	615.31	1897.6	722.25	301.77	641.59	674.22	372.45	1767.1	2327.14	1986.41	622.56	56.18	340.73
CB-0131-02	CB0131	covid-19	vaccinated	3	14	10	unknown	unknown	21.1	29.54	21.1	16.04	1341.91	2492.24	28.69	458.28	143.47	691.21	1614.51	152.76	46.42	17.72	238.84	1305.62	120.69	129.97	510.6	476	53.17	126.6	903.05	2491.4	270.07	556.18	169.64	450.68	638.04	1878.68	690.37	296.23	573.9	666.74	485.28	2325.14	2353.83	2232.3	618.63	49.79	312.27
CB-0131-03	CB0131	covid-19	vaccinated	5	16	12	unknown	unknown	19.73	24.66	32.06	35.35	1621.18	2925.04	27.95	481.75	135.65	754.69	1703.39	214.57	27.95	13.98	213.75	1409.9	121.67	124.96	542.59	471.89	66.59	120.85	1000.5	2797.61	309.11	581.23	161.13	493.26	637.13	2051.97	767.02	286.91	545.05	629.73	549.99	2445.75	2638.12	2447.4	615.75	68.23	369.95
CB-0131-04	CB0131	covid-19	vaccinated	7	18	14	unknown	unknown	21.24	22.65	15.57	16.99	1386.86	2537.97	26.19	463.7	143.71	728.47	1405.97	163.53	37.52	9.91	203.89	1341.55	135.93	124.6	502.64	392.91	46.02	134.51	971.3	2642.04	294.5	480.69	160.7	476.45	609.54	1767.73	697.32	244.95	511.84	632.19	443.17	2133.03	2392.85	2085.6	613.79	59.47	325.65
CB-0131-05	CB0131	covid-19	vaccinated	9	20	16	unknown	unknown	15.97	15.97	25.21	36.14	1415.31	1966.64	27.73	468.13	105.06	541.25	1369.08	108.42	33.62	15.13	223.56	1527.09	115.14	124.39	495.86	453	42.86	141.19	983.32	2637.32	255.5	410.98	131.11	425.27	561.42	2092.71	736.23	318.53	572.34	610.16	397.53	2135.57	2458.3	1937.23	690.01	57.15	333.66
CB-0131-06	CB0131	covid-19	vaccinated	11	22	18	unknown	unknown	25.76	36.8	23	29.44	1286.16	2509.76	24.84	498.64	127.88	769.12	1518.92	152.72	56.12	19.32	227.24	1523.52	119.6	129.72	573.16	512.44	29.44	110.4	861.12	2675.36	244.72	505.08	218.04	493.12	642.16	1907.16	730.48	324.76	541.88	665.16	449.88	2418.68	3092.12	2336.8	572.24	61.64	322.92
CB-0131-07	CB0131	covid-19	vaccinated	13	24	20	unknown	unknown	18.45	28.44	15.37	19.99	1388.19	2468.16	37.66	481.95	123.75	727.15	1535.01	149.12	49.19	17.68	206	1257.52	148.35	140.66	515	449.66	30.75	159.88	955.44	2551.17	285.94	529.6	151.43	465.81	611.08	1684.13	735.6	265.19	472.72	618	415.84	2238.33	2720.27	2045.39	597.25	62.26	338.98
CB-0132-01	CB0132	covid-19	vaccinated	1	8	7	21I (Delta)	AY.26	53.08	41.29	17.69	23.59	825.76	3084.81	53.08	318.51	147.46	973.22	1026.3	112.07	23.59	47.19	206.44	843.46	277.22	153.36	395.19	371.59	29.49	35.39	784.47	2648.33	265.42	324.41	371.59	371.59	495.46	2335.72	754.98	324.41	896.54	760.88	253.63	1156.06	2194.16	1415.59	483.66	35.39	206.44
CB-0132-02	CB0132	covid-19	vaccinated	3	10	9	21I (Delta)	AY.26	15.38	12.58	12.58	15.38	869.45	2922.85	32.15	381.61	148.17	773	1305.57	107.63	60.11	13.98	241.82	968.69	212.47	146.77	471.07	564.72	40.54	39.14	916.97	1998.89	399.78	510.21	296.34	417.95	543.75	2127.49	740.85	280.96	686.33	872.24	399.78	1238.47	1801.8	1555.78	786.98	44.73	264.19
CB-0132-03	CB0132	covid-19	vaccinated	5	12	11	21I (Delta)	AY.26	14.53	6.23	30.11	16.61	1472.07	6015.98	31.14	593.81	143.26	859.57	1335.04	164.03	39.45	10.38	257.46	1501.14	261.61	153.64	456.78	531.52	21.8	47.75	1347.5	3573.25	476.5	705.93	388.26	446.4	525.3	2253.79	931.21	223.2	775.49	802.48	332.2	1537.48	1689.04	1697.35	978.96	43.6	363.35
CB-0132-04	CB0132	covid-19	vaccinated	7	14	13	21I (Delta)	AY.26	19.69	9.59	22.38	24.69	926.75	2287.38	24.36	283.01	108.99	678.36	1201.31	275.4	58.74	33.7	145.43	784.15	244.03	207.93	433.46	656.94	16.16	32.44	1198.15	2650.23	238.06	433.86	318.78	438.04	502.79	1104.71	1048.14	197.55	732.2	825.49	274.83	1520.81	1460.1	1609.62	534.76	49.2	304.3
CB-0132-05	CB0132	covid-19	vaccinated	9	16	15	21I (Delta)	AY.26	5.05	6.9	21.79	10.56	1264.73	3597.54	33.17	385.33	132.33	633.68	1256.9	354.03	40.8	22.82	189.8	1112.39	300.51	226.73	420.11	707.82	25.5	45.01	1565.83	4336.51	275.22	592.76	423.39	438.24	474.53	1474.86	1306.88	247.64	672.69	784.93	356.51	1887.53	1638.15	1640.59	684.5	47.09	295.51
CB-0132-06	CB0132	covid-19	vaccinated	10	17	16	21I (Delta)	AY.26	10.64	9.92	25.66	12.72	1032.43	2489.87	20.34	366.3	112.92	613.29	1772.28	331.35	49.4	24.05	175.77	1002.83	224.63	193.13	419.36	652.04	22.54	28.64	1215.62	2952.81	274.98	593.16	352.62	439.94	506.88	1335.9	1158.71	237.02	778.99	934.14	332.78	1892.03	1588.26	1498.97	606.47	31.9	265.19
CB-0132-07	CB0132	covid-19	vaccinated	13	20	19	21I (Delta)	AY.26	13.96	9.83	21.25	20.14	1126.64	3547.9	26.66	391.89	102.44	698.54	1580.64	366.13	53.57	27.2	203.08	1214.72	265.72	244.86	414.92	576.76	14.4	48.49	1666.12	3903.29	389.38	577.18	477.07	448.98	478.83	1516.09	1318.7	176.48	738.76	874.24	289.34	2045.06	1502.17	1481.53	647.37	48.33	267.38
CB-0133-01	CB0133	covid-19	vaccinated	1	9	8	unknown	unknown	8.66	10.04	27.68	12.67	830.19	1964.15	21.23	355.09	111.04	491.46	1076.62	178.85	46.52	19.33	189.39	1239.01	193.58	210.9	522.42	692.46	32.24	53.66	1285.94	3598.61	264.55	262.96	178.57	358.53	475.01	1871.3	1173.21	188.39	722.1	785.35	436.05	1816.33	1901.44	1547.7	578.47	46.28	274.79
CB-0133-02	CB0133	covid-19	vaccinated	3	11	10	unknown	unknown	14.48	8.72	15.33	9.31	779.86	1602.51	15.82	312.22	137.82	410.77	1248.11	255.82	46.89	11.39	190.11	1119.55	119.35	195.65	522.38	580.07	32.38	57.01	1294.12	3395.59	177.5	322.89	200.25	360.13	493.96	1589.91	877.17	178.25	487.73	576.8	468.79	1727.12	1698.08	1533.53	467.69	53.99	223.2
CB-0133-03	CB0133	covid-19	vaccinated	5	13	12	unknown	unknown	13.6	13.65	16.73	14.22	778.3	1527.65	20.55	314.28	117.12	460.88	1283.87	231.9	52.24	24.33	200.15	1461.86	107.48	225.82	487.2	534.69	26.24	43.1	1221.02	2824.63	181.13	447.8	224.31	401.88	513.69	1919.75	904.1	193.81	547.31	520.16	529.58	1777.67	1632.99	1699.07	388.43	45.36	236.95
CB-0133-04	CB0133	covid-19	vaccinated	7	15	14	unknown	unknown	12.45	13.68	30.85	14.39	841.37	2228.19	31.77	385.74	117.25	372.99	1093.13	291.96	43.37	18.29	180.24	1554.85	173.24	209.24	540.35	724.46	46.33	47.82	1474.22	4118.47	237.02	393.64	156.03	355.47	467.16	2039.16	1217.07	174.04	569.9	555.78	464.99	2068.93	1896.81	1569.61	637.48	45.83	286.44
CB-0133-05	CB0133	covid-19	vaccinated	9	17	16	unknown	unknown	14.68	6.88	27.58	12.39	898.63	2591.32	30.21	392.62	101.64	403.05	1176.64	306.81	50.95	25.21	185.28	1584.13	171.82	204.07	590.73	630.99	32.19	74.43	1595.5	4440.37	240.2	404.61	183.75	388.06	502.36	2059.82	1234.97	201.5	553.89	552.92	518.3	2073.02	1841.54	1472.08	640.86	52.64	282.72
CB-0133-06	CB0133	covid-19	vaccinated	11	19	18	unknown	unknown	11.42	14.13	19.89	11.02	853.69	2442.95	25.33	344.98	113.66	494.96	1402.5	294.42	41.74	19.61	256.74	1398.33	148.77	215.61	500.95	608.29	38.56	90.46	1404.62	2725.62	217.74	568.21	189.29	395.45	574.32	1925.7	1074.27	169.64	521.4	525.48	529.62	1928.37	1584.29	1577.98	532.6	50.37	259.33
CB-0133-07	CB0133	covid-19	vaccinated	13	21	20	unknown	unknown	14.73	19.53	33.02	31.53	742.47	1749.63	22.28	302.86	112.88	444.62	1340.74	286.11	61.62	40.46	187.35	1144.34	149.6	245.11	613.53	618.04	47.2	66.88	1254.69	2685.95	195.88	381.66	207.37	434.34	495.58	1569.8	1034.03	183.36	611.86	573.08	453.31	2169.46	2022.37	1746.31	421.92	47.1	275.15
CB-0134-01	CB0134	covid-19	vaccinated	1	10	7	21J (Delta)	AY.25.1	30.46	15.9	102.81	44.57	982.64	2877.59	45.83	311.79	109.67	873.2	1446.64	426.09	95.29	56.67	186.16	1013.82	378.91	201.83	616.6	569.73	34.73	157.74	1067.87	3305.26	321.45	412.17	416.93	454.42	593.58	1007.64	1219.29	185.44	897.23	926.24	357.85	2073.69	2413.52	1797.77	318.22	96.56	326.21
CB-0134-02	CB0134	covid-19	vaccinated	3	12	9	21J (Delta)	AY.25.1	11.88	14.85	29.67	25.61	1489.58	3496.42	21.1	462.58	118.62	975.48	2211.52	464.95	58.95	41.44	215.03	1604.14	302.62	289.21	571.6	549.21	55.87	175.63	1874.29	6062.08	438.27	587.4	461.62	431.96	481.63	1612.62	1724.75	158.19	609.48	924.08	412.17	1897.43	1779.77	1785.02	479	38.07	316.97
CB-0134-03	CB0134	covid-19	vaccinated	5	14	11	21J (Delta)	AY.25.1	3.89	16.93	31.12	18.31	1182.33	2135.88	25.22	346.56	116.09	692.11	1446.01	249.28	74.95	21.73	170.7	1390.92	180.54	253.1	582.25	573.49	66.59	214.23	1537.4	3830	331.7	319.87	404.65	437.7	525.37	1391.26	1232.9	199.23	659.44	615.87	458.53	1596.52	1521.46	1847.42	360.03	59.9	259.2
CB-0134-04	CB0134	covid-19	vaccinated	7	16	13	21J (Delta)	AY.25.1	16.75	16.19	46.3	35.02	867.1	1460.06	31.12	302.4	111.01	591.21	1248.37	182.28	80.63	41.56	190.44	1259.67	175.74	259.78	573.72	626.74	55.19	122.7	1040.48	2317.77	288.54	334.15	294.11	398.72	479.71	1150.3	1093.8	183.67	576.95	562.56	418.11	1788.58	1829.02	1619.14	357.42	55.54	258.64
CB-0134-05	CB0134	covid-19	vaccinated	9	18	15	21J (Delta)	AY.25.1	7.41	18.62	19.01	24.95	1478.12	3155.52	31.65	424.04	117.63	771.54	1893.71	477.42	59.42	24.5	148.73	1839.69	197.48	307.43	571.03	592.76	43.18	144.35	2025.7	5239.18	427.1	430.77	478.84	438.57	531.88	1378.21	1513.35	141.7	657.82	677.85	365.97	2252.87	1591.43	1696.13	491.57	46.82	312.12
CB-0134-06	CB0134	covid-19	vaccinated	11	20	17	21J (Delta)	AY.25.1	21.69	18.86	31.03	15.11	1322.69	2391.09	34.24	438.35	89.47	728.03	1954.67	387.64	59.43	42.59	179.28	1970.24	169.95	312.08	534.37	623.1	38.47	224.05	1604.62	4736.15	362.9	490.76	416.67	433.95	562.25	1389.34	1348.67	150.49	665.04	670.16	315.01	2096.89	1838.14	1569.4	450.75	34.82	244.11
CB-0134-07	CB0134	covid-19	vaccinated	13	22	19	21J (Delta)	AY.25.1	7.78	17.4	26.66	18.59	1364.96	3036.95	24.16	502.17	90.06	720.16	1583.89	245.22	56.18	20.68	215.63	1622.19	233.36	265.63	547.41	675.77	31.69	168.78	1515.91	3746.87	331.17	412.9	484.81	440.67	551.56	1540.37	1261.86	158.69	723.24	857.7	363.64	1892.02	1961.85	1435.38	466.11	35.24	246.15
CB-0135-01	CB0135	covid-19	vaccinated	1	8	8	21J (Delta)	AY.25	21.41	29.19	21.41	29.19	1504.34	8905.38	33.08	505.99	151.8	1220.21	2232.18	371.71	105.09	27.25	188.77	1837.12	365.87	190.72	570.21	472.9	56.44	15.57	1599.7	7074.1	696.71	2424.85	527.39	521.56	521.56	1350.6	1482.93	173.2	533.23	809.58	391.17	2167.96	2356.73	1852.69	873.8	29.19	307.48
CB-0135-02	CB0135	covid-19	vaccinated	3	10	10	21J (Delta)	AY.25	27.15	17.57	27.15	25.56	1213.97	6646.48	22.36	445.65	177.3	1143.69	1987.08	330.65	107.02	22.36	230.02	1613.3	309.88	210.85	599	496.77	30.35	35.14	1531.84	4943.73	717.2	1664.42	447.25	503.16	555.87	1290.64	1295.43	223.63	544.69	763.52	337.04	2103.68	2121.25	1872.07	800.26	28.75	295.51
CB-0135-03	CB0135	covid-19	vaccinated	5	12	12	21J (Delta)	AY.25	19.16	22.99	28.1	31.93	1392.24	7537.26	37.04	610.54	180.1	1117.62	2226.31	333.37	71.53	22.99	182.65	1706.45	356.36	185.21	560.73	518.58	40.87	26.82	1581.28	5331.39	664.19	1788.2	509.64	516.02	572.22	1425.45	1297.72	224.8	546.68	780.42	314.21	2212.26	2127.96	1924.87	853.23	24.27	301.44
CB-0135-04	CB0135	covid-19	vaccinated	7	14	14	21J (Delta)	AY.25	18.33	13.75	22.91	24.44	1363.94	6337.07	38.18	514.72	183.28	1134.84	2616.39	391.01	88.59	13.75	241.32	2312.44	267.29	189.39	563.6	473.49	36.66	48.88	1519.74	5788.74	578.87	1953.51	511.67	511.67	589.57	1451	1339.51	186.34	560.55	702.59	459.74	2501.84	2410.2	2130.69	838.53	36.66	279.51
CB-0135-05	CB0135	covid-19	vaccinated	9	16	16	21J (Delta)	AY.25	19.06	10.16	19.06	17.79	1825.51	9460.37	30.49	613.58	168.96	1298.31	2569.94	506.87	90.2	21.6	256.61	2590.26	365.86	213.42	556.42	500.52	55.9	43.19	1834.4	8280.2	711.4	2582.64	589.45	543.71	674.56	1789.94	1654.01	204.53	505.6	702.51	442.09	2569.94	2251.08	1911.89	989.61	26.68	282.02
CB-0135-06	CB0135	covid-19	vaccinated	11	18	18	21J (Delta)	AY.25	11.87	15.52	21	13.7	1800.85	10270.9	32.88	723.26	201.82	1010.01	2176.17	431.95	68.49	12.78	238.35	2984.36	382.63	183.55	515.96	429.21	65.75	50.23	1830.98	8732.09	721.43	2257.45	499.52	508.66	629.2	2206.31	1578.94	196.34	532.4	702.26	524.18	2437.35	2046.5	1825.5	1113.2	25.57	313.23
CB-0135-07	CB0135	covid-19	vaccinated	13	20	20	21J (Delta)	AY.25	16.92	23.96	26.78	22.55	1220.74	5036.62	32.42	456.72	156.47	1048.77	2416.11	355.23	91.63	25.37	226.95	2080.62	231.18	181.84	504.65	514.52	50.75	52.16	1378.62	4593.99	534.25	1767.68	432.76	483.5	585	1261.62	1234.84	179.02	541.3	689.31	374.96	2111.63	2076.39	1681.69	756.97	33.83	288.97
CB-0136-04	CB0136	covid-19	vaccinated	7	17	14	21I (Delta)	AY.62	22.12	12.9	25.81	12.9	779.83	2789.31	18.44	357.65	180.67	652.62	1283.12	116.14	33.18	20.28	188.04	1707.14	119.83	129.05	516.2	477.48	57.15	97.71	931	2086.92	304.19	468.27	282.07	333.69	578.88	1745.86	737.43	234.13	619.44	495.92	425.86	1668.43	2306.3	1839.88	617.59	47.93	296.81
CB-0136-05	CB0136	covid-19	vaccinated	9	19	16	21I (Delta)	AY.62	39.18	32.65	45.71	26.12	901.15	2311.65	26.12	313.44	241.61	528.94	1018.7	97.95	45.71	39.18	130.6	1279.9	97.95	117.54	359.16	489.76	45.71	156.72	711.78	1998.21	385.28	437.52	208.96	411.4	437.52	1260.31	542	222.02	398.34	594.24	300.38	1299.49	2383.49	1802.31	555.06	52.24	267.73
CB-0136-06	CB0136	covid-19	vaccinated	11	21	18	21I (Delta)	AY.62	10.52	26.3	42.08	63.12	1167.74	3229.69	47.34	515.49	189.36	731.15	1251.9	142.02	52.6	52.6	268.26	1215.08	173.58	210.4	573.35	489.19	57.86	126.24	909.99	2235.54	383.99	615.43	357.69	526.01	504.97	1614.85	725.89	231.44	489.19	510.23	383.99	1756.87	3056.11	2230.28	604.91	52.6	357.69
CB-0136-07	CB0136	covid-19	vaccinated	13	23	20	21I (Delta)	AY.62	23.23	12.67	16.9	19.01	1208.02	3856.36	14.78	458.29	160.51	718.05	1193.23	128.83	40.13	19.01	278.77	1896.5	126.72	143.61	498.41	445.61	67.58	84.48	1064.41	2663.13	413.94	663.14	401.26	447.73	525.87	2310.44	690.6	213.3	468.85	504.75	517.42	1657.86	2542.75	2181.61	644.13	38.01	321.01
CB-0138-01	CB0138	covid-19	vaccinated	1	8	unknown	21J (Delta)	AY.103	18.51	15.86	14.54	11.9	1193.62	4659.46	25.11	462.64	150.69	631.84	1074.65	148.05	55.52	13.22	282.87	1695.91	251.15	104.42	425.63	326.49	10.57	64.77	875.05	3280.79	230	830.11	319.88	415.06	589.54	2675.39	622.58	282.87	575	577.64	473.22	1428.9	1980.11	1960.28	343.68	31.72	263.04
CB-0138-02	CB0138	covid-19	vaccinated	3	10	unknown	21J (Delta)	AY.103	27.9	17.75	17.75	40.58	1255.45	5376.87	48.19	466.67	182.61	730.44	880.08	164.86	55.8	20.29	246.02	1313.78	240.94	152.18	469.21	585.88	27.9	76.09	1009.43	2711.26	311.96	656.89	375.37	421.02	537.69	2125.39	682.25	266.31	626.46	598.56	372.83	1592.77	2079.73	2036.62	481.89	30.44	332.25
CB-0138-03	CB0138	covid-19	vaccinated	5	12	unknown	21J (Delta)	AY.103	11.63	18.09	7.75	11.63	1486.3	6356.2	25.85	497.59	182.23	643.63	1015.86	178.36	47.82	10.34	267.53	2009.74	288.21	125.37	422.63	434.26	38.77	69.79	1071.43	4358.1	277.87	962.87	350.25	426.5	616.49	2751.6	794.85	259.78	639.76	586.77	487.25	1888.25	2197.14	2166.12	405.83	28.43	283.04
CB-0138-04	CB0138	covid-19	vaccinated	7	14	unknown	21J (Delta)	AY.103	18.77	9.39	18.77	34.41	994.87	5024.41	28.16	447.38	190.84	569.39	619.45	100.11	50.06	34.41	240.9	1867.73	190.84	100.11	441.12	375.42	50.06	128.27	838.44	3316.24	150.17	516.21	222.13	419.22	534.98	2768.75	638.22	347.27	491.18	553.75	503.69	1623.7	2055.44	2017.9	406.71	43.8	278.44
CB-0138-05	CB0138	covid-19	vaccinated	9	16	unknown	21J (Delta)	AY.103	17.49	26.24	17.49	37.9	991.36	5044.27	29.16	475.27	163.28	673.54	755.18	104.97	61.23	32.07	279.91	1148.81	215.77	151.62	519.01	472.35	29.16	55.4	947.62	2032.29	349.89	545.25	344.06	405.29	449.03	1959.39	565.66	262.42	530.67	691.04	431.53	1408.31	2262.63	1956.48	440.28	40.82	288.66
CB-0138-06	CB0138	covid-19	vaccinated	11	18	unknown	21J (Delta)	AY.103	23.39	15.13	20.64	11.01	1225.88	5320.41	33.02	418.26	147.22	631.51	1000.24	118.32	63.29	13.76	232.52	1893.17	228.39	123.83	485.67	396.24	24.77	61.91	975.48	3076.4	255.91	858.53	288.93	441.65	566.85	2643.01	626.01	254.53	577.86	533.83	503.56	1481.79	1831.26	1945.45	331.58	23.39	254.53
CB-0138-07	CB0138	covid-19	vaccinated	13	20	unknown	21J (Delta)	AY.103	18.67	43.57	31.12	34.23	1151.53	5608.27	24.9	385.92	180.51	750.05	1030.15	174.29	65.36	34.23	245.87	1518.78	248.98	136.94	454.39	407.7	28.01	105.82	1123.52	2797.91	286.33	725.15	345.46	426.38	578.88	2026.07	631.79	236.53	504.18	613.11	466.84	2013.62	2427.55	2200.36	432.6	37.35	311.22
CB-0139-01	CB0139	covid-19	vaccinated	1	8	unknown	21J (Delta)	AY.103	17.96	32.32	17.96	16.16	1739.98	4530.41	21.55	421.98	170.59	852.93	1165.37	105.94	68.23	25.14	158.02	1741.78	138.26	179.56	680.55	448.91	30.53	150.83	1208.47	4797.96	316.03	520.74	357.33	472.25	549.47	1668.15	644.64	276.53	657.21	569.22	360.92	1666.36	3108.26	2144	472.25	59.26	328.6
CB-0139-02	CB0139	covid-19	vaccinated	4	11	unknown	21J (Delta)	AY.103	32.82	29.54	26.26	19.69	2176.29	6423.82	22.98	521.91	206.8	997.88	1388.49	147.71	49.24	16.41	262.6	1664.22	164.12	206.8	594.13	374.2	42.67	147.71	1637.96	6696.27	426.72	617.11	498.94	462.83	626.95	1930.1	840.32	279.01	466.11	538.33	393.9	1546.05	2235.37	1759.41	640.08	45.95	298.71
CB-0139-03	CB0139	covid-19	vaccinated	6	13	unknown	21J (Delta)	AY.103	25.55	25.55	40.88	10.22	1144.74	3270.67	43.44	314.29	155.87	695.02	1252.05	109.87	81.77	53.66	155.87	1487.13	114.98	176.31	712.9	459.94	33.22	99.65	856	1972.62	357.73	651.58	219.75	398.61	620.92	1198.4	623.47	273.41	465.05	511.04	273.41	1558.68	1878.08	1714.55	500.82	45.99	245.3
CB-0139-04	CB0139	covid-19	vaccinated	7	14	unknown	21J (Delta)	AY.103	28.75	25.15	14.37	7.19	1534.41	4844	17.97	420.44	132.96	934.3	1778.77	168.89	46.72	28.75	150.93	1685.34	122.18	204.83	837.28	488.71	35.93	143.74	1214.59	3180.22	388.09	704.32	445.59	449.18	618.08	1405.05	786.97	194.05	510.27	574.96	294.66	2192.02	2127.34	1714.09	517.46	64.68	276.7
CB-0139-05	CB0139	covid-19	vaccinated	10	17	unknown	21J (Delta)	AY.103	26.87	17.91	32.84	29.86	2493.09	9031.85	26.87	561.32	164.22	1042.02	2078.07	259.76	92.56	47.77	226.92	2678.2	209	274.69	704.63	501.6	47.77	110.47	1892.96	7846.51	528.48	931.55	522.5	528.48	827.05	2045.23	1107.71	214.97	543.4	516.53	391.13	2442.33	2457.26	1815.33	618.05	41.8	429.95
CB-0139-06	CB0139	covid-19	vaccinated	11	18	unknown	21J (Delta)	AY.103	51.59	30.95	10.32	24.07	1891.53	4409	24.07	471.16	171.96	949.21	2297.36	285.45	79.1	20.63	244.18	2348.94	202.91	223.55	780.69	546.83	82.54	75.66	1413.49	4852.65	398.94	464.29	392.06	564.02	708.47	1843.39	1007.67	288.89	594.97	718.78	357.67	2703.18	3277.51	2018.78	577.78	68.78	350.79
CB-0139-07	CB0139	covid-19	vaccinated	13	20	unknown	21J (Delta)	AY.103	17.87	42.44	15.64	42.44	1838.53	5356.97	29.04	500.4	187.65	956.12	1621.83	187.65	80.42	11.17	196.59	2229.46	151.91	247.97	911.44	480.3	49.15	131.8	1320.25	3757.47	471.36	759.54	433.38	545.08	663.48	1659.81	902.51	243.5	583.06	600.93	531.68	2539.98	2743.27	2039.58	618.8	44.68	297.11
CA-0101	CA0101	healthy	vaccinated	1	healthy	healthy	healthy	healthy	15.03	22.54	24.05	24.05	1199.25	2705.08	27.05	402.76	120.23	1003.88	1741.77	117.22	64.62	21.04	294.55	1881.53	223.92	162.3	528.99	413.28	34.56	112.71	922.73	2324.86	344.15	510.96	350.16	428.3	613.15	1498.31	698.81	266	637.2	891.17	281.03	1824.43	2096.44	2085.92	565.06	43.58	287.04
CA-0108	CA0108	healthy	unvaccinated	1	healthy	healthy	healthy	healthy	21.23	19.71	16.68	30.33	1194.94	2932.75	15.16	418.53	153.16	712.72	1842.45	139.51	57.62	22.75	239.59	1302.6	151.64	136.48	638.41	460.99	28.81	27.3	850.71	2583.98	265.37	497.39	195.62	459.47	574.72	1463.34	738.5	288.12	642.96	641.45	395.79	1463.34	2098.72	1807.57	479.19	54.59	316.93
CA-0112	CA0112	healthy	vaccinated	1	healthy	healthy	healthy	healthy	9.07	14.6	21.36	7.59	1088.64	2654.54	23.13	357.86	116.38	623.46	1635.71	185.5	43.12	18.57	212.76	1454.37	110.85	259.61	630.44	491.29	37.24	79.02	1156.01	2323.72	191.99	422.18	302.54	450.05	478.66	1650.06	1093.44	205.23	497.9	526.51	548.63	2118.91	1882.21	1776.98	454.72	39.34	281.65
CA-0113	CA0113	healthy	unvaccinated	1	healthy	healthy	healthy	healthy	10.96	10.77	22.42	15.43	1232.43	3737.59	27.47	338.12	127.56	659.98	1370.9	439.77	47.57	20.38	186.05	2055.09	153.95	244.85	550.9	602.71	64.63	53.26	1554.9	3994.74	236.67	1109.54	337.08	437.02	542.89	1626.26	1483.13	142.49	825.36	647.74	504.19	2321.59	2545.85	1750.4	412.22	44.86	261.95
CA-0119	CA0119	healthy	unvaccinated	1	healthy	healthy	healthy	healthy	8.77	8.03	28.28	10.61	1094.51	2009.81	26.62	344.53	113.71	602.45	1691.11	270.63	51.64	12.88	209.07	1600.06	140.44	265.48	511.16	437.19	55.78	115.15	1391.29	3139.75	177.05	432.66	276.52	419.95	495.2	1934.89	1142.66	196.66	703.3	596.18	523.02	2037.03	1740.51	1600.75	428.03	27.54	320.58
CA-0120	CA0120	healthy	vaccinated	1	healthy	healthy	healthy	healthy	14.4	18.31	21.65	18.53	975.54	2920.15	25.93	327.88	100.97	625.06	1813.14	382.07	75.98	34.01	228.88	1225.05	105.82	272.5	534.2	463.13	17.05	47.59	1444.38	2805.5	228.35	741.15	244.8	403.15	475.81	1678.59	1346.24	216.29	571.79	546.65	375.15	2017.09	1681.42	1918.58	530.21	46.48	321.47
HC-0101-01	HC0101	healthy	vaccinated	1	healthy	healthy	healthy	healthy	23.57	23.57	20.42	40.85	1013.33	5297.59	47.13	466.6	141.39	763.53	1462.65	111.54	48.7	25.14	270.22	1762.72	122.54	146.11	546.73	463.46	29.85	94.26	1201.86	1773.72	452.46	1435.94	366.06	450.89	523.16	1192.43	637.85	271.79	565.58	600.14	257.65	1655.89	2251.32	2366.01	771.39	64.41	351.92
HC-0101-02	HC0101	healthy	vaccinated	3	healthy	healthy	healthy	healthy	32.53	41.82	18.59	52.66	1141.58	7500.04	29.43	529.74	130.11	706.32	1761.16	229.25	68.15	38.72	246.28	2027.58	171.93	140.95	559.17	438.35	27.88	105.33	1324.36	1987.31	537.49	2269.22	422.86	456.94	480.18	1101.31	672.25	216.85	594.8	641.27	306.69	1787.49	2278.51	2281.61	774.48	52.66	303.6
HC-0101-03	HC0101	healthy	vaccinated	5	healthy	healthy	healthy	healthy	29.66	41.87	34.89	106.42	1106.07	6282.27	55.83	498.95	129.1	633.29	1707.95	193.65	76.76	71.53	259.94	2095.25	211.1	123.87	519.89	403	61.06	71.53	1325.89	2002.79	491.97	2009.77	326.24	387.3	498.95	1076.41	643.75	265.18	476.27	554.78	291.35	1741.1	2172.02	2512.21	772.85	62.81	321
HC-0101-04	HC0101	healthy	vaccinated	7	healthy	healthy	healthy	healthy	26.49	20.31	21.19	31.79	1380.22	8918.92	31.79	607.55	164.25	937.81	2175.86	256.97	47.69	30.91	261.39	2177.63	238.43	128.93	516.59	461.84	31.79	78.59	1857.96	1979.82	566.93	3126.04	438.88	518.36	567.81	1457.05	900.72	232.25	425.64	595.18	392.08	1857.08	1852.66	2328.63	832.73	50.33	347.04
HC-0101-05	HC0101	healthy	vaccinated	9	healthy	healthy	healthy	healthy	19.28	23.14	21.86	38.57	1135.19	7727.76	33.43	514.24	131.13	716.08	1572.29	178.7	57.85	32.14	271.26	2094.25	177.41	125.99	494.96	338.11	42.42	105.42	1374.31	1975.97	443.53	2257.52	404.96	461.53	473.1	1268.89	763.65	215.98	489.81	494.96	293.12	1612.15	2024.82	2116.1	762.36	37.28	325.26
HC-0101-06	HC0101	healthy	vaccinated	11	healthy	healthy	healthy	healthy	24	21.12	32.64	39.37	1347.06	10704.5	35.52	630.8	162.26	752.74	1661.98	206.43	52.81	31.68	259.23	2845.82	221.79	152.66	415.74	395.57	49.93	85.45	1729.19	2335.03	611.6	3135.78	514.63	505.99	557.83	1631.26	881.4	226.59	476.22	634.65	435.9	1755.12	1854.97	2261.1	937.09	41.29	321.64
HC-0101-07	HC0101	healthy	vaccinated	13	healthy	healthy	healthy	healthy	45.5	47.32	47.32	61.88	1101.17	3896.87	47.32	489.61	165.63	793.57	2071.29	158.35	63.7	34.58	172.91	1678.15	141.97	152.89	626.12	449.57	47.32	60.06	1181.26	2215.08	435.01	1663.59	400.43	445.93	513.27	1194	740.79	214.77	433.19	593.36	294.86	1907.48	2813.9	2280.61	729.87	60.06	347.64
HC-0102-01	HC0102	healthy	vaccinated	1	healthy	healthy	healthy	healthy	28.91	24.78	23.75	22.72	735.16	2409.91	52.66	341.77	157.98	428.5	1138.87	57.82	36.14	14.46	245.74	1136.81	148.68	82.6	601.96	684.56	19.62	30.98	620.55	1144.04	448.12	499.74	183.79	375.84	451.21	1964.89	671.14	309.76	608.16	419.2	416.11	933.4	2523.49	2146.62	671.14	48.53	328.34
HC-0102-04	HC0102	healthy	vaccinated	7	healthy	healthy	healthy	healthy	30.42	24.99	26.08	27.16	842.03	2372.9	27.16	360.72	162.97	607.35	1594.97	78.23	59.76	26.08	278.14	1390.71	108.65	102.13	493.27	679.06	65.19	17.38	651.89	1738.39	440.03	838.77	265.1	438.94	484.58	2225.13	681.23	292.27	569.32	523.69	515	1138.64	2495.67	2488.06	581.27	52.15	282.49
HC-0102-05	HC0102	healthy	vaccinated	9	healthy	healthy	healthy	healthy	29.03	31.18	13.98	23.65	819.25	1746.02	24.73	372	167.72	536.49	1307.36	60.21	45.16	19.35	294.59	1132.12	124.72	101.06	531.12	675.19	45.16	23.65	564.45	1849.23	321.47	532.19	244.06	422.53	463.38	2527.64	697.76	327.92	636.48	528.97	548.32	1036.43	2415.83	2478.19	588.1	48.38	327.92
HC-0102-06	HC0102	healthy	vaccinated	11	healthy	healthy	healthy	healthy	20.03	20.03	18.15	22.53	832.92	1801.01	25.03	332.29	212.14	488.11	1232.8	55.69	30.66	15.02	294.74	1178.98	150.19	90.74	523.16	759.7	50.06	30.66	586.36	1369.84	399.88	522.53	204.63	428.04	533.79	2429.92	703.38	342.3	608.89	591.99	518.78	970.59	2310.4	2438.68	586.36	56.32	302.88
HC-0102-07	HC0102	healthy	vaccinated	13	healthy	healthy	healthy	healthy	23.63	22.65	21.66	32.49	791.61	1784.08	31.51	363.32	156.55	637.03	1528.09	72.86	46.28	26.58	260.92	1006.26	153.6	93.54	529.71	666.57	32.49	38.4	653.77	1440.46	475.56	494.27	235.32	469.65	454.88	1795.9	683.31	286.52	539.56	535.62	446.02	1010.19	2420.13	2457.55	590.76	54.15	319.01
HC-0103-01	HC0103	healthy	vaccinated	1	healthy	healthy	healthy	healthy	16.46	13.86	27.35	26.64	654.57	2612.87	20.42	252.26	135.02	558.86	1190.26	197.11	55.58	25.68	185.53	887.27	198.74	179.65	477.63	617.73	13.93	49.37	1030.76	1786.91	237.56	477.28	214.94	424.92	431.58	1053.89	1038.42	225.72	607.25	638.82	347.37	1628.11	2976.37	1914.92	475.25	32.18	277.41
HC-0103-02	HC0103	healthy	vaccinated	6	healthy	healthy	healthy	healthy	13.92	13.46	21.07	25.33	597.49	2445.65	21.12	240.39	109.07	484.04	1019.74	135.38	53.97	29.74	200.73	1087.89	176.39	170.84	439.22	543.48	26.46	72.83	1009.37	2017.07	209.73	311.14	256.41	391.77	438.29	1254.39	906.72	228.4	626.04	553.66	386.64	1675.24	2722.56	1934.92	402.56	32.21	276.11
HC-0103-03	HC0103	healthy	vaccinated	8	healthy	healthy	healthy	healthy	14.39	11.01	17.89	15.64	823.16	3520.84	26.46	311.2	119.8	455.32	1145.8	251.43	41.55	14.99	215.62	1763.55	226.92	195.3	464.04	504.32	39.37	75.86	1319.73	2581.22	289.76	667.52	226.69	384.52	478.12	1807.76	1208.64	231.36	592.6	521.76	478.6	1852.39	2305.77	1740.68	531.37	32.2	269.03
HC-0103-04	HC0103	healthy	vaccinated	10	healthy	healthy	healthy	healthy	18.12	13.91	21.31	17.83	995.79	7025.63	24.06	413.38	95.36	731.84	1852.13	614.31	52.59	35.7	216	1950.85	263.46	194.26	439.5	426.23	18.84	48.94	2031.69	4780.82	422.48	1377.83	458.73	475.43	474.28	1788.31	1682.61	186.32	530.44	617.16	412.58	2281.26	2518.82	1831.35	696.85	34.79	292.38
HC-0103-05	HC0103	healthy	vaccinated	12	healthy	healthy	healthy	healthy	16.63	10.75	22.37	15.89	782.15	3978.43	26.22	337.33	136.88	461.44	1005.68	227.55	49.17	14.15	236.76	1689.5	251.23	193.22	405.32	485.75	25.47	76.07	1514.8	2091.21	335.37	763.77	287.86	391.94	478.87	1980.6	1244.6	238.92	529.48	469.86	451.56	1761.74	2056.56	1826.02	627.28	31.02	290.91
HC-0103-06	HC0103	healthy	vaccinated	14	healthy	healthy	healthy	healthy	15.35	9.21	15.04	10.51	860.63	3707.83	23.89	328.57	108.38	539.19	1273.85	190.21	45.85	15.75	246.1	1548.21	182.22	192.88	433.34	457.83	33.79	63.53	1379	2830.78	285.65	721.26	314.03	449.47	486.49	1982.81	1079.67	204.98	591.03	568.26	476.08	1706.34	2495.47	1859.35	526	27.14	275.74
HC-0103-07	HC0103	healthy	vaccinated	16	healthy	healthy	healthy	healthy	16.65	14.48	25.06	23.69	768.94	3389.85	24.36	280.48	92.64	603.2	1098.41	222.49	66.23	30.98	167.77	1474.02	187.52	180.18	430.82	513.48	10.02	61.52	1353.85	2436.23	321.36	638.69	351.59	408.12	463.74	1476.75	1146.65	229.65	548.55	553.89	389.45	1730.7	2380.3	1852.58	564.21	32.78	256.39
HC-0104-02	HC0104	healthy	vaccinated	3	healthy	healthy	healthy	healthy	17.86	32.15	32.15	23.22	1376.97	6833.04	28.58	521.5	96.44	880.47	2077.06	339.33	80.37	14.29	280.39	1934.18	173.24	162.52	600.08	442.92	19.65	14.29	1144.79	2496.76	562.57	1493.05	528.64	478.63	562.57	1675.22	969.77	208.96	473.28	655.44	416.13	2312.8	2677.14	1912.75	759.03	46.43	267.89
HC-0104-04	HC0104	healthy	vaccinated	7	healthy	healthy	healthy	healthy	17.86	13.4	35.72	15.63	1056.03	3165.85	29.02	424.2	147.35	897.51	1241.34	111.63	75.91	20.09	236.66	1500.32	140.66	154.05	480.01	491.18	24.56	53.58	895.28	2339.79	386.24	419.73	276.84	515.74	555.92	1891.03	692.11	227.73	656.39	826.07	408.57	1917.82	2498.3	1795.03	419.73	51.35	223.26
HC-0104-05	HC0104	healthy	vaccinated	9	healthy	healthy	healthy	healthy	15.28	18.67	30.56	28.86	1561.82	7798.9	33.95	526.26	152.79	977.83	1782.51	281.81	54.32	25.46	254.64	2004.9	196.92	161.27	597.56	465.15	49.23	10.19	1276.62	3079.5	516.08	1392.05	483.82	471.94	582.29	1731.58	1050.83	261.43	512.68	573.8	504.2	2006.6	1802.88	1955.67	658.68	37.35	252.95
HC-0104-06	HC0104	healthy	vaccinated	11	healthy	healthy	healthy	healthy	27.04	19.67	19.67	17.21	1435.73	7874.38	29.5	617.07	154.88	865.37	2428.94	299.93	59	27.04	258.14	1952	196.68	145.05	562.98	395.81	76.21	14.75	1317.72	2910.79	528.56	1342.31	508.9	503.98	545.77	1774.99	1012.88	181.92	508.9	550.69	725.24	2156.05	2276.52	2055.26	801.45	49.17	277.8
HC-0104-07	HC0104	healthy	vaccinated	17	healthy	healthy	healthy	healthy	16.82	16.82	16.82	12.23	1193.96	4980.68	32.1	519.78	238.49	678.77	1498.18	204.85	53.51	15.29	321.04	2247.27	186.51	146.76	522.83	512.13	119.24	10.7	1021.21	2884.76	379.13	1140.45	350.08	527.42	580.93	3055.98	886.68	266	512.13	509.07	1036.49	1649.52	1969.03	1953.75	651.25	39.75	261.42
HC-0105-01	HC0105	healthy	vaccinated	1	healthy	healthy	healthy	healthy	31.91	16.95	21.94	27.92	1512.66	5842.24	30.91	569.37	131.62	1020.07	1517.65	156.55	49.86	25.93	224.36	1884.59	213.39	149.57	415.81	458.68	27.92	77.78	1202.55	3537.85	491.59	817.65	402.84	462.67	561.39	2360.23	914.38	239.31	625.21	879.48	390.88	2272.48	2236.58	1577.47	701.99	52.85	294.16
HC-0105-02	HC0105	healthy	vaccinated	3	healthy	healthy	healthy	healthy	18.92	16.12	19.62	16.12	1043.27	3066.06	36.43	433.7	163.95	721.67	1186.2	86.88	53.25	18.92	264.15	1729.91	208.09	133.12	435.11	520.58	34.33	86.18	1008.94	1890.36	339.82	510.08	250.13	426	584.34	2805.41	807.85	248.73	611.67	690.84	511.48	1747.43	1898.07	1624.81	620.08	59.56	310.39
HC-0105-03	HC0105	healthy	vaccinated	5	healthy	healthy	healthy	healthy	16.85	17.55	11.23	16.15	989.14	3157.66	34.4	402.96	142.51	810.12	1236.25	101.09	55.46	17.55	242.19	1601.29	205.69	124.26	448.59	455.61	23.17	73.71	953.34	1658.16	373.47	478.07	283.61	428.93	517.38	2236.62	683.06	271.68	569.33	829.78	369.26	1729.76	1860.34	1702.38	544.76	54.76	333.46
HC-0105-04	HC0105	healthy	vaccinated	8	healthy	healthy	healthy	healthy	21.18	19.97	29.65	44.78	1045.69	4177.92	29.65	412.1	165.2	748.56	1099.55	178.52	61.72	15.73	253.56	1534.04	170.05	129.5	582.75	504.09	45.99	13.92	942.82	2182.76	378.22	798.19	336.46	465.96	485.33	1667.78	807.87	225.72	587.6	572.47	455.07	1639.34	1700.46	1830.56	571.86	41.15	284.42
HC-0105-05	HC0105	healthy	vaccinated	9	healthy	healthy	healthy	healthy	20.37	11.24	15.45	21.77	1004.44	3558.4	25.29	413.72	119.41	851.32	1397.09	113.79	46.36	16.86	227.58	1591.66	191.76	141.89	429.87	427.06	16.16	50.57	1047.99	1658.39	387.73	559.12	254.27	450.24	537.34	2112.14	715.05	254.97	609.69	804.96	361.04	1782.71	1877.54	1690.7	518.38	37.23	281.67
HC-0105-06	HC0105	healthy	vaccinated	12	healthy	healthy	healthy	healthy	22.39	12.66	16.55	12.66	1040.78	2839.03	27.26	395.28	148.96	764.28	1296.84	90.55	49.65	26.29	232.69	1670.71	175.25	120.73	393.34	478.04	25.31	77.89	850.93	2100.07	336.87	461.49	252.16	436.18	577.35	2287	678.6	251.19	676.66	824.64	451.75	1795.33	2322.05	1509.09	540.35	46.73	307.66
HC-0105-07	HC0105	healthy	vaccinated	14	healthy	healthy	healthy	healthy	22.27	18.56	23.2	31.55	1209.12	3726.66	30.62	454.7	120.63	898.26	1267.59	165.18	54.75	24.13	213.43	1569.17	203.22	140.12	460.27	472.33	23.2	48.25	1092.2	2531.46	408.3	584.61	301.59	434.28	456.55	1808.58	776.7	215.29	643.07	826.81	334.06	2150.07	2623.33	1785.38	579.97	61.24	298.8
[truncated: 732 more columns]

## Sheet: GAMM-Model 1
gene_ID	covid19:healthy		signif_genes		gene_ID	s(days):covid-19		signif_genes		gene_ID	s(days):healthy		signif_genes
	raw p-value	adj p-value				raw p-value	adj p-value				raw p-value	adj p-value
TNFRSF17	1.33503e-05	0.01048	1		AKT2	0	0	1		TNFSF4	0.00131511	0.52991	0
IFI27	4.04018e-05	0.0158577	1		APOBEC3G	0	0	1		IL21R	0.00224762	0.52991	0
JUN	0.000165424	0.0432859	1		ARRB2	0	0	1		THBS1	0.00240309	0.52991	0
SSR1	0.000274289	0.0528858	1		ATP6AP2	0	0	1		CCR2	0.00287968	0.52991	0
ALOX5AP	0.000336852	0.0528858	1		BCL2L1	0	0	1		TXK	0.00337522	0.52991	0
OASL	0.000489308	0.0640179	1		BECN1	0	0	1		GUCY1B1	0.00544665	0.712604	0
CD38	0.000976913	0.109554	0		BST2	0	0	1		APP	0.00760782	0.835012	0
CASP3	0.00155662	0.152744	0		CCL4.L1.L2	0	0	1		CD86	0.00850967	0.835012	0
HDC	0.00210424	0.183537	0		CCR5	0	0	1		TLN1	0.0102802	0.845706	0
MX1	0.00277011	0.193334	0		CD247	0	0	1		CD45RA	0.0114833	0.845706	0
CXCL8	0.00289578	0.193334	0		CD38	0	0	1		CXCL5	0.0118507	0.845706	0
IFI16	0.00347368	0.193334	0		CD45R0	0	0	1		IL1RL1	0.0149648	0.978946	0
DDIT3	0.00364571	0.193334	0		CD81	0	0	1		CTSA	0.0191807	0.99129	0
GADD45B	0.00366008	0.193334	0		CDH1	0	0	1		ETS1	0.020261	0.99129	0
IL3RA	0.00376617	0.193334	0		CX3CR1	0	0	1		CD8B	0.0204907	0.99129	0
KPNB1	0.00403996	0.193334	0		CYSTM1	0	0	1		GATA3	0.0245343	0.99129	0
IFI44	0.00427863	0.193334	0		DNAJA2	0	0	1		CD36	0.0275261	0.99129	0
CCNC	0.00469647	0.193334	0		EIF2AK2	0	0	1		IL32	0.0292168	0.99129	0
NEO1	0.00540743	0.193334	0		FURIN	0	0	1		CD68	0.0296517	0.99129	0
CXCL1	0.00547482	0.193334	0		GNLY	0	0	1		CTSZ	0.0325794	0.99129	0
IL11RA	0.00577732	0.193334	0		GSK3B	0	0	1		EVL	0.0345196	0.99129	0
STT3B	0.00595017	0.193334	0		GZMA	0	0	1		CARD11	0.0350781	0.99129	0
OAS1	0.0060962	0.193334	0		GZMH	0	0	1		AP1S2	0.0382628	0.99129	0
SELL	0.00633277	0.193334	0		HERC5	0	0	1		IL11RA	0.0436244	0.99129	0
LCP2	0.00633467	0.193334	0		HLA.DQA	0	0	1		MKNK1	0.0470964	0.99129	0
IFIT3	0.00656696	0.193334	0		HSP90B1	0	0	1		RAB31	0.0477795	0.99129	0
OAS2	0.00687579	0.193334	0		ICAM3	0	0	1		SMAD3	0.0480182	0.99129	0
PSMB8	0.00700713	0.193334	0		IFI27	0	0	1		CXCL12	0.0493048	0.99129	0
RSAD2	0.00717082	0.193334	0		IFI35	0	0	1		PRKCQ	0.049437	0.99129	0
GBA	0.00738857	0.193334	0		IFI44	0	0	1		KLRK1	0.0533042	0.99129	0
RELA	0.00926369	0.23285	0		IFI6	0	0	1		GLA	0.0573007	0.99129	0
IL5RA	0.00949198	0.23285	0		IFIH1	0	0	1		LCN2	0.0575146	0.99129	0
TRIM22	0.0104083	0.236336	0		IFIT1	0	0	1		IL2RA	0.0581454	0.99129	0
IFNA6	0.0107373	0.236336	0		IFIT2	0	0	1		BPI	0.0592615	0.99129	0
AHR	0.0107807	0.236336	0		IFIT3	0	0	1		SIGIRR	0.060737	0.99129	0
SLC2A3	0.0108383	0.236336	0		IL1RAP	0	0	1		IL2RB	0.0629012	0.99129	0
ZBP1	0.0125631	0.263065	0		IL2RG	0	0	1		MAPK8	0.0629666	0.99129	0
CARD16	0.0128612	0.263065	0		IRF7	0	0	1		TIGIT	0.0630909	0.99129	0
IL1RN	0.0130695	0.263065	0		ISG15	0	0	1		IL13	0.0631888	0.99129	0
STK11IP	0.0143232	0.281092	0		ITLN1	0	0	1		CD3G	0.0645851	0.99129	0
CASP1	0.0162628	0.305749	0		KLRD1	0	0	1		IL20RB	0.0648037	0.99129	0
MME	0.016666	0.305749	0		LGALS3	0	0	1		LTA4H	0.0659791	0.99129	0
CHUK	0.0174075	0.305749	0		LTA4H	0	0	1		MS4A7	0.0667301	0.99129	0
DDX5	0.0176441	0.305749	0		MAP2K2	0	0	1		CD40	0.0668104	0.99129	0
PLEK	0.0177107	0.305749	0		MAP2K3	0	0	1		TCL1A	0.067574	0.99129	0
MAP2K3	0.0182681	0.305749	0		MAP2K7	0	0	1		JAK3	0.0703131	0.99129	0
AIM2	0.0187863	0.305749	0		MS4A1	0	0	1		NOS2	0.071174	0.99129	0
PSMB9	0.0192251	0.305749	0		MX1	0	0	1		TCN2	0.0713731	0.99129	0
STRAP	0.0195239	0.305749	0		NCR1	0	0	1		HK3	0.0739788	0.99129	0
FAM30A	0.0200164	0.305749	0		NKG7	0	0	1		CD163	0.0800656	0.99129	0
IKBKB	0.0201767	0.305749	0		OAS1	0	0	1		ALOX12	0.0818873	0.99129	0
IFNA4.7.10.17.21	0.0203091	0.305749	0		OAS2	0	0	1		CD247	0.0841298	0.99129	0
ISG15	0.020764	0.305749	0		OAS3	0	0	1		NLRC4	0.0882247	0.99129	0
SP100	0.0210324	0.305749	0		OASL	0	0	1		ZAP70	0.0899734	0.99129	0
CPA3	0.0238168	0.333848	0		OAZ1	0	0	1		DIABLO	0.0906436	0.99129	0
UBE2N	0.0241335	0.333848	0		PARP1	0	0	1		SDHA	0.091548	0.99129	0
NRDE2	0.0242734	0.333848	0		PECAM1	0	0	1		PSAP	0.0947933	0.99129	0
IFIT2	0.0248038	0.333848	0		PRF1	0	0	1		CD3D	0.0973625	0.99129	0
IL2	0.0253913	0.333848	0		RSAD2	0	0	1		TCF7	0.0989895	0.99129	0
OAS3	0.025517	0.333848	0		SEM1	0	0	1		ALOX15	0.0991298	0.99129	0
CD3D	0.0267677	0.340307	0		SPIB	0	0	1		IL12RB1	0.0998262	0.99129	0
CXCR4	0.0268778	0.340307	0		STRAP	0	0	1		CD81	0.101357	0.99129	0
HERC5	0.0275158	0.342856	0		TAB2	0	0	1		IL1RAPL1	0.103741	0.99129	0
TNFSF10	0.0299793	0.366037	0		TANK	0	0	1		JUN	0.105554	0.99129	0
TGFB3	0.0309681	0.366037	0		TBX21	0	0	1		MSRA	0.107389	0.99129	0
HLA.DQB1	0.0309692	0.366037	0		TCL1A	0	0	1		KIR2DL3	0.107741	0.99129	0
IFITM3	0.0312413	0.366037	0		TNFRSF17	0	0	1		NFATC2	0.107765	0.99129	0
UBA52	0.0335257	0.38429	0		TNFRSF9	0	0	1		HLA.DQB1	0.108441	0.99129	0
TPSAB1.B2	0.0337783	0.38429	0		TRIM22	0	0	1		LEF1	0.109785	0.99129	0
CD244	0.0349913	0.392403	0		UBA52	0	0	1		CCL5	0.115353	0.99129	0
CD44	0.0372216	0.409398	0		UBE2L6	0	0	1		GNS	0.115382	0.99129	0
IFIT1	0.0381383	0.409398	0		XAF1	0	0	1		LCK	0.115528	0.99129	0
PLAT	0.0385074	0.409398	0		XBP1	0	0	1		TRIM56	0.117338	0.99129	0
SELENOS	0.0385929	0.409398	0		ZBP1	0	0	1		ITGB2	0.120313	0.99129	0
MRPS7	0.0404266	0.423132	0		CCR1	2.19026e-07	2.27687e-06	1		STAT4	0.12049	0.99129	0
CDH1	0.0413172	0.426763	0		CTSW	2.20436e-07	2.27687e-06	1		SERPINA1	0.122314	0.99129	0
BCL2L1	0.0424228	0.432493	0		IL2RB	2.87734e-07	2.93339e-06	1		RELA	0.125082	0.99129	0
IFNA5	0.0437306	0.440109	0		MGAM	3.93088e-07	3.95608e-06	1		ATG7	0.125989	0.99129	0
NFAT5	0.0454359	0.44127	0		PARP9	4.27198e-07	4.24495e-06	1		RELB	0.127888	0.99129	0
TMEM140	0.0456992	0.44127	0		TRIM5	4.9914e-07	4.85115e-06	1		ITK	0.127959	0.99129	0
CD27	0.0458776	0.44127	0		ULK1	5.00565e-07	4.85115e-06	1		CD28	0.132899	0.99129	0
FCAR	0.0460944	0.44127	0		BPI	5.20158e-07	4.97956e-06	1		MAF	0.132967	0.99129	0
GBP1	0.0478995	0.453026	0		GZMB	5.68504e-07	5.37681e-06	1		MAPK13	0.134107	0.99129	0
CXCR6	0.0504345	0.465522	0		SIRPA	5.96926e-07	5.52487e-06	1		GUSB	0.136739	0.99129	0
LCN2	0.0509161	0.465522	0		DDX58	5.98235e-07	5.52487e-06	1		KLRC1	0.13708	0.99129	0
GLB1	0.0509998	0.465522	0		DEFA4	6.50736e-07	5.93985e-06	1		C3AR1	0.137665	0.99129	0
DTX3L	0.0516242	0.465804	0		LAG3	7.10984e-07	6.4152e-06	1		FGR	0.138729	0.99129	0
IL18BP	0.0527949	0.470954	0		HAVCR2	7.99219e-07	7.1294e-06	1		NDUFS8	0.139323	0.99129	0
HSP90B1	0.0535637	0.472444	0		RB1CC1	8.59085e-07	7.57732e-06	1		HLA.DOB	0.14131	0.99129	0
SPIB	0.0564362	0.492249	0		IRF9	8.6983e-07	7.58685e-06	1		PLEKHA1	0.142395	0.99129	0
SEM1	0.0572502	0.493197	0		RBPJ	9.55378e-07	8.24145e-06	1		TMPRSS2	0.142545	0.99129	0
C1QBP	0.0578386	0.493197	0		YWHAQ	9.72647e-07	8.29921e-06	1		GZMB	0.144154	0.99129	0
CASP4	0.0584297	0.493197	0		CD2	1.101e-06	9.29341e-06	1		NRDE2	0.144583	0.99129	0
ITPR3	0.0624465	0.510599	0		IL32	1.1495e-06	9.59959e-06	1		ICOS	0.151433	0.99129	0
ACSL1	0.0643703	0.510599	0		HLA.DMB	1.29517e-06	1.06945e-05	1		KLRB1	0.151716	0.99129	0
CARD17	0.064809	0.510599	0		SYK	1.31494e-06	1.06945e-05	1		TRAF3	0.152472	0.99129	0
CD3G	0.0652219	0.510599	0		FASLG	1.32149e-06	1.06945e-05	1		ACVR1	0.153156	0.99129	0
TRIM5	0.0655722	0.510599	0		DHX58	1.3641e-06	1.09267e-05	1		MARCKS	0.154768	0.99129	0
EIF2AK2	0.065736	0.510599	0		RAB5C	1.39505e-06	1.10618e-05	1		SMAD4	0.154962	0.99129	0
TAP1	0.0664484	0.510599	0		CD44	1.48235e-06	1.16364e-05	1		MT2A	0.156064	0.99129	0
IFNL1	0.0665651	0.510599	0		CD36	1.62551e-06	1.26339e-05	1		NFATC3	0.157366	0.99129	0
FPR2	0.0669273	0.510599	0		KIR2DL3	1.83464e-06	1.40552e-05	1		IRAK4	0.160162	0.99129	0
DNAJA2	0.0669958	0.510599	0		SP100	1.84419e-06	1.40552e-05	1		CD6	0.163348	0.99129	0
CD81	0.0681823	0.510643	0		CD69	1.95086e-06	1.45879e-05	1		PLEK	0.163476	0.99129	0
CXCL5	0.0701625	0.510643	0		SH2D1A	1.95125e-06	1.45879e-05	1		TAB1	0.164025	0.99129	0
BPI	0.0706516	0.510643	0		RPS6KA3	1.98029e-06	1.46654e-05	1		ITGB7	0.16517	0.99129	0
CD70	0.0708054	0.510643	0		TIGIT	2.09834e-06	1.53943e-05	1		EIF2AK3	0.166913	0.99129	0
CSF1R	0.0732919	0.510643	0		GBP1	2.32536e-06	1.69019e-05	1		GZMA	0.168233	0.99129	0
PLAUR	0.0737495	0.510643	0		MS4A7	2.36247e-06	1.70141e-05	1		PELI2	0.170077	0.99129	0
NLRP1	0.0737818	0.510643	0		TBXAS1	2.62556e-06	1.8737e-05	1		SH2D1A	0.171487	0.99129	0
SIGLEC5	0.0757708	0.510643	0		CUL1	2.69841e-06	1.90834e-05	1		CSF1R	0.171992	0.99129	0
YWHAQ	0.0771788	0.510643	0		PPIA	2.77002e-06	1.94149e-05	1		SCARB2	0.173783	0.99129	0
LCP1	0.0780731	0.510643	0		TXK	2.91532e-06	2.02525e-05	1		CD22	0.175885	0.99129	0
ACVR1	0.0781585	0.510643	0		ALPL	3.24957e-06	2.23764e-05	1		TLR7	0.181106	0.99129	0
TANK	0.0785989	0.510643	0		TAP1	4.80883e-06	3.28255e-05	1		THOP1	0.181733	0.99129	0
CCL20	0.0788444	0.510643	0		DDOST	5.88168e-06	3.98027e-05	1		SORT1	0.182224	0.99129	0
CALM1	0.0790135	0.510643	0		TNFRSF10B	6.05043e-06	4.05947e-05	1		TNFSF18	0.188218	0.99129	0
ITGAL	0.0794607	0.510643	0		DTX3L	6.79739e-06	4.522e-05	1		RUNX3	0.188834	0.99129	0
IFNL2.3	0.0796239	0.510643	0		DDAH2	7.48628e-06	4.93843e-05	1		MAPK9	0.18946	0.99129	0
IL22RA1	0.0799505	0.510643	0		TOLLIP	7.63616e-06	4.99532e-05	1		SYK	0.190078	0.99129	0
IFNK	0.0804121	0.510643	0		AIF1	8.06971e-06	5.23531e-05	1		APOBEC3G	0.192429	0.99129	0
LGALS3	0.0806329	0.510643	0		MAPK1	9.42349e-06	6.06348e-05	1		IL18	0.192458	0.99129	0
BST2	0.0814761	0.510643	0		EIF3F	9.65421e-06	6.16143e-05	1		AKT2	0.192744	0.99129	0
IL25	0.0823313	0.510643	0		LCK	1.02528e-05	6.49066e-05	1		GPX7	0.194012	0.99129	0
GBP5	0.0824627	0.510643	0		PRKCSH	1.03912e-05	6.49391e-05	1		IL1RAP	0.194831	0.99129	0
IFIH1	0.0828375	0.510643	0		IFNAR2	1.04234e-05	6.49391e-05	1		CYP2E1	0.19542	0.99129	0
CGAS	0.0834453	0.510643	0		IFI16	1.09951e-05	6.79618e-05	1		CD38	0.196342	0.99129	0
IL20RB	0.0842588	0.510643	0		HLA.DOB	1.1446e-05	7.01965e-05	1		IL20RA	0.196887	0.99129	0
LAT2	0.0846191	0.510643	0		NFE2L2	1.31913e-05	8.02727e-05	1		LTB	0.197372	0.99129	0
NAMPT	0.0848432	0.510643	0		IL3RA	1.39155e-05	8.36932e-05	1		PRF1	0.199236	0.99129	0
TRAM1	0.0858528	0.510643	0		STAT1	1.39666e-05	8.36932e-05	1		SIRPA	0.200548	0.99129	0
CCL5	0.0858661	0.510643	0		APOL6	1.48256e-05	8.81672e-05	1		TNFRSF25	0.200791	0.99129	0
TBK1	0.0880461	0.513634	0		STAT6	1.57722e-05	9.30916e-05	1		C5	0.201968	0.99129	0
STAT1	0.0889654	0.513634	0		LAT	1.61444e-05	9.4577e-05	1		KIR3DL1.2	0.203434	0.99129	0
TRAF3	0.0894988	0.513634	0		CXCR3	1.93211e-05	0.000112177	1		TPP1	0.203752	0.99129	0
HPGD	0.089932	0.513634	0		PTGER2	1.94344e-05	0.000112177	1		CSF1	0.207644	0.99129	0
CCL7	0.0910126	0.513634	0		TGFBR2	1.99197e-05	0.000113591	1		TRAT1	0.210886	0.99129	0
PTGER4	0.0910295	0.513634	0		CBL	1.99689e-05	0.000113591	1		ATP6V1B2	0.210928	0.99129	0
FCRL2	0.0912252	0.513634	0		SUGT1	2.12093e-05	0.000119779	1		RIPK1	0.213209	0.99129	0
MAVS	0.0920658	0.513634	0		FYN	2.18801e-05	0.000122685	1		CXCL8	0.214388	0.99129	0
PAK1	0.0932161	0.513634	0		CD8A	2.22942e-05	0.00012412	1		RGMA	0.215552	0.99129	0
CAP1	0.0933083	0.513634	0		ERN1	2.34301e-05	0.000129525	1		PANX1	0.215991	0.99129	0
MAPK14	0.0946057	0.513634	0		AHR	2.50942e-05	0.000137755	1		TLR5	0.216166	0.99129	0
IL18R1	0.0946123	0.513634	0		RACK1	2.82901e-05	0.000154221	1		DNAJC10	0.217262	0.99129	0
IFI35	0.0953657	0.513634	0		ALOX5	3.1354e-05	0.000169744	1		P2RX7	0.217894	0.99129	0
DDOST	0.0955294	0.513634	0		JAK1	3.31602e-05	0.000178293	1		CBFB	0.218001	0.99129	0
NT5E	0.0974585	0.514455	0		IFNG	3.3952e-05	0.00017919	1		NEU1	0.219714	0.99129	0
XAF1	0.0974864	0.514455	0		CXCL16	3.39591e-05	0.00017919	1		IL36RN	0.219839	0.99129	0
HSP90AA1	0.0982265	0.514455	0		CXCR5	3.40119e-05	0.00017919	1		IL1A	0.220921	0.99129	0
ICOSLG	0.0983035	0.514455	0		IRF4	3.454e-05	0.000180759	1		CD27	0.222918	0.99129	0
ADGRE5	0.0992564	0.516002	0		NFAT5	3.98457e-05	0.000207145	1		BCL2	0.22503	0.99129	0
IL7	0.101294	0.523132	0		MT2A	4.32653e-05	0.000223443	1		ABCF1	0.229169	0.99129	0
IFNA14.16	0.103973	0.531844	0		HCST	4.39816e-05	0.000225657	1		BNIP3	0.23026	0.99129	0
MTOR	0.104514	0.531844	0		CD22	4.59967e-05	0.000234464	1		HSP90AA1	0.231579	0.99129	0
RUNX3	0.105014	0.531844	0		IL20RB	4.77147e-05	0.000241652	1		TNFSF9	0.232962	0.99129	0
IRF4	0.106098	0.533888	0		FCGRT	4.95809e-05	0.000249494	1		CTSW	0.233554	0.99129	0
CCL15	0.10699	0.534952	0		C3AR1	5.04116e-05	0.000252058	1		IL13RA1	0.233849	0.99129	0
IFITM1	0.108269	0.537917	0		CTSL	5.30961e-05	0.0002638	1		FOXP3	0.23389	0.99129	0
TLR9	0.109159	0.53893	0		FCRL2	5.45907e-05	0.00026952	1		ITPR3	0.23504	0.99129	0
HAMP	0.10988	0.539097	0		KIR3DL1.2	5.72068e-05	0.000280671	1		IL1B	0.235861	0.99129	0
IFI6	0.112117	0.539606	0		IFITM3	6.01641e-05	0.000293347	1		IL17F	0.2362	0.99129	0
PARP9	0.112757	0.539606	0		ATG13	6.14385e-05	0.000297711	1		IL31	0.236238	0.99129	0
IL36B	0.113176	0.539606	0		IGFBP7	6.56033e-05	0.000315942	1		MS4A4A	0.237615	0.99129	0
LILRB2	0.113975	0.539606	0		CSF1R	6.65609e-05	0.0003186	1		NFATC1	0.240645	0.99129	0
IL17C	0.11403	0.539606	0		MAP2K4	6.72473e-05	0.000319934	1		TBXAS1	0.24174	0.99129	0
ICOS	0.114108	0.539606	0		CBFB	7.26487e-05	0.00034355	1		RBCK1	0.242456	0.99129	0
CD14	0.118959	0.557309	0		IL6R	7.78699e-05	0.000366035	1		IL34	0.242914	0.99129	0
HLX	0.119474	0.557309	0		LCN2	8.18212e-05	0.000382319	1		PTPN4	0.243843	0.99129	0
LAMP2	0.119981	0.557309	0		IL1RN	8.47905e-05	0.000393301	1		PSEN1	0.244161	0.99129	0
DERL1	0.123135	0.566752	0		TLN1	8.51735e-05	0.000393301	1		TLR2	0.244882	0.99129	0
CD19	0.124025	0.566752	0		MS4A4A	9.44985e-05	0.000433257	1		NLRP3	0.250741	0.99129	0
APOL6	0.12418	0.566752	0		PTK2B	9.49302e-05	0.000433257	1		IL15	0.251726	0.99129	0
ITGAE	0.125965	0.571576	0		ACOX1	9.89789e-05	0.000449124	1		MIF	0.253803	0.99129	0
DEFA4	0.12826	0.576751	0		CDK4	0.000106956	0.000482532	1		AIF1	0.253952	0.99129	0
BATF	0.129452	0.576751	0		NOS2	0.00010816	0.000485175	1		CD79B	0.254827	0.99129	0
UBE2L6	0.130486	0.576751	0		CBLB	0.000111162	0.000495809	1		S100A12	0.254995	0.99129	0
HLA.E	0.130768	0.576751	0		MAVS	0.000112166	0.000497056	1		IL18R1	0.255196	0.99129	0
MS4A7	0.130779	0.576751	0		KRAS	0.000112708	0.000497056	1		IFNA14.16	0.255906	0.99129	0
NTNG2	0.132945	0.580657	0		CASP8	0.000117183	0.000513901	1		CHUK	0.261349	0.99129	0
PTPN4	0.134194	0.580657	0		IFITM1	0.000118666	0.000517516	1		FOXO1	0.261521	0.99129	0
ACSL4	0.134426	0.580657	0		IL16	0.00011943	0.000517968	1		EOMES	0.263211	0.99129	0
IFNGR2	0.13474	0.580657	0		CD27	0.000129925	0.000560391	1		HPRT1	0.265455	0.99129	0
LITAF	0.135363	0.580657	0		FBXO6	0.000132199	0.000567059	1		NKG7	0.268349	0.99129	0
ATP6V0D1	0.137208	0.584327	0		WIPI1	0.000132916	0.000567059	1		CBLB	0.269546	0.99129	0
LRG1	0.138497	0.584327	0		KLRK1	0.000136128	0.000577625	1		CD14	0.270543	0.99129	0
IL1F10	0.138598	0.584327	0		ATG3	0.000142602	0.000601843	1		FAM30A	0.270949	0.99129	0
CD69	0.139196	0.584327	0		STAT2	0.000144926	0.000608377	1		CCL16	0.274925	0.99129	0
IRF9	0.143821	0.594941	0		ATF6	0.000148031	0.00061653	1		SELE	0.277304	0.99129	0
ATG13	0.144533	0.594941	0		VWF	0.000148438	0.00061653	1		AP1G1	0.286171	0.99129	0
SH2D1A	0.144879	0.594941	0		TAP2	0.000149975	0.000619634	1		GBA	0.286887	0.99129	0
IRF1	0.145212	0.594941	0		CTLA4	0.000151212	0.000621473	1		CXCR5	0.287403	0.99129	0
XCR1	0.145662	0.594941	0		IL5RA	0.00015612	0.000638305	1		GLB1	0.288553	0.99129	0
RNASEL	0.146272	0.594941	0		CD45RA	0.000160806	0.000654054	1		MAP2K2	0.290915	0.99129	0
PDHB	0.150582	0.609312	0		CCNC	0.000163784	0.000660382	1		MDFIC	0.291195	0.99129	0
TXN	0.152577	0.611239	0		KLRC1	0.000164044	0.000660382	1		BDKRB1	0.291281	0.99129	0
LDHB	0.152676	0.611239	0		BLK	0.000166653	0.000667464	1		PRKCD	0.291388	0.99129	0
CARD11	0.153394	0.611239	0		CD79B	0.000171606	0.000683809	1		OAS1	0.291783	0.99129	0
GSTM4	0.156192	0.616222	0		IL1R2	0.000175597	0.00069618	1		TXNIP	0.296674	0.99129	0
GNS	0.156214	0.616222	0		HLA.DRA	0.000185441	0.000731515	1		JUNB	0.297871	0.99129	0
NFE2L2	0.161091	0.631922	0		UBE2N	0.000192749	0.000756166	1		KIR2DL1	0.300007	0.99129	0
CBFB	0.161804	0.631922	0		HDC	0.000193617	0.000756166	1		IL2	0.300198	0.99129	0
IL2RG	0.164204	0.634091	0		SOD2	0.000222466	0.000864535	1		TBP	0.30045	0.99129	0
GUCY1A1	0.164672	0.634091	0		LTF	0.000242478	0.00093766	1		LDHB	0.300785	0.99129	0
CD8B	0.165374	0.634091	0		TLR8	0.000288389	0.00110973	1		LTF	0.301403	0.99129	0
CCL3.L1.L3	0.165776	0.634091	0		NCR3	0.000309475	0.00118506	1		EPHX2	0.301817	0.99129	0
FCRL4	0.166398	0.634091	0		GADD45B	0.000318178	0.00121247	1		PTGS2	0.302665	0.99129	0
RAB7A	0.167494	0.635182	0		MAP3K3	0.000352693	0.00133751	1		IFNL2.3	0.30318	0.99129	0
CCL18	0.169959	0.638053	0		CSF3R	0.000372682	0.00140651	1		C1QBP	0.30352	0.99129	0
CXCR5	0.170964	0.638053	0		JAML	0.000385216	0.00144686	1		CCR1	0.307969	0.99129	0
OSM	0.171359	0.638053	0		LILRB2	0.000388456	0.00145209	1		MARCO	0.308086	0.99129	0
CCR6	0.171788	0.638053	0		IL1R1	0.000445457	0.00165633	1		WIPI1	0.308832	0.99129	0
MS4A2	0.172458	0.638053	0		CD79A	0.000447316	0.00165633	1		TOLLIP	0.308937	0.99129	0
CCR1	0.173132	0.638053	0		TCIRG1	0.000454467	0.00167009	1		CASP10	0.309128	0.99129	0
IL11	0.173941	0.638053	0		SP1	0.000455287	0.00167009	1		RNF31	0.309701	0.99129	0
HK3	0.175865	0.642112	0		CPA3	0.000476892	0.00174121	1		BST2	0.310908	0.99129	0
SMAD4	0.178276	0.647901	0		IL4R	0.000489861	0.00178028	1		IL3RA	0.313589	0.99129	0
PIK3CG	0.179673	0.649968	0		C1QBP	0.000494792	0.00178992	1		PDCD1LG2	0.317861	0.99129	0
CD2	0.182015	0.655421	0		PIK3C3	0.000503004	0.00181128	1		RAB7A	0.321441	0.99129	0
IL12A	0.183273	0.656939	0		SLC11A1	0.00050926	0.00182543	1		LTBR	0.321475	0.99129	0
GCA	0.185314	0.657936	0		CD3D	0.000512931	0.00183023	1		IL9R	0.321585	0.99129	0
GBP2	0.185362	0.657936	0		DYSF	0.000542877	0.00192832	1		CD79A	0.322462	0.99129	0
FPR1	0.186066	0.657936	0		MRPS7	0.00055787	0.00197265	1		MX1	0.32473	0.99129	0
GBP4	0.187433	0.659797	0		CD274	0.00056194	0.00197813	1		LANCL1	0.333147	0.99129	0
STAT3	0.1903	0.662586	0		ALPK1	0.00059327	0.00207909	1		CD69	0.333299	0.99129	0
CDK4	0.190806	0.662586	0		IL18RAP	0.000648986	0.00226424	1		TLR8	0.33345	0.99129	0
ATP6V1B2	0.191118	0.662586	0		NRAS	0.000711996	0.00247308	1		C2	0.335706	0.99129	0
ACE	0.191601	0.662586	0		AKT3	0.000726236	0.00251143	1		STT3B	0.336516	0.99129	0
CCR5	0.194909	0.668696	0		CALM1	0.00073928	0.00254533	1		IL1RL2	0.336924	0.99129	0
IL1RAP	0.195188	0.668696	0		RASGRP1	0.000757204	0.00259565	1		NMT1	0.337437	0.99129	0
CXCL3	0.197036	0.668696	0		CTSS	0.000811935	0.00277117	1		MS4A1	0.33753	0.99129	0
MARCKS	0.197304	0.668696	0		ALOX15	0.000922993	0.00313658	1		CASP1	0.341022	0.99129	0
IFITM2	0.198091	0.668696	0		TLR9	0.000960485	0.00324992	1		FCRL4	0.345066	0.99129	0
GK	0.198492	0.668696	0		MAPKAPK2	0.00101721	0.00342708	1		CTSS	0.347886	0.99129	0
MRC1	0.200744	0.668696	0		ADAR	0.00106804	0.00358295	1		IL18RAP	0.348426	0.99129	0
LIF	0.200945	0.668696	0		CCR8	0.0010835	0.00361419	1		NAE1	0.352316	0.99129	0
PIK3R5	0.201035	0.668696	0		ZAP70	0.0010891	0.00361419	1		IL3	0.354022	0.99129	0
SOCS1	0.20232	0.670132	0		HCK	0.00109116	0.00361419	1		PECAM1	0.356375	0.99129	0
FOXO1	0.203491	0.670586	0		ITGAX	0.00114703	0.00377014	1		CCL4.L1.L2	0.357156	0.99129	0
HLA.C	0.204166	0.670586	0		NLRP1	0.00115506	0.00377014	1		CGAS	0.35807	0.99129	0
CD163	0.207014	0.67486	0		CCL2	0.0011561	0.00377014	1		CCL15	0.358786	0.99129	0
ACKR4	0.207954	0.67486	0		ICOSLG	0.00115746	0.00377014	1		HLA.DQA	0.358889	0.99129	0
SMAD5	0.2083	0.67486	0		EGLN1	0.00125523	0.00407173	1		FAS	0.360344	0.99129	0
MAPK8	0.209218	0.67486	0		DDIT3	0.00127232	0.00411017	1		BCL2L1	0.360535	0.99129	0
CUL1	0.209765	0.67486	0		ICOS	0.00128709	0.00414084	1		TNFRSF4	0.363223	0.99129	0
IL20RA	0.212116	0.677033	0		IKBKE	0.00136428	0.00435645	1		UBA52	0.366251	0.99129	0
CXCL2	0.212874	0.677033	0		CSF2RA	0.00136521	0.00435645	1		CEBPB	0.369275	0.99129	0
GNLY	0.214604	0.677033	0		SERPINA1	0.0013964	0.00443795	1		DEFA4	0.369412	0.99129	0
IKBKG	0.215129	0.677033	0		TLR6	0.00141585	0.00448162	1		LILRA6	0.369507	0.99129	0
CTSL	0.216729	0.677033	0		RPS6KA1	0.00146667	0.00462383	1		IRAK3	0.370107	0.99129	0
CTLA4	0.218059	0.677033	0		XCL1.2	0.00150986	0.00474096	1		IFNG	0.370307	0.99129	0
RAF1	0.218418	0.677033	0		C5	0.00173363	0.0054219	1		TMEM140	0.370863	0.99129	0
SMAD3	0.219196	0.677033	0		SIGIRR	0.001754	0.00546386	1		MAP3K3	0.373649	0.99129	0
WAS	0.222426	0.677033	0		TNFSF13B	0.00184917	0.00573753	1		JAK2	0.374157	0.99129	0
PGK1	0.222721	0.677033	0		MAP1LC3A	0.0018592	0.00574595	1		ZBP1	0.37458	0.99129	0
IL36G	0.223696	0.677033	0		STING1	0.00194218	0.00597887	1		CALM1	0.375332	0.99129	0
TNFSF18	0.223697	0.677033	0		ADGRE5	0.00197999	0.00607144	1		PPIA	0.37561	0.99129	0
DDX58	0.224516	0.677033	0		IRAK3	0.00201867	0.00616596	1		ATG10	0.377116	0.99129	0
IL9R	0.224624	0.677033	0		EVL	0.00219777	0.00667646	1		CDK4	0.377149	0.99129	0
RIPK1	0.224959	0.677033	0		ITGB7	0.00220281	0.00667646	1		HSP90AB1	0.377297	0.99129	0
DIABLO	0.225296	0.677033	0		CXCL8	0.00227503	0.0068539	1		C3	0.37982	0.99129	0
IL36RN	0.225875	0.677033	0		IFNAR1	0.00227881	0.0068539	1		LILRA3	0.379852	0.99129	0
JAML	0.225965	0.677033	0		ACSL4	0.00233208	0.00698734	1		ACKR2	0.379996	0.99129	0
MAP2K4	0.228178	0.68059	0		STAT4	0.00246237	0.00734967	1		IRF3	0.38079	0.99129	0
HLA.DMB	0.228886	0.68059	0		CARD16	0.00247902	0.00737133	1		IL1F10	0.381078	0.99129	0
LTF	0.230475	0.681321	0		RNF31	0.0025652	0.00759881	1		IL4R	0.381223	0.99129	0
PSEN1	0.232245	0.681321	0		TRIM33	0.00279687	0.00824992	1		CD4	0.381508	0.99129	0
TAB1	0.232319	0.681321	0		BCL6	0.00280603	0.00824992	1		HLA.C	0.381684	0.99129	0
FCGR3A.B	0.232604	0.681321	0		CASP3	0.00284474	0.00833253	1		ALPL	0.382442	0.99129	0
TRIM21	0.234303	0.683747	0		MAFB	0.00293574	0.00856712	1		HLA.DRB	0.386559	0.99129	0
CRP	0.236138	0.686549	0		PTPRC	0.00294719	0.00856869	1		RACK1	0.387313	0.99129	0
ACOX1	0.24006	0.695378	0		SLC2A3	0.00321153	0.00930276	1		NPC2	0.39009	0.99129	0
TNFRSF10B	0.243191	0.700067	0		HLA.A	0.00335646	0.00968684	1		HLA.DMA	0.392666	0.99129	0
PIK3CD	0.243615	0.700067	0		MAP3K7	0.00345304	0.00992906	1		FYN	0.393482	0.99129	0
CCRL2	0.245136	0.700067	0		GUSB	0.00356669	0.0102184	1		TNFRSF18	0.394218	0.99129	0
CX3CL1	0.245247	0.700067	0		BATF	0.00371545	0.0106059	1		LILRA5	0.398064	0.99129	0
CXCL17	0.246908	0.702256	0		MIF	0.00386533	0.0109938	1		CEACAM3	0.399227	0.99129	0
BLK	0.249225	0.706288	0		ENTPD1	0.00395926	0.0112203	1		CD70	0.399673	0.99129	0
HLA.A	0.252051	0.711727	0		ITK	0.0040201	0.0113517	1		ICOSLG	0.400589	0.99129	0
CCL25	0.262568	0.738767	0		AIM2	0.00406452	0.011436	1		SOCS3	0.405899	0.99129	0
IL37	0.264606	0.741841	0		MAPK8	0.00433627	0.0121221	1		LAG3	0.411465	0.99129	0
IFNA1.13	0.266526	0.744566	0		PDHB	0.00433926	0.0121221	1		RPS6KA1	0.414317	0.99129	0
IRF3	0.270545	0.749057	0		ADGRG3	0.00455191	0.0126711	1		IL10RB	0.416584	0.99129	0
CD6	0.272831	0.749057	0		LRRK2	0.00465963	0.0129251	1		SAMHD1	0.417658	0.99129	0
NCR1	0.273675	0.749057	0		NDUFS8	0.00469213	0.0129694	1		OSM	0.418046	0.99129	0
TBP	0.274409	0.749057	0		TCN2	0.0048333	0.0133128	1		CXCL14	0.41814	0.99129	0
NFKB2	0.274629	0.749057	0		PSEN1	0.00495589	0.0136027	1		TBX21	0.419502	0.99129	0
RNF135	0.277258	0.749057	0		PLEKHA1	0.00498765	0.0136422	1		BLK	0.419728	0.99129	0
CD276	0.27756	0.749057	0		SDHA	0.00509681	0.0138924	1		IL17B	0.420069	0.99129	0
MYD88	0.278389	0.749057	0		CD8B	0.0052968	0.0143875	1		HLA.DRA	0.422174	0.99129	0
ATG3	0.278623	0.749057	0		JAK2	0.00542068	0.0146732	1		PXN	0.426143	0.99129	0
PTGS2	0.279168	0.749057	0		NOTCH1	0.00544594	0.0146909	1		MAP1LC3A	0.433465	0.99129	0
IRAK3	0.279691	0.749057	0		ATP6V0D1	0.00550371	0.0147959	1		MAP2K3	0.436822	0.99129	0
S100A12	0.280121	0.749057	0		AKT1	0.00572725	0.0153443	1		LTC4S	0.438308	0.99129	0
PELI1	0.282132	0.749057	0		CREBBP	0.00593813	0.0158294	1		NCR3	0.439785	0.99129	0
RGMA	0.283158	0.749057	0		CEBPB	0.00594863	0.0158294	1		ATF2	0.44085	0.99129	0
CCL24	0.284116	0.749057	0		MRC1	0.00606289	0.016079	1		PLCG1	0.441171	0.99129	0
IL21R	0.284313	0.749057	0		PANX1	0.00614168	0.0162279	1		PYCARD	0.441456	0.99129	0
IL34	0.284356	0.749057	0		TLR1	0.00616041	0.0162279	1		CXCL3	0.441925	0.99129	0
VAMP3	0.28764	0.755174	0		CCL16	0.00621258	0.0163106	1		IL23A	0.44341	0.99129	0
FOS	0.290204	0.756078	0		CSF2RB	0.0062528	0.0163615	1		RASGRP1	0.444632	0.99129	0
TCF7	0.291236	0.756078	0		HLA.DPB1	0.00645136	0.016825	1		KLRD1	0.446881	0.99129	0
PRKCA	0.292227	0.756078	0		TNFSF10	0.00655771	0.0170457	1		HAMP	0.447777	0.99129	0
C3	0.292628	0.756078	0		PLCG2	0.00659343	0.017082	1		NLRC5	0.44779	0.99129	0
MDFIC	0.2928	0.756078	0		IL17RA	0.00676359	0.0174652	1		TRIM6	0.448314	0.99129	0
TCIRG1	0.296792	0.756655	0		GCA	0.00688018	0.017708	1		IFNGR2	0.450017	0.99129	0
MAP3K5	0.297398	0.756655	0		CD3G	0.00731225	0.0187585	1		JAK1	0.452555	0.99129	0
ITK	0.298017	0.756655	0		MVP	0.00733888	0.0187655	1		REL	0.455354	0.99129	0
IL17D	0.300035	0.756655	0		LTBR	0.00748217	0.0190698	1		MS4A2	0.455642	0.99129	0
FURIN	0.300568	0.756655	0		PLIN4	0.00767649	0.0195018	1		MYD88	0.456564	0.99129	0
PDCD1	0.302474	0.756655	0		PRKCQ	0.00780277	0.0197586	1		PTGER2	0.458656	0.99129	0
TNFSF4	0.302596	0.756655	0		CCL3.L1.L3	0.00804321	0.020302	1		CCL17	0.460288	0.99129	0
ACKR3	0.303018	0.756655	0		KDM6B	0.00822846	0.020703	1		ACE	0.462182	0.99129	0
XBP1	0.303148	0.756655	0		ATF2	0.00837766	0.0209725	1		STAT2	0.464371	0.99129	0
TRIM25	0.304358	0.756655	0		IL13RA1	0.00839259	0.0209725	1		CTSG	0.46451	0.99129	0
MAP2K7	0.307165	0.756655	0		IFNL2.3	0.00841571	0.0209725	1		CXCL13	0.467654	0.99129	0
MAP2K2	0.307769	0.756655	0		APP	0.00878266	0.0218177	1		RIPK3	0.468259	0.99129	0
IFNA8	0.307828	0.756655	0		THOP1	0.00881752	0.0218352	1		IFI27	0.468705	0.99129	0
IL23R	0.307854	0.756655	0		CCL8	0.00895228	0.0220992	1		CSF2RA	0.468776	0.99129	0
CD28	0.307865	0.756655	0		RAF1	0.00900543	0.0221246	1		PGK1	0.46892	0.99129	0
NCF2	0.309435	0.756655	0		PGK1	0.00901894	0.0221246	1		GUCY1A1	0.469117	0.99129	0
GLA	0.31002	0.756655	0		SOCS1	0.00938336	0.0229469	1		CASP8	0.471173	0.99129	0
PELI2	0.310373	0.756655	0		CD209	0.00962232	0.0234581	1		IL20	0.474952	0.99129	0
PIK3R6	0.311864	0.757935	0		RIPK3	0.00992087	0.0240498	1		PIK3R3	0.47506	0.99129	0
CD79B	0.315849	0.760569	0		PYCARD	0.00992627	0.0240498	1		MAFB	0.47539	0.99129	0
CD22	0.316391	0.760569	0		IL10RA	0.0103515	0.025003	1		TANK	0.475888	0.99129	0
CCL1	0.318446	0.760569	0		TNFRSF1A	0.0106014	0.0255279	1		HAVCR2	0.476903	0.99129	0
IL12B	0.319436	0.760569	0		IL23R	0.010993	0.0263899	1		CCR4	0.477183	0.99129	0
ZAP70	0.319666	0.760569	0		CX3CL1	0.0112445	0.0268635	1		IFNL4	0.477833	0.99129	0
KIR3DL1.2	0.321149	0.760569	0		CFLAR	0.0112587	0.0268635	1		CCR7	0.478211	0.99129	0
BCL2	0.321486	0.760569	0		LILRA3	0.0113391	0.0269734	1		PSTPIP1	0.478375	0.99129	0
HLA.DQA	0.321693	0.760569	0		PIK3CB	0.0113849	0.0270004	1		GBP4	0.479468	0.99129	0
LRRK2	0.323889	0.760569	0		NLRC4	0.011435	0.0270375	1		IFNW1	0.479599	0.99129	0
MS4A1	0.324368	0.760569	0		CD3E	0.0116466	0.0274552	1		NCR1	0.480607	0.99129	0
STAT5B	0.324794	0.760569	0		CRK	0.0120268	0.0282666	1		PRCP	0.482984	0.99129	0
ATG12	0.325831	0.760569	0		STK11IP	0.012094	0.0283397	1		VSIR	0.483784	0.99129	0
APOBEC3G	0.326441	0.760569	0		EOMES	0.0122612	0.0286459	1		CARD16	0.48505	0.99129	0
TGFB2	0.326512	0.760569	0		STAT5B	0.0123299	0.0287039	1		IL17RB	0.487982	0.99129	0
TNFSF13B	0.328961	0.762218	0		KIR2DL1	0.0123591	0.0287039	1		IFIT1	0.488756	0.99129	0
LAMP1	0.32956	0.762218	0		JAK3	0.0125441	0.0290476	1		ATF4	0.488843	0.99129	0
PDCD1LG2	0.330834	0.762218	0		MAP3K1	0.0126902	0.0292995	1		PIK3CD	0.489339	0.99129	0
IL23A	0.331104	0.762218	0		ATP6V1B2	0.0130365	0.0300108	1		CCR6	0.489452	0.99129	0
HLA.DOB	0.335413	0.769881	0		RASGRP4	0.0131193	0.0301129	1		IFNAR2	0.489864	0.99129	0
MAPK13	0.336733	0.770657	0		VRK3	0.0137443	0.0314555	1		MAP2K7	0.490286	0.99129	0
ADAR	0.33955	0.774846	0		JUN	0.0141078	0.0321937	1		MAP3K5	0.490836	0.99129	0
LTC4S	0.340746	0.775321	0		NFATC2	0.014277	0.0324853	1		NLRP1	0.492595	0.99129	0
CD8A	0.344498	0.77668	0		CCL5	0.0146149	0.0331581	1		ATM	0.493096	0.99129	0
CXCR2	0.344553	0.77668	0		TMEM140	0.0147662	0.0334049	1		NRAS	0.496429	0.99129	0
KIR2DL1	0.345178	0.77668	0		CASP10	0.0151152	0.0340961	1		CXCR2	0.496584	0.99129	0
IL10RA	0.346354	0.77668	0		IL17A	0.0156276	0.0350807	1		STRAP	0.496691	0.99129	0
PYCARD	0.346565	0.77668	0		BNIP3	0.0156678	0.0350807	1		IL31RA	0.497189	0.99129	0
IL3	0.348243	0.77668	0		CXCL13	0.0156857	0.0350807	1		ATP6V0D1	0.497227	0.99129	0
TOLLIP	0.354431	0.77668	0		TRAT1	0.0161263	0.0359635	1		CD1E	0.497729	0.99129	0
NEU1	0.354758	0.77668	0		GLB1	0.0166619	0.0370527	1		CARD17	0.501455	0.99129	0
PFKFB3	0.355924	0.77668	0		IL4	0.0172242	0.0381949	1		DEFB103A.B	0.50149	0.99129	0
PPIA	0.356062	0.77668	0		LAMP2	0.0183655	0.0406109	1		CXCL16	0.50162	0.99129	0
CD45RA	0.357855	0.77668	0		LTC4S	0.0184348	0.0406498	1		TGFB1	0.501706	0.99129	0
ACKR2	0.358358	0.77668	0		S100A12	0.019037	0.04186	1		CD19	0.503413	0.99129	0
TPP1	0.359555	0.77668	0		ANPEP	0.0193218	0.0423676	1		IL17D	0.50456	0.99129	0
IL27RA	0.35987	0.77668	0		THBS1	0.0195754	0.0428042	1		GNLY	0.509763	0.99129	0
NLRC5	0.359998	0.77668	0		PTGER4	0.0197539	0.0430744	1		PELI1	0.511091	0.99129	0
ATG7	0.360566	0.77668	0		IFNB1	0.0207247	0.0450017	1		ATG12	0.511331	0.99129	0
THOP1	0.360654	0.77668	0		CXCL6	0.0207524	0.0450017	1		IL17C	0.512009	0.99129	0
TCL1A	0.36165	0.77668	0		F5	0.0210149	0.045333	1		PSMB10	0.516523	0.99129	0
CSF3	0.362265	0.77668	0		TYK2	0.0210207	0.045333	1		IL36A	0.516721	0.99129	0
ALOX5	0.363062	0.77668	0		GBP4	0.0211507	0.0454886	1		FOS	0.517399	0.99129	0
ULK2	0.363296	0.77668	0		IL7	0.0223896	0.0480214	1		CCL14	0.517448	0.99129	0
MS4A4A	0.365059	0.77668	0		ITGB2	0.0232728	0.0496959	1		IL12B	0.517876	0.99129	0
TLR6	0.365208	0.77668	0		HLA.E	0.0232969	0.0496959	1		IL7R	0.519117	0.99129	0
TLR1	0.365766	0.77668	0		GNS	0.0237705	0.0505295	1		CCR10	0.522282	0.99129	0
TXK	0.367234	0.77668	0		SMAD4	0.0238165	0.0505295	1		NOX1	0.522682	0.99129	0
IL13RA2	0.367733	0.77668	0		RGMA	0.0256164	0.0539535	1		IFNA5	0.522893	0.99129	0
EIF3F	0.368057	0.77668	0		IL17RE	0.0256174	0.0539535	1		TAP2	0.523259	0.99129	0
NPC2	0.370135	0.777543	0		CXCR4	0.0256365	0.0539535	1		OS9	0.524181	0.99129	0
TNFSF9	0.370447	0.777543	0		LTB	0.0257647	0.0540784	1		PTPN6	0.524195	0.99129	0
PIK3C3	0.371527	0.77773	0		LAMP1	0.025849	0.0541106	1		DDX58	0.524416	0.99129	0
IL1RL2	0.373545	0.777963	0		STAT5A	0.0269784	0.0563246	1		CPA3	0.524723	0.99129	0
NAE1	0.374206	0.777963	0		SCARB2	0.0274773	0.057214	1		TRAM1	0.526089	0.99129	0
MAF	0.374612	0.777963	0		NAMPT	0.0285583	0.0593075	1		ANPEP	0.526279	0.99129	0
CYSTM1	0.377317	0.781515	0		PSMB9	0.0287602	0.0595693	1		STAT6	0.527582	0.99129	0
TRIM6	0.380026	0.785055	0		RAB31	0.0290591	0.0600006	1		CXCL17	0.527658	0.99129	0
JAK1	0.384345	0.791893	0		SORT1	0.0291213	0.0600006	1		CCL18	0.52835	0.99129	0
HLA.B	0.386783	0.794829	0		IRF3	0.02985	0.0613409	1		IFITM2	0.528683	0.99129	0
LIMK2	0.388518	0.796309	0		VEGFA	0.0300921	0.0616771	1		CCL1	0.529818	0.99129	0
TBXAS1	0.390529	0.798348	0		GBP2	0.03041	0.0621663	1		TYROBP	0.530532	0.99129	0
CCR8	0.39307	0.801455	0		PTPN6	0.031179	0.0635727	1		TNFRSF1A	0.533577	0.99129	0
TYK2	0.396268	0.803201	0		IL12B	0.0325756	0.0662483	1		APOL6	0.534343	0.99129	0
CCL14	0.397175	0.803201	0		IL36RN	0.0329011	0.0667374	1		IFIT2	0.535354	0.99129	0
RPS6KA1	0.398131	0.803201	0		LAMP3	0.034087	0.0689646	1		IL37	0.535479	0.99129	0
HLA.DPB1	0.398706	0.803201	0		SOCS3	0.0348808	0.0703404	1		NCF2	0.5364	0.99129	0
TLN1	0.399042	0.803201	0		AP1M1	0.0349462	0.0703404	1		HSP90B1	0.537085	0.99129	0
TNF	0.402828	0.803606	0		TRIM25	0.0351996	0.0705684	1		LAMP1	0.538405	0.99129	0
MIF	0.403552	0.803606	0		MAPK9	0.0352392	0.0705684	1		CD8A	0.539343	0.99129	0
GAB2	0.404663	0.803606	0		HLA.DMA	0.0355009	0.0709115	1		VCAM1	0.540538	0.99129	0
IFNA2	0.404768	0.803606	0		CXCL10	0.0368183	0.0733562	1		LRG1	0.54149	0.99129	0
IL17RD	0.40537	0.803606	0		FCGR2A	0.0370058	0.0735432	1		FCRL2	0.544848	0.99129	0
XCL1.2	0.405386	0.803606	0		REL	0.038581	0.07648	1		EIF2AK2	0.545771	0.99129	0
ITGAX	0.412782	0.814179	0		MEFV	0.0406193	0.0803178	1		IL36B	0.54797	0.99129	0
CSF2	0.412794	0.814179	0		FAS	0.0409747	0.0808169	1		CTSL	0.548324	0.99129	0
TRAF2	0.417257	0.820919	0		FCRL4	0.041387	0.0814256	1		CXCL6	0.548561	0.99129	0
FCGR1A.B	0.418578	0.821459	0		PTPN4	0.0416778	0.0817927	1		GSK3B	0.54911	0.99129	0
NGLY1	0.421602	0.822528	0		HLA.DPA1	0.0424686	0.0831369	1		CCL28	0.549396	0.99129	0
NOX1	0.422249	0.822528	0		GK	0.042618	0.0832218	1		IL24	0.549995	0.99129	0
NFATC4	0.422266	0.822528	0		NRDE2	0.0435017	0.0846286	1		IFIH1	0.551695	0.99129	0
CD274	0.424439	0.822907	0		CD59	0.0435541	0.0846286	1		CXCR3	0.552006	0.99129	0
THBS1	0.424557	0.822907	0		CTSG	0.0437178	0.0847369	1		PIK3CB	0.552205	0.99129	0
CBLB	0.427433	0.824364	0		DNAJC10	0.0446631	0.0863559	1		TIMP2	0.553967	0.99129	0
IL36A	0.428724	0.824364	0		MDFIC	0.0457916	0.0883205	1		IFNA2	0.554409	0.99129	0
STAT2	0.429214	0.824364	0		IL33	0.046242	0.0889706	1		XCR1	0.556032	0.99129	0
ALOX12	0.431079	0.824364	0		CXCL9	0.0466506	0.0895372	1		IL2RG	0.556322	0.99129	0
ATG10	0.431084	0.824364	0		TRAM1	0.0468106	0.0896251	1		JAML	0.558196	0.99129	0
CD209	0.43161	0.824364	0		LDHB	0.0469518	0.0896768	1		TRIM33	0.558816	0.99129	0
CCR9	0.432977	0.824968	0		PIK3R6	0.0472555	0.0900377	1		IFNA8	0.559086	0.99129	0
PARP1	0.435815	0.827305	0		AP1G1	0.0483416	0.0918842	1		PTGER4	0.563943	0.99129	0
IFNAR2	0.436344	0.827305	0		DERL1	0.0485907	0.0921345	1		CCL11	0.564514	0.99129	0
IL20	0.438384	0.827305	0		CD40	0.0506903	0.095884	1		LILRB2	0.567223	0.99129	0
IL1RAPL1	0.439458	0.827305	0		CD244	0.0508791	0.0960098	1		SEM1	0.571711	0.99129	0
MAPK1	0.439473	0.827305	0		FOXO1	0.0514458	0.0968464	1		ADORA2A	0.574637	0.99129	0
CTSW	0.444068	0.831981	0		SSR1	0.0531931	0.0998962	1		HMGB1	0.575522	0.99129	0
MAPKAPK2	0.444529	0.831981	0		NAE1	0.0536115	0.100442	0		MAVS	0.57598	0.99129	0
CCL26	0.445479	0.831981	0		RNF114	0.0538085	0.100571	0		ALOX5	0.576384	0.99129	0
CXCL13	0.446196	0.831981	0		TYROBP	0.054536	0.101688	0		TRIM22	0.580833	0.99129	0
PRKCSH	0.448043	0.833445	0		XCR1	0.0546929	0.101739	0		HLA.DPA1	0.581088	0.99129	0
IL4R	0.450635	0.8336	0		CD6	0.0558871	0.103628	0		LYN	0.582195	0.99129	0
IFNW1	0.452812	0.8336	0		ETS1	0.0559724	0.103628	0		RBPJ	0.582324	0.99129	0
APP	0.453139	0.8336	0		CXCL17	0.0561578	0.103727	0		CXCL2	0.583212	0.99129	0
CXCR1	0.453245	0.8336	0		CD86	0.0563779	0.103889	0		OAZ1	0.583466	0.99129	0
CRK	0.453436	0.8336	0		NEU1	0.0568676	0.104546	0		PIK3C3	0.583537	0.99129	0
FCGR2A	0.456972	0.83474	0		TRIM6	0.057091	0.104711	0		TNFSF13B	0.584084	0.99129	0
CCL23	0.457064	0.83474	0		TPSAB1.B2	0.0577626	0.105484	0		PRDM1	0.586347	0.99129	0
F5	0.457246	0.83474	0		PELI2	0.0578326	0.105484	0		ENTPD1	0.587922	0.99129	0
PNOC	0.460654	0.834898	0		LYN	0.0579153	0.105484	0		HSD11B1	0.58933	0.99129	0
VWF	0.461459	0.834898	0		CCR7	0.0580863	0.10555	0		ACKR4	0.589672	0.99129	0
NCF1	0.462013	0.834898	0		MME	0.0588876	0.106759	0		SELENOS	0.590994	0.99129	0
NCF4	0.462433	0.834898	0		ACKR2	0.0609185	0.110187	0		IL26	0.592815	0.99129	0
AKT3	0.462651	0.834898	0		LCP2	0.0623685	0.11255	0		ALPK1	0.593447	0.99129	0
TAB2	0.465326	0.837123	0		IL36G	0.0625408	0.112602	0		PLAUR	0.594256	0.99129	0
LTBR	0.46616	0.837123	0		FAM30A	0.0631775	0.113488	0		VAMP3	0.594257	0.99129	0
TIMP2	0.470404	0.837123	0		IRAK1	0.0634587	0.113733	0		YWHAQ	0.59474	0.99129	0
IL33	0.470857	0.837123	0		TLR7	0.0640317	0.114499	0		NOD2	0.596072	0.99129	0
MYC	0.471629	0.837123	0		HSP90AA1	0.0675288	0.120478	0		MRC1	0.598479	0.99129	0
C5AR1	0.471806	0.837123	0		ATG12	0.0682725	0.121528	0		DNAJA2	0.601698	0.99129	0
PRCP	0.473592	0.837123	0		SELE	0.068499	0.121655	0		RB1CC1	0.60254	0.99129	0
TLR7	0.474753	0.837123	0		IL1RL1	0.0694056	0.122987	0		IL21	0.603288	0.99129	0
RPS6KB1	0.474776	0.837123	0		GBA	0.0696215	0.123092	0		ATF6	0.604988	0.99129	0
LEF1	0.47556	0.837123	0		IKBKG	0.0705789	0.124504	0		ITGAL	0.606536	0.99129	0
PIK3R3	0.477496	0.837123	0		NCF2	0.0711905	0.125302	0		HMOX1	0.607559	0.99129	0
CXCR3	0.477496	0.837123	0		ACKR3	0.0716326	0.125798	0		CD244	0.609436	0.99129	0
PIK3CB	0.477747	0.837123	0		SELL	0.0719774	0.126121	0		IFNLR1	0.609494	0.99129	0
TLR2	0.479834	0.838759	0		PELI1	0.0723655	0.126519	0		KRAS	0.609619	0.99129	0
IL31	0.48117	0.838759	0		PIK3CA	0.0734749	0.128085	0		IL22	0.609625	0.99129	0
CTSA	0.482457	0.838759	0		PIK3CD	0.0735877	0.128085	0		TAB2	0.609883	0.99129	0
RBCK1	0.483738	0.838759	0		PSMB8	0.0741402	0.128761	0		TRIM21	0.610546	0.99129	0
IL17RE	0.484664	0.838759	0		CD40LG	0.0748018	0.129623	0		SP100	0.610902	0.99129	0
C5	0.485091	0.838759	0		CXCL3	0.0752953	0.130191	0		ALOX5AP	0.612412	0.99129	0
PRKCD	0.48878	0.84328	0		IL18R1	0.076076	0.131252	0		CCL23	0.613958	0.99129	0
SIRPA	0.490017	0.84356	0		ACKR4	0.0762604	0.131282	0		TLR4	0.614178	0.99129	0
ENTPD1	0.492212	0.845323	0		LAT2	0.0767101	0.131459	0		FBXO6	0.614648	0.99129	0
CD45RB	0.493195	0.845323	0		HLA.DRB	0.0768587	0.131459	0		IFNB1	0.615168	0.99129	0
TBX21	0.496091	0.845726	0		HLA.B	0.076866	0.131459	0		IFITM3	0.615361	0.99129	0
ABCF1	0.496874	0.845726	0		IL17F	0.0804726	0.137328	0		CFLAR	0.61588	0.99129	0
CREBBP	0.497374	0.845726	0		C5AR1	0.0807394	0.137485	0		STK11IP	0.615903	0.99129	0
HCST	0.498456	0.845726	0		GATA3	0.0810854	0.137775	0		APBB1IP	0.617362	0.99129	0
IGFBP7	0.498817	0.845726	0		HLX	0.0837283	0.141958	0		XCL1.2	0.617749	0.99129	0
HSP90AB1	0.499901	0.845737	0		CCL17	0.0841159	0.142308	0		IFNL1	0.617846	0.99129	0
STAT5A	0.503524	0.847454	0		CD4	0.0844955	0.142643	0		IL6ST	0.619607	0.99129	0
PLCG1	0.504597	0.847454	0		LCP1	0.0851849	0.143202	0		UBE2N	0.621966	0.99129	0
TRAT1	0.506182	0.847454	0		IL12RB2	0.0851918	0.143202	0		CAP1	0.622005	0.99129	0
IL10	0.506441	0.847454	0		FCAR	0.0862818	0.144725	0		FCGR3A.B	0.622577	0.99129	0
CXCL6	0.507336	0.847454	0		IFNGR2	0.0871846	0.145927	0		CXCL9	0.622863	0.99129	0
TNFRSF18	0.507766	0.847454	0		IL17RD	0.0875716	0.146263	0		IL17RE	0.623434	0.99129	0
NMT1	0.508473	0.847454	0		CTSZ	0.0882474	0.147079	0		LAMP2	0.623661	0.99129	0
ITLN1	0.510173	0.848487	0		MYC	0.0904342	0.150404	0		CRP	0.623768	0.99129	0
CCR10	0.511832	0.849447	0		CR1	0.0921171	0.152879	0		RIPK2	0.627052	0.99129	0
REL	0.514631	0.850051	0		CD276	0.0932157	0.154376	0		RHOG	0.627069	0.99129	0
CEBPB	0.515116	0.850051	0		SAMHD1	0.0987566	0.163208	0		IL9	0.627239	0.99129	0
SAMHD1	0.515445	0.850051	0		TRIM21	0.101512	0.167409	0		AKT3	0.629769	0.99129	0
SORT1	0.517288	0.85006	0		GBP5	0.102936	0.169402	0		CXCL1	0.63024	0.99129	0
HLA.DRB	0.518079	0.85006	0		CCL24	0.104287	0.171035	0		CCR3	0.631852	0.99129	0
CCR3	0.520082	0.85006	0		CRP	0.104364	0.171035	0		TNFRSF9	0.633229	0.99129	0
DHX58	0.520522	0.85006	0		KLRB1	0.104938	0.171618	0		ICAM3	0.633747	0.99129	0
CD4	0.521325	0.85006	0		BDKRB1	0.108354	0.176835	0		PLAU	0.633899	0.99129	0
NOTCH1	0.522393	0.85006	0		IFNK	0.10955	0.178416	0		RAB5C	0.634431	0.99129	0
KLRC1	0.524652	0.85006	0		IL31RA	0.111157	0.180659	0		CDH1	0.634528	0.99129	0
CD59	0.524811	0.85006	0		CCL28	0.111882	0.181461	0		IL7	0.635699	0.99129	0
NDUFS8	0.525197	0.85006	0		RBCK1	0.113091	0.18266	0		CCL19	0.636132	0.99129	0
FYN	0.52758	0.850915	0		BDKRB2	0.113105	0.18266	0		PNOC	0.637158	0.99129	0
CEACAM3	0.529487	0.850915	0		TNFSF9	0.113368	0.18266	0		CCL20	0.637294	0.99129	0
PLIN4	0.530843	0.850915	0		PSAP	0.113552	0.18266	0		PRKCSH	0.638444	0.99129	0
ATF2	0.531016	0.850915	0		LANCL1	0.114583	0.183942	0		ITGAM	0.640604	0.99129	0
RAB5C	0.532398	0.850915	0		TNF	0.118799	0.190321	0		PDCD1	0.641507	0.99129	0
LAT	0.532817	0.850915	0		RAB7A	0.119498	0.19105	0		IGFBP7	0.642894	0.99129	0
PRF1	0.533484	0.850915	0		SIGLEC5	0.122764	0.195873	0		IKBKG	0.643534	0.99129	0
SELE	0.534637	0.850915	0		CCL21	0.124683	0.198531	0		HLA.DMB	0.643965	0.99129	0
TNFRSF9	0.536211	0.850915	0		TBK1	0.126414	0.200865	0		PLCG2	0.64403	0.99129	0
SOCS3	0.536564	0.850915	0		IRAK4	0.12666	0.200865	0		IFNA4.7.10.17.21	0.64427	0.99129	0
IL22	0.53842	0.852137	0		MS4A2	0.127277	0.201348	0		ACSL4	0.645197	0.99129	0
MAP1LC3A	0.542822	0.857375	0		DDX5	0.127477	0.201348	0		CCL2	0.645599	0.99129	0
IL21	0.548533	0.861362	0		CASP1	0.132012	0.208092	0		ITLN1	0.647728	0.99129	0
CFLAR	0.548635	0.861362	0		ATG4A	0.132301	0.208128	0		PIK3CA	0.648697	0.99129	0
SYK	0.550905	0.861362	0		CD14	0.133399	0.209436	0		LCP1	0.649061	0.99129	0
CSF2RA	0.551346	0.861362	0		CCL20	0.141892	0.222326	0		IL5RA	0.649454	0.99129	0
SP1	0.552634	0.861362	0		PRKCA	0.142392	0.222666	0		IFNA6	0.654159	0.99129	0
RAB31	0.554852	0.861362	0		MAP3K5	0.142849	0.222936	0		IL1RAPL2	0.655552	0.99129	0
PLEKHA1	0.555086	0.861362	0		NFKB1	0.143486	0.223485	0		CCL8	0.655795	0.99129	0
IL9	0.556399	0.861362	0		ACE	0.144186	0.224131	0		AKT1	0.657792	0.99129	0
FGR	0.557314	0.861362	0		IL27	0.144721	0.224518	0		TGFB2	0.658775	0.99129	0
ULK1	0.558344	0.861362	0		PAK1	0.14628	0.226488	0		ITGAE	0.65945	0.99129	0
CTSS	0.55903	0.861362	0		IL12RB1	0.147798	0.228388	0		STAT5A	0.65964	0.99129	0
AIF1	0.559311	0.861362	0		PIK3R4	0.149829	0.231072	0		NEO1	0.659672	0.99129	0
NLRC4	0.559688	0.861362	0		MSRA	0.151168	0.232679	0		IL36G	0.659752	0.99129	0
ATP6AP2	0.562205	0.861362	0		IL2RA	0.15238	0.233718	0		IL18BP	0.659962	0.99129	0
IL13RA1	0.562283	0.861362	0		IFNW1	0.152438	0.233718	0		TXN	0.660488	0.99129	0
SDHA	0.565278	0.861362	0		IL17RC	0.154817	0.236903	0		MAPK1	0.663346	0.99129	0
CCL2	0.566028	0.861362	0		STT3B	0.155763	0.237887	0		WAS	0.665477	0.99129	0
MAPK9	0.566525	0.861362	0		CD84	0.157677	0.240343	0		MYC	0.672394	0.99129	0
IFNL4	0.567955	0.861362	0		CXCR2	0.158023	0.240404	0		CCR5	0.674158	0.99129	0
APBB1IP	0.568331	0.861362	0		PSTPIP1	0.160198	0.242817	0		AIM2	0.674943	0.99129	0
IL4	0.56876	0.861362	0		ULK2	0.160228	0.242817	0		PAK1	0.676028	0.99129	0
KIR2DL3	0.569486	0.861362	0		RIPK1	0.161218	0.243846	0		HLA.DPB1	0.676961	0.99129	0
CASP8	0.572259	0.861586	0		CYP2E1	0.163203	0.245943	0		CCRL2	0.67788	0.99129	0
ITGB7	0.573257	0.861586	0		CXCR6	0.163231	0.245943	0		CCL13	0.681283	0.99129	0
IL17F	0.578532	0.861586	0		TLR4	0.164514	0.247401	0		CCR8	0.682778	0.99129	0
CYP2E1	0.578766	0.861586	0		FGR	0.16534	0.248168	0		CTLA4	0.684224	0.99129	0
SUGT1	0.578962	0.861586	0		IL1F10	0.165864	0.24848	0		IFI44	0.684402	0.99129	0
AKT1	0.580343	0.861586	0		GUCY1A1	0.167727	0.250792	0		IL17RA	0.685699	0.99129	0
NFKB1	0.580802	0.861586	0		LIMK2	0.170591	0.254589	0		MGAM	0.689349	0.99129	0
IKBKE	0.580984	0.861586	0		MAP3K8	0.170929	0.254609	0		CCL21	0.689494	0.99129	0
NFATC2	0.581386	0.861586	0		CXCL11	0.17172	0.255303	0		CD276	0.690804	0.99129	0
DNAJC10	0.583988	0.861586	0		CCR3	0.172103	0.25539	0		PIK3R4	0.691999	0.99129	0
SPI1	0.584841	0.861586	0		ATF4	0.17327	0.256636	0		PIK3CG	0.692453	0.99129	0
IRF7	0.58493	0.861586	0		HMOX1	0.175762	0.259837	0		HERC5	0.694827	0.99129	0
BECN1	0.586555	0.861586	0		GAB2	0.177619	0.261897	0		SPI1	0.697516	0.99129	0
MT2A	0.587632	0.861586	0		EBI3	0.177823	0.261897	0		SMAD5	0.698608	0.99129	0
HAVCR2	0.588681	0.861586	0		ALOX12	0.178265	0.262047	0		ATG4A	0.698978	0.99129	0
NOS2	0.589266	0.861586	0		CSF1	0.178593	0.262047	0		CCL7	0.699631	0.99129	0
GUSB	0.590423	0.861586	0		PDCD1LG2	0.179364	0.262688	0		FCGR2A	0.700816	0.99129	0
AKT2	0.590491	0.861586	0		PLCG1	0.181756	0.265695	0		TRIM25	0.704595	0.99129	0
LYN	0.593203	0.861586	0		PSMB10	0.18242	0.266171	0		CXCR4	0.705499	0.99129	0
MAFB	0.594544	0.861586	0		TPP1	0.182906	0.266385	0		FASLG	0.705704	0.99129	0
TMPRSS2	0.594602	0.861586	0		PNOC	0.183698	0.267042	0		IL22RA2	0.706579	0.99129	0
IL1RL1	0.594835	0.861586	0		TIMP2	0.1848	0.268004	0		NFE2L2	0.708338	0.99129	0
DYSF	0.595609	0.861586	0		PTGS2	0.185042	0.268004	0		CCNC	0.708526	0.99129	0
KLRK1	0.595976	0.861586	0		IL20	0.190783	0.27581	0		GBP5	0.708723	0.99129	0
CD86	0.598758	0.863155	0		SELENOS	0.196394	0.283399	0		CD45R0	0.708816	0.99129	0
RHOG	0.600236	0.863155	0		RUNX3	0.198494	0.285904	0		CCL24	0.711057	0.99129	0
TLR3	0.602064	0.863155	0		P2RX7	0.203972	0.293257	0		RAF1	0.711602	0.99129	0
CXCL11	0.6026	0.863155	0		ITGAL	0.20792	0.298386	0		EIF3F	0.711769	0.99129	0
PSAP	0.603018	0.863155	0		TNFRSF18	0.209809	0.300547	0		CD59	0.71181	0.99129	0
ETS1	0.604902	0.863155	0		MCL1	0.212253	0.303495	0		BCL3	0.712664	0.99129	0
TRAF6	0.606551	0.863155	0		SOD1	0.21621	0.308563	0		ALAS1	0.716539	0.99129	0
ITGB2	0.608425	0.863155	0		RELB	0.216874	0.308563	0		LGALS3	0.71741	0.99129	0
CXCL9	0.608597	0.863155	0		IL17RB	0.216977	0.308563	0		CXCR6	0.718531	0.99129	0
ATG4A	0.608783	0.863155	0		IL10	0.220943	0.313636	0		IL1R1	0.718929	0.99129	0
CSF3R	0.609954	0.863155	0		CD70	0.222369	0.31509	0		ACSL3	0.720123	0.99129	0
ADGRG3	0.610256	0.863155	0		NEO1	0.225981	0.31963	0		MVP	0.723762	0.99129	0
RASGRP1	0.614219	0.865286	0		NOX1	0.227608	0.321161	0		ARRB2	0.724494	0.99129	0
WIPI1	0.617047	0.865286	0		EIF2AK3	0.227881	0.321161	0		NOTCH1	0.72677	0.99129	0
HLA.DPA1	0.618601	0.865286	0		NCF1	0.232736	0.327416	0		ADAR	0.727299	0.99129	0
CX3CR1	0.62007	0.865286	0		RHOG	0.233756	0.328262	0		TNFRSF10B	0.727741	0.99129	0
SLC11A1	0.621035	0.865286	0		TNFSF18	0.23897	0.334984	0		IL15RA	0.734306	0.99129	0
DEFB103A.B	0.621632	0.865286	0		CXCL12	0.241979	0.338598	0		CD40LG	0.735114	0.99129	0
FOXP3	0.621816	0.865286	0		CARD11	0.245076	0.341889	0		STAT1	0.73523	0.99129	0
RB1CC1	0.621909	0.865286	0		CXCL5	0.245202	0.341889	0		SP1	0.736211	0.99129	0
OAZ1	0.622081	0.865286	0		PRDM1	0.245874	0.342218	0		IRAK1	0.737078	0.99129	0
CD40	0.624853	0.865286	0		IL36B	0.247393	0.343121	0		IL4	0.738011	0.99129	0
ELANE	0.625689	0.865286	0		LITAF	0.247397	0.343121	0		CX3CL1	0.739236	0.99129	0
IL13	0.626155	0.865286	0		CCL19	0.248117	0.343513	0		IL11	0.740114	0.99129	0
RPS6KA3	0.627142	0.865286	0		FPR2	0.250627	0.346377	0		CD3E	0.740433	0.99129	0
IL12RB2	0.627964	0.865286	0		IL27RA	0.253404	0.3496	0		HLA.B	0.740872	0.99129	0
IL32	0.629215	0.865286	0		STAT3	0.256122	0.35269	0		UBE2L6	0.742877	0.99129	0
CXCL12	0.629639	0.865286	0		PLAU	0.256543	0.35269	0		IL12RB2	0.743631	0.99129	0
IL5	0.631485	0.865286	0		IL31	0.258065	0.354162	0		PLIN4	0.74366	0.99129	0
BCL3	0.631603	0.865286	0		IL9R	0.261683	0.358501	0		CASP4	0.746481	0.99129	0
CCL19	0.632832	0.865458	0		HPRT1	0.265939	0.363697	0		CASP5	0.747081	0.99129	0
PTPN6	0.635247	0.866473	0		TGFB3	0.269575	0.368029	0		IKBKB	0.748718	0.99129	0
PLCG2	0.6368	0.866473	0		DIABLO	0.272931	0.371963	0		MAPK14	0.749255	0.99129	0
TLR8	0.636885	0.866473	0		OSM	0.274116	0.37242	0		NAMPT	0.751869	0.99129	0
CTSG	0.638303	0.8669	0		NCF4	0.274342	0.37242	0		SLC11A1	0.753801	0.99129	0
PANX1	0.641541	0.867285	0		IL24	0.274689	0.37242	0		TNFSF10	0.754691	0.99129	0
KDM6B	0.641547	0.867285	0		FPR1	0.27724	0.37523	0		BATF	0.755604	0.99129	0
TXNIP	0.641901	0.867285	0		CARD17	0.278286	0.375671	0		LIF	0.757233	0.99129	0
EBI3	0.646981	0.872647	0		CD28	0.278523	0.375671	0		MCL1	0.757936	0.99129	0
BCR	0.650093	0.874965	0		IL1B	0.279482	0.376318	0		LAT	0.75849	0.99129	0
CCL17	0.650943	0.874965	0		CXCL14	0.281654	0.378593	0		IL17RC	0.760432	0.99129	0
TLR4	0.654194	0.874965	0		TXNIP	0.284427	0.381668	0		CSF2RB	0.761076	0.99129	0
IL26	0.655099	0.874965	0		ITGAE	0.285636	0.382635	0		BCL6	0.761816	0.99129	0
FASLG	0.655485	0.874965	0		FOXP3	0.28632	0.382899	0		FCGRT	0.763565	0.99129	0
GPX7	0.656869	0.874965	0		ALOX5AP	0.288591	0.384474	0		RNF135	0.76357	0.99129	0
HSD11B1	0.6583	0.874965	0		MAF	0.288772	0.384474	0		MEFV	0.765158	0.99129	0
CD1E	0.659596	0.874965	0		BCL3	0.288968	0.384474	0		TPSAB1.B2	0.76546	0.99129	0
RNF31	0.659783	0.874965	0		VSIR	0.291007	0.386532	0		NTNG2	0.765883	0.99129	0
HMGB1	0.659846	0.874965	0		HLA.C	0.29195	0.38713	0		SSR1	0.766589	0.99129	0
SIGIRR	0.663021	0.875857	0		CCL26	0.293202	0.388134	0		TGFBR2	0.766985	0.99129	0
PECAM1	0.663521	0.875857	0		TLR2	0.297188	0.392748	0		CASP3	0.767295	0.99129	0
TCN2	0.663866	0.875857	0		IFNA14.16	0.29813	0.393331	0		GK	0.767384	0.99129	0
PRDM1	0.665298	0.876154	0		IL13	0.298678	0.393393	0		IFITM1	0.771319	0.99129	0
TYROBP	0.66739	0.876154	0		IL17D	0.30334	0.398445	0		LRRK2	0.773998	0.99129	0
SOD2	0.667675	0.876154	0		CASP5	0.303528	0.398445	0		IL6R	0.779016	0.99129	0
FAS	0.668556	0.876154	0		RAC2	0.304194	0.398651	0		TNFRSF17	0.779086	0.99129	0
IL27	0.670113	0.876191	0		FCGR1A.B	0.306203	0.400616	0		CXCL10	0.780366	0.99129	0
IL6R	0.670816	0.876191	0		IL1RAPL1	0.308311	0.402431	0		TIFA	0.780901	0.99129	0
LTA4H	0.672975	0.876803	0		CXCL1	0.308616	0.402431	0		ITGAX	0.781241	0.99129	0
JUNB	0.673519	0.876803	0		IL22	0.30918	0.402498	0		IL10RA	0.782318	0.99129	0
MAP3K3	0.6751	0.877278	0		IL25	0.312846	0.406596	0		CUL1	0.783156	0.99129	0
VCAM1	0.676119	0.877278	0		APEX1	0.314189	0.407139	0		SIGLEC5	0.785795	0.99129	0
EPHX2	0.678001	0.877295	0		CGAS	0.314301	0.407139	0		MME	0.790466	0.99129	0
CXCL16	0.679312	0.877295	0		IL26	0.314836	0.40716	0		IL1R2	0.792426	0.99129	0
ITGAM	0.679485	0.877295	0		CD80	0.316626	0.408802	0		CCL26	0.793257	0.99129	0
TGFBR2	0.685626	0.883771	0		IL18BP	0.320622	0.413281	0		FCAR	0.797637	0.99129	0
IFNB1	0.687564	0.884293	0		LIF	0.321599	0.413862	0		TLR6	0.802111	0.99129	0
GUCY1B1	0.688284	0.884293	0		AP1S2	0.327839	0.420256	0		HLA.E	0.802543	0.99129	0
IL2RB	0.689793	0.884783	0		NLRP3	0.328069	0.420256	0		IL17A	0.805857	0.99129	0
NOD2	0.692423	0.885314	0		ITGAM	0.328174	0.420256	0		PLAT	0.806493	0.99129	0
EVL	0.692462	0.885314	0		NFKB2	0.333194	0.425989	0		MAP3K8	0.806731	0.99129	0
VEGFA	0.694195	0.886086	0		IL34	0.335089	0.427715	0		CD45RB	0.807059	0.99129	0
IL15	0.696008	0.886526	0		CCR2	0.340525	0.433948	0		IL1RN	0.807321	0.99129	0
GZMA	0.696798	0.886526	0		GUCY1B1	0.343405	0.436909	0		NFKB1	0.808286	0.99129	0
KLRB1	0.698041	0.886671	0		ATM	0.344245	0.437269	0		IL19	0.81029	0.99129	0
IFNLR1	0.700957	0.888936	0		APBB1IP	0.347599	0.440816	0		PLG	0.81032	0.99129	0
CXCL10	0.704218	0.89163	0		NOD2	0.352157	0.445876	0		XAF1	0.810436	0.99129	0
GZMH	0.708334	0.895399	0		NGLY1	0.361286	0.456698	0		SLC2A3	0.813417	0.99129	0
DDAH2	0.710829	0.897107	0		CD19	0.362806	0.457882	0		ISG15	0.813508	0.99129	0
CD247	0.712828	0.897533	0		IL15	0.364543	0.458931	0		GZMH	0.813519	0.99129	0
PTGER2	0.713453	0.897533	0		MYD88	0.364806	0.458931	0		ATG3	0.81368	0.99129	0
RELB	0.71571	0.898932	0		IL7R	0.375028	0.471036	0		PIK3R5	0.814497	0.99129	0
IFNAR1	0.717548	0.899155	0		CXCL2	0.377138	0.472929	0		IFNAR1	0.815876	0.99129	0
IL12RB1	0.719153	0.899155	0		CXCR1	0.378134	0.473421	0		MAP3K1	0.81801	0.99129	0
RBPJ	0.719324	0.899155	0		NFATC3	0.380296	0.475371	0		IL27	0.820885	0.99129	0
HLA.DRA	0.721919	0.899969	0		SMAD3	0.382924	0.476861	0		IFI16	0.821719	0.99129	0
CCL27	0.723073	0.899969	0		KPNB1	0.38322	0.476861	0		RNASEL	0.825447	0.99129	0
LILRA3	0.723415	0.899969	0		IL21R	0.383311	0.476861	0		IL33	0.82642	0.99129	0
JAK2	0.72493	0.900427	0		TAB1	0.384674	0.477309	0		CCL25	0.826634	0.99129	0
CSF2RB	0.727247	0.901677	0		PXN	0.385268	0.477309	0		FPR1	0.82699	0.99129	0
IRAK1	0.730452	0.901677	0		SPI1	0.385495	0.477309	0		LAT2	0.827527	0.99129	0
CD40LG	0.732119	0.901677	0		TLR3	0.386241	0.477479	0		IFI35	0.827871	0.99129	0
CCR2	0.732504	0.901677	0		CCL11	0.388035	0.478943	0		SOCS1	0.828555	0.99129	0
PXN	0.73354	0.901677	0		CD1E	0.390387	0.48109	0		IFIT3	0.829039	0.99129	0
IL1B	0.734538	0.901677	0		NLRC5	0.394694	0.485519	0		IL23R	0.829424	0.99129	0
KRAS	0.735023	0.901677	0		ATG7	0.395306	0.485519	0		CXCR1	0.830678	0.99129	0
GATA3	0.735125	0.901677	0		IL2	0.395837	0.485519	0		ELANE	0.831154	0.99129	0
RIPK3	0.736628	0.90211	0		IFNL4	0.396538	0.48562	0		IL25	0.83229	0.99129	0
C3AR1	0.739397	0.903573	0		IL17B	0.402321	0.491934	0		GADD45B	0.83248	0.99129	0
IL6	0.740124	0.903573	0		MARCKS	0.406109	0.49513	0		RASGRP4	0.833076	0.99129	0
IL17RB	0.7444	0.906278	0		ACSL1	0.406797	0.49513	0		APEX1	0.833503	0.99129	0
IL6ST	0.745559	0.906278	0		IFNA2	0.406826	0.49513	0		IRF9	0.833843	0.99129	0
CCL28	0.745803	0.906278	0		CD163	0.407886	0.495651	0		TYK2	0.834227	0.99129	0
AGT	0.751232	0.91024	0		IL23A	0.420622	0.50999	0		ULK1	0.838924	0.99129	0
SCARB2	0.751418	0.91024	0		LILRA5	0.42115	0.50999	0		OAS3	0.839589	0.99129	0
TIGIT	0.755838	0.91024	0		IL36A	0.421635	0.50999	0		ADGRG3	0.839972	0.99129	0
HPRT1	0.756096	0.91024	0		HSD11B1	0.424564	0.512216	0		CSF2	0.841696	0.99129	0
RNF114	0.756354	0.91024	0		PLEK	0.42478	0.512216	0		ACKR3	0.842447	0.99129	0
CCL11	0.757747	0.91024	0		CAP1	0.426065	0.512977	0		IL27RA	0.843702	0.99129	0
LANCL1	0.759325	0.91024	0		CCL18	0.429278	0.516054	0		ERN1	0.848093	0.99129	0
CASP10	0.761501	0.91024	0		LEF1	0.433072	0.519818	0		MLKL	0.848705	0.99129	0
FBXO6	0.762796	0.91024	0		TRAF2	0.435108	0.521465	0		IL16	0.849586	0.99129	0
CCR4	0.763097	0.91024	0		IL12A	0.436824	0.522724	0		STING1	0.849661	0.99129	0
CBL	0.763169	0.91024	0		BCL2	0.442914	0.529205	0		IL13RA2	0.850393	0.99129	0
JAK3	0.763944	0.91024	0		DEFB103A.B	0.444427	0.530206	0		DDAH2	0.851946	0.99129	0
STAT6	0.765104	0.91024	0		TXN	0.454686	0.541622	0		DTX3L	0.853029	0.99129	0
VSIR	0.765297	0.91024	0		CCL15	0.457474	0.544117	0		SUGT1	0.85323	0.99129	0
CR1	0.768915	0.913159	0		GLA	0.459877	0.546148	0		DYSF	0.854949	0.99129	0
LCK	0.77085	0.913377	0		IFNL1	0.461084	0.546753	0		GBP2	0.85552	0.99129	0
IL17B	0.771523	0.913377	0		HLA.DQB1	0.463983	0.548953	0		IRF4	0.858191	0.99129	0
IL1A	0.772589	0.913377	0		PFKFB3	0.464337	0.548953	0		ACSL1	0.85837	0.99129	0
BDKRB2	0.775555	0.915504	0		IL20RA	0.468556	0.552107	0		VWF	0.864088	0.99129	0
PIK3R4	0.779731	0.91731	0		CCR9	0.468612	0.552107	0		DHX58	0.864148	0.99129	0
AP1G1	0.779833	0.91731	0		NFATC4	0.469115	0.552107	0		CREBBP	0.86416	0.99129	0
TNFRSF4	0.781483	0.91731	0		IKBKB	0.471332	0.553886	0		TLR9	0.865354	0.99129	0
IL1R2	0.781759	0.91731	0		TMPRSS2	0.475212	0.557611	0		CCL3.L1.L3	0.867085	0.99129	0
IL7R	0.790077	0.925688	0		MTOR	0.478744	0.560233	0		DDIT3	0.871251	0.99129	0
TNFRSF1A	0.793502	0.92589	0		PDCD1	0.479549	0.560233	0		PDHB	0.872121	0.99129	0
KLRD1	0.793735	0.92589	0		RNF135	0.479671	0.560233	0		CBL	0.872198	0.99129	0
ALAS1	0.793788	0.92589	0		CCR10	0.480301	0.560233	0		CCR9	0.872964	0.99129	0
RACK1	0.795686	0.926726	0		NFATC1	0.483874	0.563562	0		EGLN1	0.873062	0.99129	0
TIFA	0.80215	0.930432	0		TRAF3	0.488919	0.568595	0		CR1	0.87355	0.99129	0
IL15RA	0.803578	0.930432	0		IL1RAPL2	0.495344	0.573598	0		TCIRG1	0.873616	0.99129	0
MAP3K1	0.806249	0.930432	0		IFNA4.7.10.17.21	0.495375	0.573598	0		ULK2	0.874749	0.99129	0
LAG3	0.807611	0.930432	0		IL17C	0.495414	0.573598	0		PARP9	0.876554	0.99129	0
CCR7	0.808022	0.930432	0		TRIM56	0.501985	0.580351	0		BDKRB2	0.876611	0.99129	0
GSK3B	0.808575	0.930432	0		ALAS1	0.503739	0.581523	0		IRF7	0.880467	0.99129	0
AP1S2	0.808663	0.930432	0		TRAF6	0.508498	0.586154	0		XBP1	0.881394	0.99129	0
ATM	0.809077	0.930432	0		RPS6KB1	0.516647	0.594564	0		GBP1	0.881992	0.99129	0
ATF4	0.810912	0.930432	0		CTSA	0.517309	0.594564	0		CCL22	0.88317	0.99129	0
HCK	0.81174	0.930432	0		IL1A	0.521791	0.598226	0		CX3CR1	0.883833	0.99129	0
TRIM33	0.812107	0.930432	0		IL13RA2	0.522019	0.598226	0		C5AR1	0.886491	0.99129	0
EOMES	0.813091	0.930432	0		IL22RA1	0.525821	0.601705	0		MAP3K7	0.88723	0.99129	0
IL31RA	0.816631	0.933123	0		IL22RA2	0.528028	0.603351	0		TRIM5	0.888756	0.99129	0
STAT4	0.818474	0.933379	0		MAPK13	0.534685	0.610069	0		TGFB3	0.889884	0.99129	0
AP1M1	0.819472	0.933379	0		IL11RA	0.539527	0.614701	0		HPGD	0.890865	0.99129	0
ALOX15	0.820965	0.933379	0		TNFRSF4	0.546249	0.621457	0		MAPKAPK2	0.891228	0.99129	0
CASP5	0.8231	0.933379	0		IL15RA	0.549337	0.624066	0		ACOX1	0.89183	0.99129	0
ALPL	0.823967	0.933379	0		IRF1	0.553498	0.627885	0		MTOR	0.892233	0.99129	0
GZMB	0.823989	0.933379	0		CCL14	0.561575	0.636128	0		BCR	0.892321	0.99129	0
IL19	0.825819	0.93394	0		IFNA5	0.569445	0.644112	0		DDX5	0.894658	0.99129	0
NFATC3	0.828136	0.93394	0		RIPK2	0.57116	0.645123	0		ATG13	0.897743	0.99129	0
CD68	0.82827	0.93394	0		CSF3	0.579772	0.65391	0		IL17RD	0.898188	0.99129	0
MAP3K7	0.831699	0.93394	0		CD45RB	0.584791	0.658624	0		DERL1	0.898414	0.99129	0
CD79A	0.831798	0.93394	0		CCL1	0.589264	0.66271	0		HCK	0.899658	0.99129	0
TRIM56	0.833222	0.93394	0		CCL22	0.594868	0.668056	0		TRAF6	0.900649	0.99129	0
C2	0.833288	0.93394	0		VCAM1	0.604277	0.677653	0		TBK1	0.90121	0.99129	0
IL17RA	0.835188	0.93394	0		TNFSF4	0.606011	0.678629	0		EBI3	0.902106	0.99129	0
RIPK2	0.835192	0.93394	0		JUNB	0.618059	0.691135	0		IL6	0.90268	0.99129	0
CCL22	0.842181	0.940415	0		IL11	0.621012	0.692787	0		IFNK	0.903463	0.99129	0
P2RX7	0.844763	0.941959	0		TCF7	0.621302	0.692787	0		BECN1	0.903751	0.99129	0
IL1R1	0.84672	0.942802	0		IL6	0.622551	0.693195	0		SELL	0.903946	0.99129	0
HMOX1	0.850016	0.943552	0		EPHX2	0.625913	0.695951	0		PFKFB3	0.904385	0.99129	0
IL1RAPL2	0.850077	0.943552	0		IFNLR1	0.631589	0.701269	0		CXCL11	0.905507	0.99129	0
LAMP3	0.851048	0.943552	0		CD68	0.640717	0.7104	0		CRK	0.906021	0.99129	0
MCL1	0.854637	0.943552	0		HSP90AB1	0.642234	0.711077	0		AGT	0.90632	0.99129	0
CCL4.L1.L2	0.855106	0.943552	0		IL19	0.646803	0.715128	0		IDO1	0.906469	0.99129	0
TGFB1	0.855124	0.943552	0		RNASEL	0.65173	0.719561	0		TLR1	0.906521	0.99129	0
RAC2	0.856846	0.943552	0		CCL7	0.654432	0.721529	0		CD2	0.90685	0.99129	0
NKG7	0.85701	0.943552	0		ELANE	0.663262	0.73024	0		TRAF2	0.907028	0.99129	0
LILRA6	0.858549	0.943923	0		IL37	0.666937	0.733257	0		ATP6AP2	0.907128	0.99129	0
MVP	0.860417	0.944654	0		TBP	0.669434	0.733984	0		LIMK2	0.908798	0.99129	0
IL22RA2	0.864026	0.947291	0		ATG10	0.669468	0.733984	0		IL12A	0.910003	0.99129	0
CD3E	0.872842	0.955622	0		TGFB1	0.675871	0.739341	0		SOD2	0.911067	0.99129	0
IL16	0.875609	0.957316	0		WAS	0.676238	0.739341	0		OAS2	0.911717	0.99129	0
BDKRB1	0.882488	0.962193	0		TGFB2	0.678327	0.740594	0		KPNB1	0.912666	0.99129	0
TLR5	0.882521	0.962193	0		ACSL3	0.684324	0.744791	0		OASL	0.916515	0.99129	0
BNIP3	0.884278	0.962228	0		NTNG2	0.68465	0.744791	0		VRK3	0.917307	0.99129	0
ARRB2	0.886051	0.962228	0		TLR5	0.685018	0.744791	0		DDOST	0.917655	0.99129	0
FCGRT	0.887666	0.962228	0		PLG	0.688532	0.747576	0		RPS6KB1	0.920683	0.99129	0
CCL21	0.888659	0.962228	0		IL6ST	0.696212	0.754871	0		TLR3	0.920969	0.99129	0
STING1	0.888933	0.962228	0		PIK3R5	0.701347	0.759389	0		CSF3	0.921101	0.99129	0
IL2RA	0.891586	0.962228	0		CCL27	0.703245	0.760396	0		MAP2K4	0.923662	0.99129	0
TNFRSF25	0.89231	0.962228	0		LRG1	0.706534	0.762901	0		TNF	0.923819	0.99129	0
MEFV	0.892841	0.962228	0		MAPK14	0.708663	0.763383	0		LAMP3	0.924887	0.99129	0
MAP3K8	0.893585	0.962228	0		IL5	0.709159	0.763383	0		NCF4	0.925678	0.99129	0
CTSZ	0.896675	0.964232	0		FCGR3A.B	0.70995	0.763383	0		FURIN	0.926959	0.99129	0
TAP2	0.899181	0.965605	0		PLAUR	0.71087	0.763383	0		CD84	0.927919	0.99129	0
IL18RAP	0.901423	0.965805	0		IFNA6	0.71436	0.766083	0		IFI6	0.928491	0.99129	0
ANPEP	0.901829	0.965805	0		CCR6	0.716747	0.766952	0		CD209	0.92993	0.99129	0
RASGRP4	0.905828	0.968013	0		IFNA8	0.717124	0.766952	0		CD274	0.932396	0.99129	0
IDO1	0.906356	0.968013	0		PIK3R3	0.719476	0.76842	0		IL10	0.934948	0.99129	0
IL24	0.912626	0.973385	0		FOS	0.722642	0.770753	0		NFATC4	0.935352	0.99129	0
CCL13	0.914092	0.973625	0		AGT	0.724319	0.771493	0		FPR2	0.935891	0.99129	0
HLA.DMA	0.919026	0.975398	0		GPX7	0.728732	0.775142	0		AP1M1	0.937641	0.99129	0
CD84	0.919956	0.975398	0		CEACAM3	0.734501	0.780221	0		CD80	0.938755	0.99129	0
CSF1	0.921246	0.975398	0		ABCF1	0.735937	0.780689	0		LITAF	0.939024	0.99129	0
EGLN1	0.923518	0.975398	0		NPC2	0.763385	0.808082	0		IFNA1.13	0.942843	0.99129	0
CCL16	0.926788	0.975398	0		IL18	0.763818	0.808082	0		CD44	0.943666	0.99129	0
ALPK1	0.927853	0.975398	0		HMGB1	0.768612	0.81206	0		HLX	0.944049	0.99129	0
MARCO	0.928868	0.975398	0		C2	0.771646	0.81417	0		NFKB2	0.945878	0.99129	0
PTK2B	0.92954	0.975398	0		CCR4	0.774952	0.81656	0		IKBKE	0.946419	0.99129	0
ADORA2A	0.930033	0.975398	0		IDO1	0.784638	0.823937	0		IL5	0.947317	0.99129	0
NFATC1	0.930157	0.975398	0		TIFA	0.784961	0.823937	0		PSMB8	0.947419	0.99129	0
OS9	0.930178	0.975398	0		MKNK1	0.785102	0.823937	0		MRPS7	0.950254	0.99129	0
ATF6	0.93068	0.975398	0		GSTM4	0.788466	0.825899	0		PRKCA	0.951459	0.99129	0
APEX1	0.931909	0.975398	0		IL10RB	0.789076	0.825899	0		CSF3R	0.953258	0.99129	0
PRKCQ	0.937747	0.980002	0		PRCP	0.793083	0.828874	0		STAT5B	0.953613	0.99129	0
MSRA	0.93886	0.980002	0		MARCO	0.79403	0.828874	0		HDC	0.95557	0.99129	0
PTPRC	0.940053	0.980002	0		LILRA6	0.801046	0.835088	0		HLA.A	0.955796	0.99129	0
VRK3	0.94261	0.980026	0		HK3	0.807886	0.841101	0		GAB2	0.956922	0.99129	0
IL17A	0.943291	0.980026	0		CCRL2	0.811726	0.84398	0		PSMB9	0.957198	0.99129	0
BCL6	0.943821	0.980026	0		C3	0.816783	0.84708	0		IRF1	0.957896	0.99129	0
PLG	0.948498	0.982465	0		PLAT	0.816865	0.84708	0		NFAT5	0.957971	0.99129	0
CD80	0.950067	0.982465	0		IFNA1.13	0.825775	0.85519	0		GSTM4	0.959093	0.99129	0
IFNG	0.950929	0.982465	0		PRKCD	0.839273	0.868023	0		STAT3	0.959624	0.99129	0
ACSL3	0.951177	0.982465	0		IL21	0.853481	0.881556	0		LCP2	0.960803	0.99129	0
CXCL14	0.953486	0.983557	0		NT5E	0.864217	0.891473	0		FCGR1A.B	0.961315	0.99129	0
IRAK4	0.955929	0.984782	0		IL1RL2	0.867672	0.893862	0		PIK3R6	0.963198	0.99129	0
MGAM	0.957977	0.985031	0		BCR	0.872993	0.898165	0		NCF1	0.963508	0.99129	0
SOD1	0.959722	0.985031	0		TNFRSF25	0.883756	0.908048	0		HCST	0.968299	0.994425	0
LTB	0.959935	0.985031	0		VAMP3	0.886689	0.908946	0		NGLY1	0.973707	0.994425	0
MKNK1	0.962433	0.985074	0		CHUK	0.888021	0.908946	0		AHR	0.974165	0.994425	0
ICAM3	0.963405	0.985074	0		MLKL	0.888104	0.908946	0		SOD1	0.974522	0.994425	0
NRAS	0.963741	0.985074	0		CCL25	0.89672	0.916569	0		VEGFA	0.975845	0.994425	0
CCL8	0.96662	0.986731	0		RELA	0.898516	0.917211	0		RNF114	0.979666	0.994425	0
PSTPIP1	0.969741	0.987981	0		HPGD	0.900351	0.91789	0		RAC2	0.980505	0.994425	0
EIF2AK3	0.971261	0.987981	0		SMAD5	0.905699	0.922145	0		PARP1	0.981353	0.994425	0
PLAU	0.97162	0.987981	0		CCL13	0.9262	0.940142	0		GCA	0.98222	0.994425	0
ERN1	0.974196	0.989055	0		ADORA2A	0.926926	0.940142	0		SPIB	0.982918	0.994425	0
CD45R0	0.975938	0.989055	0		ACVR1	0.926968	0.940142	0		IL22RA1	0.985228	0.994425	0
IL18	0.976455	0.989055	0		IFITM2	0.92926	0.94125	0		F5	0.986043	0.994425	0
PIK3CA	0.97926	0.990618	0		CSF2	0.933241	0.942841	0		PTPRC	0.986463	0.994425	0
PSMB10	0.980928	0.991027	0		CCL23	0.933989	0.942841	0		PTK2B	0.986588	0.994425	0
LILRA5	0.982922	0.9914	0		PIK3CG	0.935799	0.942841	0		RPS6KA3	0.987837	0.994425	0
MLKL	0.983822	0.9914	0		CASP4	0.93585	0.942841	0		KDM6B	0.98803	0.994425	0
IL17RC	0.98703	0.99306	0		OS9	0.936836	0.942841	0		TAP1	0.988091	0.994425	0
SERPINA1	0.989207	0.99306	0		ITPR3	0.943174	0.948005	0		RSAD2	0.991909	0.996507	0
CD36	0.990071	0.99306	0		HAMP	0.964924	0.968625	0		ADGRE5	0.994642	0.996507	0
NCR3	0.99053	0.99306	0		NMT1	0.969922	0.9724	0		NT5E	0.994714	0.996507	0
IL10RB	0.995241	0.99651	0		IL9	0.976516	0.977762	0		CCL27	0.995817	0.996507	0
NLRP3	0.997599	0.997599	0		IL3	0.979692	0.979692	0		CYSTM1	0.996507	0.996507	0

## Sheet: GAMM-Model 2
gene_ID	vacc:unvacc		signif_genes		gene_ID	s(days):unvacc		signif_genes		gene_ID	s(days):vacc(partial)		signif_genes		gene_ID	s(days):vacc		signif_genes
	raw p-value	adj p-value				raw p-value	adj p-value				raw p-value	adj p-value				raw p-value	adj p-value
LTB	9.4734e-05	0.0493114	1		AKT2	0	0	1		AKT1	0	0	1		BCL2L1	0	0	1
TNFRSF25	0.000125634	0.0493114	1		ALPL	0	0	1		IFI27	0	0	1		CDH1	0	0	1
RB1CC1	0.000227113	0.0594279	1		APOBEC3G	0	0	1		LGALS3	0	0	1		DNAJA2	0	0	1
GZMH	0.00034151	0.0670213	1		ARRB2	0	0	1		PPIA	0	0	1		IFI27	0	0	1
RNASEL	0.00061104	0.0849787	1		BCL2L1	0	0	1		XBP1	0	0	1		LGALS3	0	0	1
IL34	0.000767745	0.0849787	1		BECN1	0	0	1		STRAP	3.32652e-07	4.3522e-05	1		MAP2K7	0	0	1
DNAJA2	0.000856927	0.0849787	1		BST2	0	0	1		TNFRSF17	3.91511e-07	4.39052e-05	1		SEM1	0	0	1
IFNG	0.000964949	0.0849787	1		CCL4.L1.L2	0	0	1		ATP6AP2	5.21402e-07	4.44664e-05	1		TNFRSF17	0	0	1
IL16	0.000974279	0.0849787	1		CCR5	0	0	1		RAC2	5.92953e-07	4.44664e-05	1		ITLN1	2.21241e-07	1.92971e-05	1
TLR9	0.00139736	0.0955222	1		CD247	0	0	1		ITLN1	6.33415e-07	4.44664e-05	1		MAP2K3	5.18687e-07	4.07169e-05	1
AGT	0.00149945	0.0955222	1		CD38	0	0	1		TANK	6.53463e-07	4.44664e-05	1		GZMA	5.87793e-07	4.1947e-05	1
STAT5B	0.0016055	0.0955222	1		CD45R0	0	0	1		DNAJA2	7.04282e-07	4.44664e-05	1		STRAP	7.41733e-07	4.85217e-05	1
TBP	0.00163567	0.0955222	1		CDH1	0	0	1		RB1CC1	7.36386e-07	4.44664e-05	1		UBA52	9.93359e-07	5.99836e-05	1
IL23A	0.00172735	0.0955222	1		CX3CR1	0	0	1		BECN1	8.76349e-07	4.91381e-05	1		MAP2K2	3.12555e-06	0.000175254	1
XBP1	0.00192458	0.0955222	1		CYSTM1	0	0	1		CD8A	9.49141e-07	4.96717e-05	1		TAB2	5.03583e-06	0.000263542	1
PTK2B	0.00211831	0.0955222	1		DNAJA2	0	0	1		HMGB1	2.02651e-06	9.94255e-05	1		RSAD2	5.67236e-06	0.0002783	1
IFNA8	0.0022572	0.0955222	1		EIF2AK2	0	0	1		CD38	2.53993e-06	0.000117285	1		OAS1	6.88684e-06	0.00031801	1
LAG3	0.00234623	0.0955222	1		FASLG	0	0	1		HLA.C	2.69842e-06	0.000117681	1		CCL4.L1.L2	7.83867e-06	0.00033685	1
XAF1	0.00246413	0.0955222	1		GNLY	0	0	1		IL2RG	2.97453e-06	0.000122895	1		IFI44	8.40477e-06	0.00033685	1
OAS1	0.00253543	0.0955222	1		GSK3B	0	0	1		MIF	5.86852e-06	0.000230339	1		DEFA4	8.98324e-06	0.00033685	1
CR1	0.00255537	0.0955222	1		GZMA	0	0	1		HLA.A	7.17535e-06	0.000246754	1		MAVS	9.01127e-06	0.00033685	1
PTPRC	0.00277075	0.0961744	1		GZMH	0	0	1		IL32	7.17848e-06	0.000246754	1		IFIT1	1.09859e-05	0.000391998	1
FCRL2	0.00285376	0.0961744	1		HERC5	0	0	1		MAPK1	7.22973e-06	0.000246754	1		ARRB2	1.23029e-05	0.000419903	1
KLRD1	0.00294036	0.0961744	1		HSP90B1	0	0	1		SUGT1	9.23773e-06	0.000302151	1		OAZ1	1.52635e-05	0.000499242	1
NFKB2	0.00312399	0.0980933	1		ICAM3	0	0	1		TCL1A	1.20329e-05	0.000377833	1		CD38	1.68637e-05	0.000529521	1
EPHX2	0.00373755	0.104582	0		IFI27	0	0	1		HCST	1.67714e-05	0.000506368	1		FURIN	2.07155e-05	0.000625448	1
PLCG2	0.00374774	0.104582	0		IFI35	0	0	1		CXCR3	3.06629e-05	0.000891497	1		CD247	2.95648e-05	0.00085957	1
IFNK	0.0038093	0.104582	0		IFI44	0	0	1		PTPRC	3.49123e-05	0.000978791	1		UBE2N	4.14577e-05	0.0011623	1
RSAD2	0.00390174	0.104582	0		IFI6	0	0	1		HLA.B	3.81913e-05	0.0010338	1		CSF1R	5.98638e-05	0.00162045	1
IFNA14.16	0.00399678	0.104582	0		IFIH1	0	0	1		PRF1	4.50339e-05	0.00111187	1		XBP1	6.28084e-05	0.00164349	1
BST2	0.00445063	0.110871	0		IFIT1	0	0	1		NKG7	4.53057e-05	0.00111187	1		IFIT3	0.000108397	0.0027449	1
ADGRG3	0.00451959	0.110871	0		IFIT2	0	0	1		RPS6KA3	4.53245e-05	0.00111187	1		HSP90B1	0.000115797	0.00284064	1
IFNL4	0.00621984	0.145302	0		IFIT3	0	0	1		CD8B	5.4348e-05	0.00129282	1		IL2RG	0.000131394	0.00306525	1
YWHAQ	0.00629335	0.145302	0		IL1RAP	0	0	1		IL20	5.69963e-05	0.00131594	1		CD69	0.000133673	0.00306525	1
CD80	0.00659236	0.147857	0		IL2RB	0	0	1		GNLY	6.40361e-05	0.00143624	1		PDHB	0.000139506	0.00306525	1
CX3CR1	0.00684695	0.149302	0		IRF7	0	0	1		ATM	7.30637e-05	0.00153322	1		TBK1	0.000140572	0.00306525	1
CCL17	0.00737542	0.153649	0		ISG15	0	0	1		OAZ1	7.30773e-05	0.00153322	1		NKG7	0.000176339	0.00374125	1
SMAD4	0.00743779	0.153649	0		ITLN1	0	0	1		SDHA	7.57848e-05	0.00153322	1		AKT2	0.000231685	0.00477841	1
TBXAS1	0.00811089	0.154159	0		LGALS3	0	0	1		DNAJC10	7.61726e-05	0.00153322	1		GNLY	0.000237399	0.00477841	1
PSEN1	0.0082141	0.154159	0		LTA4H	0	0	1		NRAS	8.84891e-05	0.0017366	1		XAF1	0.000246354	0.00483469	1
HERC5	0.0084373	0.154159	0		MAP2K2	0	0	1		LTA4H	0.000110594	0.00211748	1		YWHAQ	0.000328881	0.00629686	1
OAS2	0.00853472	0.154159	0		MAP2K3	0	0	1		BCL3	0.000161576	0.00301993	1		LCN2	0.000397564	0.00743066	1
TXN	0.00883199	0.154159	0		MAP2K7	0	0	1		GADD45B	0.000169467	0.00309376	1		MX1	0.000497389	0.00874014	1
NKG7	0.00904184	0.154159	0		MX1	0	0	1		MAP3K7	0.000192063	0.00340997	1		GSK3B	0.000501733	0.00874014	1
IFI35	0.00912188	0.154159	0		NKG7	0	0	1		SIGIRR	0.000195476	0.00340997	1		TNFRSF9	0.000505377	0.00874014	1
CXCL8	0.00916746	0.154159	0		OAS1	0	0	1		MS4A1	0.000226946	0.00387288	1		BECN1	0.000512161	0.00874014	1
IFNA6	0.00935117	0.154159	0		OAS2	0	0	1		PXN	0.00024682	0.00408304	1		CD2	0.00060995	0.0101875	1
IL6	0.00946421	0.154159	0		OAS3	0	0	1		HLA.DPB1	0.000249663	0.00408304	1		TLR9	0.000636391	0.0104076	1
TRAM1	0.00968017	0.154159	0		OASL	0	0	1		CD45R0	0.000327347	0.00524424	1		GZMH	0.0007154	0.0112466	1
MAP2K4	0.00981904	0.154159	0		PECAM1	0	0	1		CXCL3	0.000364994	0.0057304	1		ICOSLG	0.000722357	0.0112466	1
NFKB1	0.0100817	0.155179	0		PRF1	0	0	1		CD6	0.000381855	0.00587758	1		CYSTM1	0.000753578	0.0112466	1
BNIP3	0.0108715	0.164118	0		RAB5C	0	0	1		PTPN4	0.000392231	0.00592118	1		CCR8	0.000754944	0.0112466	1
TNFRSF4	0.0113578	0.168224	0		RSAD2	0	0	1		IFNA5	0.000412069	0.00610329	1		ULK1	0.000759325	0.0112466	1
IFI44	0.0116936	0.16999	0		SIRPA	0	0	1		HK3	0.000466965	0.00667861	1		ISG15	0.000832823	0.0120333	1
OAS3	0.0120703	0.172276	0		TBX21	0	0	1		HLA.DQA	0.000467928	0.00667861	1		OAS3	0.000843098	0.0120333	1
GZMA	0.0130567	0.182558	0		TBXAS1	0	0	1		UBE2L6	0.000512954	0.00718037	1		OAS2	0.000967168	0.0135576	1
PFKFB3	0.0134613	0.182558	0		TIGIT	0	0	1		ZBP1	0.00052475	0.00718037	1		CCL3.L1.L3	0.00100178	0.0137964	1
RELA	0.0134884	0.182558	0		TNFRSF17	0	0	1		SIGLEC5	0.000530525	0.00718037	1		STAT6	0.00105393	0.0142643	1
ALOX5	0.0141545	0.186355	0		TNFRSF9	0	0	1		ISG15	0.000558665	0.00743308	1		BPI	0.0010963	0.0145863	1
JAML	0.0142437	0.186355	0		TRIM22	0	0	1		MAP3K5	0.00058697	0.00767953	1		HDC	0.00123583	0.0161688	1
CD19	0.0158006	0.202166	0		UBA52	0	0	1		CCR5	0.000651111	0.00837905	1		SPIB	0.0016456	0.021177	1
IFI6	0.0159673	0.202166	0		UBE2L6	0	0	1		BCL2L1	0.000878323	0.0109607	1		NOTCH1	0.00168674	0.0213563	1
MX1	0.016444	0.203674	0		XAF1	0	0	1		CTSW	0.000879646	0.0109607	1		TOLLIP	0.00182618	0.0227548	1
TNFRSF10B	0.0167024	0.203674	0		XBP1	0	0	1		DDIT3	0.000895244	0.0109807	1		ALOX15	0.00228403	0.028015	1
IL1RL1	0.0168647	0.203674	0		ZBP1	0	0	1		DERL1	0.000965481	0.01166	1		DDOST	0.00268776	0.0324599	1
PIK3CA	0.0171596	0.204096	0		OAZ1	0	0	1		OAS1	0.0010071	0.0119784	1		TRIM22	0.00277032	0.03295	1
FOXO1	0.0190369	0.215838	0		TRIM5	1.62895e-07	1.89507e-06	1		AGT	0.00110679	0.0127429	1		CDK4	0.0028897	0.033857	1
PLIN4	0.0191019	0.215838	0		PARP9	1.64159e-07	1.89507e-06	1		HLA.DOB	0.00111269	0.0127429	1		CD3D	0.00294243	0.0339678	1
PARP9	0.0191838	0.215838	0		SP100	1.70391e-07	1.93851e-06	1		GATA3	0.00112007	0.0127429	1		NRAS	0.00304593	0.034653	1
NFATC3	0.0196211	0.215838	0		KLRD1	1.98148e-07	2.22209e-06	1		MAP2K3	0.00115714	0.0129764	1		PRKCSH	0.00315456	0.0353761	1
PSTPIP1	0.0197315	0.215838	0		DHX58	2.0673e-07	2.28568e-06	1		CXCR6	0.00120257	0.0130846	1		CXCR5	0.00333167	0.036836	1
IL36A	0.0197966	0.215838	0		LAG3	2.28129e-07	2.48724e-06	1		HSP90B1	0.0012033	0.0130846	1		CARD16	0.00342162	0.0373051	1
EIF2AK2	0.0210434	0.221039	0		DTX3L	3.29149e-07	3.53948e-06	1		GSTM4	0.00122871	0.0130846	1		APOBEC3G	0.00360495	0.0387656	1
IL17F	0.0215271	0.221039	0		MS4A4A	3.40077e-07	3.60757e-06	1		ADORA2A	0.00123442	0.0130846	1		SUGT1	0.00370656	0.0393196	1
IFI27	0.0216234	0.221039	0		MS4A7	4.1095e-07	4.29743e-06	1		MS4A7	0.00125012	0.0130846	1		AKT1	0.0038391	0.0396089	1
RASGRP4	0.0216732	0.221039	0		IL2RG	4.16057e-07	4.29743e-06	1		OASL	0.00134486	0.013891	1		TPSAB1.B2	0.00384783	0.0396089	1
LIMK2	0.0216914	0.221039	0		IFI16	4.42408e-07	4.51027e-06	1		IL2RB	0.00136279	0.0138933	1		KIR2DL3	0.0038852	0.0396089	1
IFIH1	0.0221688	0.221039	0		DDX58	5.16775e-07	5.13973e-06	1		IL18BP	0.00142566	0.014348	1		IGFBP7	0.00398438	0.0400983	1
MAPK9	0.0223075	0.221039	0		IFNAR2	5.17246e-07	5.13973e-06	1		IFNAR1	0.001467	0.0144612	1		JAK1	0.00403537	0.0400983	1
TCN2	0.0225263	0.221039	0		TCL1A	5.66187e-07	5.55571e-06	1		C1QBP	0.00147376	0.0144612	1		SH2D1A	0.00451513	0.0437439	1
IFNA4.7.10.17.21	0.0229835	0.222741	0		JAML	6.18949e-07	5.99846e-06	1		NDUFS8	0.00151128	0.0145564	1		CD81	0.00452869	0.0437439	1
PSMB8	0.0234834	0.224811	0		AIF1	6.50085e-07	6.22338e-06	1		LTF	0.00152054	0.0145564	1		IFI6	0.00456943	0.0437439	1
IFIT1	0.0238856	0.225274	0		CUL1	6.92183e-07	6.54655e-06	1		TBX21	0.00156464	0.0147981	1		TLN1	0.00483451	0.045724	1
ICAM3	0.0241663	0.225274	0		STAT1	7.05827e-07	6.59612e-06	1		CD36	0.00163852	0.0153124	1		APEX1	0.00494914	0.0462509	1
ATG4A	0.0246543	0.225274	0		APOL6	7.69224e-07	7.10401e-06	1		CASP8	0.00211169	0.0193597	1		RBPJ	0.00501956	0.0463571	1
HCK	0.0246797	0.225274	0		PARP1	8.41199e-07	7.67839e-06	1		SOCS3	0.00212093	0.0193597	1		HERC5	0.00515441	0.047049	1
SYK	0.0257457	0.232303	0		RB1CC1	9.42819e-07	8.50704e-06	1		CD86	0.00215347	0.0194307	1		DNAJC10	0.00557092	0.0502663	1
CASP8	0.0266895	0.234976	0		PTGER2	9.97362e-07	8.89692e-06	1		ATF2	0.00220397	0.0194608	1		NCR1	0.00595977	0.0531638	1
ACKR4	0.0269085	0.234976	0		ATP6AP2	1.03347e-06	9.11541e-06	1		IL27RA	0.00220639	0.0194608	1		CASP3	0.00616221	0.0543521	1
PIK3R6	0.0274683	0.234976	0		ALOX5	1.04655e-06	9.12824e-06	1		CSF1	0.00231464	0.0199676	1		CD276	0.0067909	0.0590982	1
ATG7	0.0278383	0.234976	0		CTSW	1.76286e-06	1.51189e-05	1		DDX5	0.00231472	0.0199676	1		CD36	0.00685142	0.0590982	1
TGFBR2	0.0282949	0.234976	0		RBPJ	1.77189e-06	1.51189e-05	1		CD44	0.00234316	0.0199932	1		TANK	0.00692616	0.0590982	1
NGLY1	0.0286978	0.234976	0		ITGB7	1.93093e-06	1.62987e-05	1		TGFB1	0.00246693	0.0207698	1		ATG13	0.00711281	0.0594094	1
GBP5	0.0290749	0.234976	0		CD44	2.12174e-06	1.77187e-05	1		CD81	0.00251167	0.0207698	1		SSR1	0.00711399	0.0594094	1
GBP1	0.0292584	0.234976	0		CCR1	2.24098e-06	1.85176e-05	1		LAG3	0.00251354	0.0207698	1		KDM6B	0.007405	0.0611887	1
CD45R0	0.0295967	0.234976	0		TANK	2.33837e-06	1.89442e-05	1		HLA.DMB	0.00263889	0.0215785	1		MAPK14	0.00761661	0.0622816	1
AP1M1	0.029649	0.234976	0		IL13RA1	2.34088e-06	1.89442e-05	1		STING1	0.00272177	0.0220267	1		THOP1	0.00775629	0.0624518	1
IL9R	0.0301081	0.234976	0		MAP2K4	2.62014e-06	2.09879e-05	1		IFNB1	0.00282143	0.0226002	1		CHUK	0.00779653	0.0624518	1
JAK1	0.030317	0.234976	0		TGFBR2	2.65241e-06	2.10318e-05	1		PECAM1	0.002912	0.0230901	1		CUL1	0.00827924	0.0656485	1
IL11	0.0303354	0.234976	0		CSF2RA	2.70569e-06	2.12396e-05	1		VSIR	0.00303878	0.0238544	1		FOXO1	0.00869763	0.0682764	1
APOBEC3G	0.0311077	0.234976	0		SYK	2.89155e-06	2.24739e-05	1		CD27	0.00317778	0.0245234	1		GZMB	0.00916597	0.0712405	1
TNFRSF18	0.0311508	0.234976	0		SOD2	3.1661e-06	2.43666e-05	1		PTGER4	0.00318648	0.0245234	1		CXCL8	0.00957913	0.0737217	1
IL5	0.0315031	0.234976	0		TLR8	3.4137e-06	2.6017e-05	1		CCR1	0.00321865	0.0245305	1		IL3RA	0.0101325	0.0759064	1
PRF1	0.0315841	0.234976	0		FCGRT	3.4637e-06	2.61442e-05	1		CXCL2	0.00349092	0.0260995	1		ADORA2A	0.0101969	0.0759064	1
LIF	0.0316715	0.234976	0		RPS6KA3	3.5718e-06	2.67035e-05	1		CCL17	0.00349101	0.0260995	1		GUSB	0.0102351	0.0759064	1
CCL5	0.0321814	0.234976	0		EIF3F	4.33084e-06	3.20728e-05	1		ITGB2	0.0035512	0.026299	1		CD44	0.0102498	0.0759064	1
APOL6	0.032371	0.234976	0		MGAM	4.41668e-06	3.24027e-05	1		MVP	0.00364442	0.0266175	1		SP1	0.0105076	0.0770885	1
ERN1	0.0325825	0.234976	0		HCK	4.49941e-06	3.26681e-05	1		TAP2	0.00366203	0.0266175	1		ATG7	0.0113027	0.0821537	1
HSP90AB1	0.0326395	0.234976	0		TNFRSF10B	4.53608e-06	3.26681e-05	1		PRKCSH	0.00371616	0.0267632	1		NEO1	0.0124547	0.0896964	1
TPP1	0.0329265	0.234976	0		IL1R2	4.91896e-06	3.51035e-05	1		CXCL6	0.00382255	0.0269854	1		LTF	0.0127845	0.091235	1
CFLAR	0.0343174	0.236662	0		FURIN	4.96661e-06	3.51242e-05	1		ATG12	0.00382859	0.0269854	1		RACK1	0.0129746	0.0917573	1
GZMB	0.034347	0.236662	0		ULK1	5.04508e-06	3.53606e-05	1		CEACAM3	0.00385015	0.0269854	1		MGAM	0.0133316	0.0926913	1
BCL6	0.0343639	0.236662	0		ATF6	5.66294e-06	3.93399e-05	1		GZMH	0.00410107	0.0284898	1		CD79A	0.0134366	0.0926913	1
PIK3C3	0.0343688	0.236662	0		IL4R	5.78774e-06	3.98542e-05	1		IL10RB	0.00416187	0.0286585	1		TNFRSF10B	0.0134705	0.0926913	1
IL18BP	0.0356636	0.243443	0		STAT6	6.07432e-06	4.14639e-05	1		IL10RA	0.00443364	0.030177	1		IL18RAP	0.013579	0.0926913	1
FAM30A	0.036915	0.249813	0		GZMB	6.54642e-06	4.42553e-05	1		ACKR4	0.00445927	0.030177	1		TCIRG1	0.0137927	0.0933386	1
TBX21	0.0379525	0.254639	0		IRF4	6.59601e-06	4.42553e-05	1		CD70	0.0045538	0.0304626	1		ICAM3	0.0141771	0.0939519	1
CCR5	0.0383468	0.255104	0		GCA	7.16703e-06	4.7679e-05	1		LCN2	0.00458936	0.0304626	1		NFE2L2	0.0142482	0.0939519	1
AKT3	0.0389484	0.256837	0		KIR2DL3	7.35936e-06	4.85471e-05	1		NCF1	0.00461789	0.0304626	1		VAMP3	0.0142546	0.0939519	1
DDOST	0.0395837	0.256837	0		HLA.DMB	8.33411e-06	5.4519e-05	1		ZAP70	0.00474487	0.0310393	1		WIPI1	0.0143621	0.0939519	1
KLRB1	0.0395888	0.256837	0		MS4A1	8.52377e-06	5.52989e-05	1		RNF31	0.00485817	0.0313031	1		PRF1	0.0146812	0.095246	1
UBE2L6	0.041375	0.264457	0		ALPK1	8.77587e-06	5.62597e-05	1		CCR7	0.00486493	0.0313031	1		IFNG	0.0149414	0.0961396	1
DIABLO	0.0414373	0.264457	0		C1QBP	8.81521e-06	5.62597e-05	1		ITGB7	0.00502566	0.0320743	1		PLEKHA1	0.0152962	0.0973908	1
IFIT3	0.0431216	0.268036	0		KLRK1	9.18816e-06	5.8167e-05	1		TRAF2	0.00513422	0.0323636	1		FAM30A	0.015384	0.0973908	1
RELB	0.0433541	0.268036	0		STAT2	9.3516e-06	5.8728e-05	1		CCR8	0.00515344	0.0323636	1		ADGRE5	0.0159604	0.0998428	1
MGAM	0.0433823	0.268036	0		GBP1	1.06294e-05	6.62228e-05	1		MT2A	0.00519477	0.0323642	1		KLRB1	0.0161076	0.0998428	1
MT2A	0.0435831	0.268036	0		CTSL	1.10079e-05	6.80408e-05	1		ATF4	0.0053998	0.0333767	1		IL18	0.0161529	0.0998428	1
IL37	0.044217	0.268036	0		IL6R	1.2407e-05	7.60899e-05	1		HLA.DRA	0.00577315	0.0350969	1		MRPS7	0.016676	0.102271	0
CCL24	0.0444146	0.268036	0		CD81	1.2963e-05	7.88835e-05	1		NCR3	0.00578716	0.0350969	1		SDHA	0.0173496	0.105577	0
DDX5	0.0445537	0.268036	0		KIR3DL1.2	1.36221e-05	8.22568e-05	1		ACVR1	0.00581222	0.0350969	1		DIABLO	0.0178364	0.107705	0
ENTPD1	0.0447296	0.268036	0		CD2	1.37444e-05	8.23614e-05	1		LCK	0.00607953	0.0364308	1		PARP1	0.0188683	0.112061	0
PIK3CB	0.0453758	0.269404	0		CD36	1.43201e-05	8.50223e-05	1		MAPK9	0.0061347	0.0364829	1		CBLB	0.0189414	0.112061	0
MAP3K7	0.0456442	0.269404	0		TAB2	1.44051e-05	8.50223e-05	1		STAT6	0.00635835	0.0375286	1		LAT	0.0189862	0.112061	0
LITAF	0.0463733	0.270499	0		ATP6V1B2	1.54001e-05	9.0217e-05	1		LILRA6	0.0067193	0.0393631	1		MAFB	0.0200967	0.116588	0
CD163	0.0468583	0.270499	0		IRF9	1.56596e-05	9.10232e-05	1		SLC2A3	0.00690043	0.0401133	1		LDHB	0.0201256	0.116588	0
PIK3CD	0.0468635	0.270499	0		CD45RA	1.57696e-05	9.10232e-05	1		IL1RAPL1	0.00694956	0.0401133	1		LILRA3	0.0201986	0.116588	0
DEFB103A.B	0.0480063	0.27408	0		ATP6V0D1	1.72746e-05	9.89824e-05	1		CD3E	0.00701252	0.0401812	1		ZBP1	0.0209514	0.118434	0
LRRK2	0.0481822	0.27408	0		SPIB	1.74665e-05	9.90644e-05	1		SELENOS	0.00742856	0.0422566	1		PLIN4	0.0209617	0.118434	0
ISG15	0.0501915	0.283456	0		MAP3K3	1.75413e-05	9.90644e-05	1		XAF1	0.00761126	0.0427463	1		CALM1	0.0209711	0.118434	0
MAPKAPK2	0.0510237	0.286097	0		PGK1	2.43698e-05	0.000136645	1		CCL14	0.00762354	0.0427463	1		CTSG	0.0213057	0.119301	0
PELI2	0.051758	0.286673	0		AHR	2.47838e-05	0.000137981	1		NCR1	0.00774118	0.0430981	1		HLA.E	0.0214286	0.119301	0
HLA.DMA	0.0518568	0.286673	0		LCK	2.77549e-05	0.000153434	1		OAS3	0.00780583	0.043152	1		TNF	0.0218008	0.120518	0
AKT1	0.0538839	0.295796	0		HAVCR2	3.02256e-05	0.000165924	1		CCL5	0.00796754	0.0437379	1		FYN	0.0221765	0.121738	0
SEM1	0.0550169	0.298124	0		NCR1	3.05104e-05	0.000166324	1		CDH1	0.00803796	0.043818	1		ABCF1	0.0224533	0.122402	0
CBL	0.0550675	0.298124	0		TLR6	3.49416e-05	0.000189167	1		IRAK1	0.00827976	0.0448249	1		NFAT5	0.0232537	0.125237	0
IL31	0.0554837	0.29832	0		HLA.DQA	3.59536e-05	0.000193312	1		MRC1	0.00846978	0.0455396	1		EIF2AK2	0.0234241	0.125237	0
IL11RA	0.0567823	0.303225	0		SLC11A1	3.65234e-05	0.00019504	1		IFNK	0.00863088	0.0460901	1		ATM	0.0234521	0.125237	0
PGK1	0.057335	0.304108	0		STAT5B	3.81959e-05	0.000202593	1		LTB	0.00877954	0.0465672	1		CD79B	0.0242058	0.126007	0
SSR1	0.0586476	0.308982	0		RACK1	4.08303e-05	0.000215113	1		SERPINA1	0.00909759	0.0479303	1		SLC2A3	0.0242135	0.126007	0
SOD2	0.0594246	0.310989	0		TCIRG1	4.43028e-05	0.000231851	1		DEFA4	0.00929221	0.0486065	1		MS4A7	0.0242764	0.126007	0
GBP4	0.060765	0.315898	0		TXK	4.67213e-05	0.000242889	1		IL17F	0.00934979	0.0486065	1		SLC11A1	0.0243517	0.126007	0
CXCR5	0.0642993	0.332072	0		MAPK1	4.84178e-05	0.000250053	1		IFI44	0.00942848	0.0486931	1		BST2	0.0243987	0.126007	0
CD38	0.0652154	0.334602	0		CD79B	4.8757e-05	0.000250159	1		CYP2E1	0.00949784	0.0487307	1		IL1F10	0.024589	0.126159	0
IL18RAP	0.0662927	0.335957	0		PIK3C3	5.38074e-05	0.000274278	1		IL19	0.00963488	0.0491129	1		IFIH1	0.0250383	0.12763	0
ATF6	0.0664881	0.335957	0		SERPINA1	5.54686e-05	0.000280921	1		RUNX3	0.00982814	0.0497748	1		HLA.DOB	0.0253605	0.127928	0
IL12A	0.067105	0.335957	0		FCRL2	5.63076e-05	0.000282143	1		UBA52	0.0104099	0.052383	1		KLRD1	0.0254226	0.127928	0
TNFRSF17	0.0674687	0.335957	0		TNFSF13B	5.64285e-05	0.000282143	1		PARP1	0.0107386	0.0536929	1		PIK3R6	0.0258405	0.129203	0
FOS	0.0676194	0.335957	0		CD22	5.7479e-05	0.00028528	1		IFNA6	0.0108513	0.0539129	1		TRIM5	0.0260997	0.129672	0
NCF2	0.0710216	0.343906	0		ACOX1	5.77828e-05	0.00028528	1		CD22	0.0111159	0.0548805	1		CD209	0.0264355	0.130515	0
IL1R2	0.0711677	0.343906	0		CD69	6.56196e-05	0.000321946	1		CCL27	0.0113109	0.0554941	1		IFNB1	0.0269967	0.132452	0
HCST	0.071333	0.343906	0		CTLA4	7.12671e-05	0.000347482	1		IL4R	0.0115657	0.0563916	1		OASL	0.0286117	0.13828	0
IL1F10	0.0713783	0.343906	0		ICOS	7.18271e-05	0.000348051	1		ALAS1	0.0117398	0.0568874	1		LCP2	0.0286581	0.13828	0
IL1B	0.0714097	0.343906	0		IL20RB	7.39601e-05	0.000356188	1		MAP3K8	0.0118901	0.0569866	1		ERN1	0.028713	0.13828	0
NOX1	0.0721835	0.345512	0		EGLN1	8.43002e-05	0.00040351	1		IL5	0.0119055	0.0569866	1		IL6R	0.0294186	0.140815	0
RAF1	0.0740589	0.351739	0		RPS6KA1	0.000104376	0.000496578	1		IRF9	0.0120576	0.0573649	1		FCRL2	0.029652	0.141071	0
PIK3CG	0.0745644	0.351739	0		PYCARD	0.000106019	0.000501357	1		HAVCR2	0.0123339	0.0579952	1		CTSW	0.0304738	0.14364	0
ALPK1	0.0761876	0.351739	0		CCL2	0.000112201	0.000527413	1		ATF6	0.0123745	0.0579952	1		IL4R	0.0306603	0.14364	0
IFNGR2	0.0763364	0.351739	0		TCN2	0.000116428	0.000544023	1		IL6	0.0124681	0.0579952	1		IL1RN	0.0307407	0.14364	0
CSF2	0.0770243	0.351739	0		IKBKE	0.000117241	0.000544581	1		MYD88	0.0124856	0.0579952	1		IL17RA	0.0310011	0.143999	0
MS4A1	0.0771902	0.351739	0		PRKCSH	0.000132685	0.000612694	1		IFI6	0.0129268	0.0596177	1		STK11IP	0.0326816	0.150912	0
IL17RD	0.0773495	0.351739	0		ENTPD1	0.000136431	0.000626304	1		IRF7	0.0129868	0.0596177	1		ITGB2	0.033181	0.15213	0
TLR6	0.0774435	0.351739	0		NLRC4	0.000138954	0.000634182	1		IFIT3	0.0137081	0.0625633	1		TRAM1	0.0335191	0.15213	0
IRAK1	0.0777916	0.351739	0		STRAP	0.000147482	0.00066921	1		GZMA	0.0148247	0.0672681	1		BLK	0.033603	0.15213	0
XCR1	0.0779651	0.351739	0		C3AR1	0.000150872	0.000680657	1		ATG3	0.0150567	0.0679282	1		TRIM56	0.0337206	0.15213	0
F5	0.0789987	0.351995	0		PLCG2	0.000158108	0.000709227	1		LAMP1	0.0153825	0.0690014	1		IL17D	0.035378	0.158695	0
MME	0.0793553	0.351995	0		VWF	0.000164446	0.000733465	1		ACKR3	0.0158668	0.0707697	1		CCL5	0.0359975	0.15979	0
WAS	0.0800686	0.351995	0		IL5RA	0.000167918	0.000743645	1		TYK2	0.0160491	0.0711782	1		IFNK	0.0360704	0.15979	0
CREBBP	0.0809865	0.351995	0		ITGAX	0.000168623	0.000743645	1		IFIT1	0.0161584	0.0712004	1		RNF31	0.0362326	0.15979	0
RPS6KA3	0.0812135	0.351995	0		MT2A	0.000173305	0.000760026	1		HLA.E	0.0162355	0.0712004	1		CREBBP	0.0369783	0.162167	0
IL20	0.0812173	0.351995	0		RASGRP1	0.000175168	0.000763926	1		CTSS	0.0163985	0.0715158	1		CCR1	0.0372658	0.16252	0
CCL11	0.0813071	0.351995	0		BPI	0.000176583	0.000765846	1		SOD1	0.0166533	0.0722254	1		IFNA14.16	0.0382903	0.166066	0
SLC2A3	0.0816941	0.351995	0		CXCL16	0.000179893	0.000774197	1		CBL	0.0172751	0.0745107	1		CASP4	0.0391562	0.168888	0
CCR10	0.0822439	0.351995	0		FYN	0.000180481	0.000774197	1		BDKRB1	0.0178912	0.0763776	1		TYK2	0.0394398	0.169182	0
NLRP1	0.0825058	0.351995	0		JAK1	0.000183491	0.000781732	1		CSF3	0.0179025	0.0763776	1		TBX21	0.0405178	0.172861	0
TGFB3	0.0837255	0.353631	0		HLA.DRA	0.00018423	0.000781732	1		CCL20	0.0181346	0.0765946	1		CBFB	0.0408154	0.173158	0
HSP90B1	0.0838103	0.353631	0		CXCL10	0.000196222	0.000828141	1		LRRK2	0.0181853	0.0765946	1		ATP6AP2	0.0410285	0.173158	0
NCF4	0.0842409	0.353631	0		IL32	0.000227644	0.00095139	1		JAK2	0.0182461	0.0765946	1		KLRK1	0.0422798	0.177007	0
RBPJ	0.0856633	0.356389	0		CEBPB	0.000227849	0.00095139	1		PIK3R4	0.0184855	0.0771867	1		DEFB103A.B	0.0423916	0.177007	0
EIF3F	0.0858057	0.356389	0		PSEN1	0.000232311	0.000964888	1		FOXP3	0.0189174	0.0785724	1		PTGER4	0.0438267	0.181448	0
ATG12	0.0868731	0.358923	0		AIM2	0.000242535	0.00100205	1		TLR6	0.0191253	0.0790177	1		IFIT2	0.0439175	0.181448	0
IRAK4	0.0887829	0.363325	0		CD274	0.000251828	0.001035	1		FCRL2	0.0192679	0.07919	1		HSP90AA1	0.0444801	0.182519	0
PRKCA	0.0888641	0.363325	0		TNFSF10	0.000258636	0.00105744	1		JUNB	0.0198513	0.0805629	1		SIRPA	0.0449211	0.182519	0
CCL26	0.0905655	0.367827	0		DYSF	0.000268367	0.00109155	1		KLRD1	0.019895	0.0805629	1		HLA.DQA	0.0450053	0.182519	0
MLKL	0.0909026	0.367827	0		CSF3R	0.000272271	0.00110172	1		REL	0.0199098	0.0805629	1		TXK	0.0451067	0.182519	0
TCF7	0.0915733	0.368641	0		FCGR2A	0.000279551	0.00112537	1		RHOG	0.0202075	0.0813483	1		NT5E	0.0460038	0.185119	0
CCL23	0.0929231	0.372166	0		CBLB	0.000281283	0.00112657	1		P2RX7	0.0203339	0.0814395	1		IFNL2.3	0.0463568	0.185119	0
OASL	0.0937715	0.373096	0		LTBR	0.000291575	0.00116186	1		IL17B	0.0206902	0.0823699	1		CCNC	0.0464567	0.185119	0
CXCR4	0.0942553	0.373096	0		PRKCQ	0.00029859	0.00118381	1		RSAD2	0.0207761	0.0823699	1		XCL1.2	0.0468981	0.185553	0
CD2	0.0951513	0.373096	0		CTSS	0.000301224	0.00118825	1		RACK1	0.020892	0.0824132	1		HPGD	0.0470383	0.185553	0
MYC	0.0955601	0.373096	0		IRAK3	0.000309028	0.00121293	1		IL17RB	0.0221394	0.0867969	1		TAP1	0.0473121	0.1857	0
CD81	0.0955784	0.373096	0		HLA.DOB	0.00031127	0.00121566	1		OSM	0.0222244	0.0867969	1		BCR	0.0477582	0.186518	0
CD44	0.0960069	0.373096	0		ERN1	0.000368657	0.00143265	1		GAB2	0.0225039	0.0874143	1		ACKR4	0.0480182	0.186605	0
IL7R	0.0975966	0.375199	0		LAMP2	0.000372077	0.00143882	1		IL15	0.0226052	0.0874143	1		MAP1LC3A	0.0488101	0.187225	0
LILRA3	0.0976691	0.375199	0		ATG3	0.000380691	0.00146492	1		APBB1IP	0.0232238	0.089366	1		LILRB2	0.0488823	0.187225	0
CCL2	0.097982	0.375199	0		RASGRP4	0.000408673	0.00156492	1		CD79B	0.0237104	0.0907936	1		IL18BP	0.0493279	0.187225	0
LCP2	0.0985258	0.37545	0		NFE2L2	0.000415351	0.00158067	1		LAT	0.0244225	0.0930662	1		PLEK	0.0495208	0.187225	0
LEF1	0.0994411	0.377108	0		TAP1	0.000416813	0.00158067	1		ACSL3	0.0249104	0.0944669	1		DDAH2	0.0496114	0.187225	0
LAMP3	0.100753	0.380244	0		IFNG	0.000435425	0.00164331	1		TCIRG1	0.0250824	0.0946621	1		CARD17	0.0497099	0.187225	0
ICOSLG	0.103556	0.382333	0		CD27	0.000439781	0.00165181	1		ETS1	0.02599	0.097618	1		CD70	0.0498471	0.187225	0
IL26	0.103568	0.382333	0		NFATC2	0.000468715	0.0017521	1		MAPK8	0.0262041	0.0977828	1		CD40LG	0.0515907	0.192102	0
TYK2	0.104165	0.382333	0		IFITM1	0.00047221	0.0017568	1		NLRC5	0.026283	0.0977828	1		KLRC1	0.051635	0.192102	0
PRKCSH	0.10526	0.382333	0		IL3RA	0.000490418	0.00181219	1		TNFRSF9	0.0264847	0.0980684	1		IL1RAP	0.0520133	0.192596	0
MS4A4A	0.105281	0.382333	0		MRPS7	0.000491714	0.00181219	1		KDM6B	0.0268965	0.0991256	1		NLRC5	0.0524678	0.193367	0
MCL1	0.106007	0.382333	0		IL1R1	0.000509995	0.00187078	1		LITAF	0.0271803	0.0997034	1		IL4	0.0538276	0.197452	0
IL5RA	0.106049	0.382333	0		S100A12	0.000514399	0.00187816	1		CD14	0.027456	0.100246	0		PXN	0.0543473	0.198431	0
SAMHD1	0.106161	0.382333	0		RAB31	0.000529713	0.00192512	1		IL1F10	0.0279012	0.1014	0		IFNA8	0.0548038	0.199171	0
CCL28	0.106415	0.382333	0		MVP	0.000535345	0.00193457	1		RGMA	0.0281403	0.101786	0		MAP3K1	0.05542	0.200483	0
IFNB1	0.106576	0.382333	0		CCL8	0.000537244	0.00193457	1		SPI1	0.0282666	0.101786	0		RUNX3	0.0557165	0.200631	0
CXCR2	0.106664	0.382333	0		IFITM3	0.000550467	0.00197313	1		PTGER2	0.0291867	0.104619	0		MAP3K7	0.0572872	0.205344	0
CDK4	0.108523	0.385916	0		SH2D1A	0.000564206	0.00201319	1		IFNA4.7.10.17.21	0.0299262	0.106395	0		IL1B	0.0580005	0.206956	0
LILRA6	0.110101	0.385916	0		TYROBP	0.000573273	0.00203629	1		IRF4	0.0299534	0.106395	0		RAB5C	0.0586104	0.207114	0
TRAF6	0.110509	0.385916	0		AKT3	0.000578733	0.00204642	1		DDAH2	0.0301113	0.106417	0		IL17RE	0.0589961	0.207114	0
NOD2	0.110511	0.385916	0		STAT4	0.000611718	0.00215336	1		C5	0.0302305	0.106417	0		IL13RA1	0.0600718	0.207114	0
NEU1	0.11075	0.385916	0		YWHAQ	0.000629902	0.00220747	1		RNF114	0.0305049	0.106903	0		SMAD3	0.0600966	0.207114	0
ATG10	0.111057	0.385916	0		IL16	0.000653566	0.00227136	1		KRAS	0.0308494	0.10763	0		MEFV	0.0601223	0.207114	0
CCL21	0.111491	0.385916	0		CXCR3	0.000653922	0.00227136	1		ALOX12	0.031186	0.108028	0		ADGRG3	0.0605064	0.207114	0
IL1A	0.111596	0.385916	0		ITGB2	0.000679501	0.00234982	1		NAE1	0.0312386	0.108028	0		CD4	0.0607646	0.207114	0
DHX58	0.113725	0.389556	0		CBL	0.000690252	0.00236817	1		GZMB	0.03143	0.108213	0		MLKL	0.0607847	0.207114	0
STAT2	0.114013	0.389556	0		KLRC1	0.000690843	0.00236817	1		PLAT	0.0318515	0.109185	0		IL36RN	0.0608739	0.207114	0
BDKRB1	0.114137	0.389556	0		IL1RN	0.000695587	0.00237407	1		NOS2	0.0328561	0.112138	0		CCL16	0.0609589	0.207114	0
ITGAM	0.115285	0.391669	0		LRRK2	0.00070847	0.00240757	1		VEGFA	0.0329987	0.112138	0		NEU1	0.0610831	0.207114	0
SCARB2	0.115754	0.391669	0		STAT5A	0.000747849	0.00253044	1		NEU1	0.0335899	0.113364	0		CD244	0.0613217	0.207114	0
BCL2	0.118419	0.397447	0		CCNC	0.000810922	0.00273208	1		NOTCH1	0.0336482	0.113364	0		ELANE	0.0614746	0.207114	0
CCR9	0.118475	0.397447	0		IFNAR1	0.000829705	0.00278341	1		MLKL	0.0344893	0.115701	0		RGMA	0.0630328	0.210831	0
CD8A	0.120172	0.401427	0		EVL	0.000840093	0.00280627	1		TRIM25	0.0354192	0.117924	0		PTPN4	0.0631149	0.210831	0
MSRA	0.12178	0.404731	0		TNFRSF1A	0.000844512	0.00280908	1		IL17RC	0.0354522	0.117924	0		ACSL3	0.0647553	0.215394	0
RUNX3	0.122193	0.404731	0		CRK	0.000862918	0.00285819	1		TAP1	0.0358813	0.118847	0		CCL8	0.0656781	0.217541	0
IL4R	0.125114	0.410389	0		NAMPT	0.000867961	0.00286281	1		IL17RE	0.0361583	0.119262	0		MS4A1	0.0662988	0.218674	0
DTX3L	0.125459	0.410389	0		ALOX15	0.000948014	0.00311377	1		FCAR	0.0364762	0.119696	0		ATG4A	0.0684165	0.223994	0
NOS2	0.12656	0.410389	0		FAS	0.000979389	0.00320342	1		IFNL4	0.0367904	0.119696	0		CSF3R	0.0684823	0.223994	0
IL23R	0.126614	0.410389	0		ADGRG3	0.00102159	0.00332758	1		ADGRE5	0.0369368	0.119696	0		CBL	0.069368	0.225481	0
IL21	0.12667	0.410389	0		LILRB2	0.00104296	0.00338317	1		SELL	0.0370396	0.119696	0		AP1M1	0.0695943	0.225481	0
STK11IP	0.127038	0.410389	0		MAP1LC3A	0.00114814	0.00370902	1		CPA3	0.0372923	0.119696	0		CPA3	0.0697986	0.225481	0
CCNC	0.129311	0.416021	0		TLN1	0.00116028	0.00373286	1		CFLAR	0.0373173	0.119696	0		ITGB7	0.0715355	0.229739	0
ITGAL	0.129897	0.416075	0		THBS1	0.00118393	0.0037934	1		TRAM1	0.0373575	0.119696	0		NOS2	0.0718473	0.229739	0
IFNA1.13	0.130896	0.416075	0		GUSB	0.00121374	0.00386949	1		PSMB9	0.0380213	0.121328	0		FBXO6	0.0719948	0.229739	0
TRAF2	0.130918	0.416075	0		ADAR	0.00121753	0.00386949	1		CCRL2	0.0384769	0.122285	0		IFI35	0.0733672	0.233171	0
EGLN1	0.132311	0.418808	0		KIR2DL1	0.00122894	0.00388443	1		WAS	0.0397211	0.12573	0		EIF3F	0.0736929	0.233262	0
EIF2AK3	0.133573	0.419763	0		ANPEP	0.00123213	0.00388443	1		CCL11	0.040101	0.126221	0		AP1G1	0.0741322	0.23371	0
IL22	0.134269	0.419763	0		PTK2B	0.00124008	0.00389386	1		GUCY1A1	0.0401978	0.126221	0		TCL1A	0.0749081	0.235211	0
C5AR1	0.134502	0.419763	0		ADGRE5	0.00131579	0.00411513	1		CAP1	0.0410827	0.128486	0		IL36A	0.0757845	0.236942	0
DDX58	0.134752	0.419763	0		TOLLIP	0.00135186	0.00421115	1		ADAR	0.0416162	0.129638	0		BATF	0.0760628	0.236942	0
TRIM33	0.135616	0.420783	0		SCARB2	0.00141819	0.00440033	1		PANX1	0.0419832	0.130264	0		FCAR	0.07717	0.23944	0
SP1	0.136957	0.423272	0		C5AR1	0.00155843	0.00481642	1		TNF	0.0423637	0.130927	0		IL26	0.0794719	0.245612	0
CYSTM1	0.13838	0.425992	0		CARD16	0.00161202	0.00496248	1		FBXO6	0.0425956	0.131128	0		IL17A	0.0827803	0.254834	0
IL1R1	0.139231	0.426616	0		NCF2	0.00165652	0.00507956	1		DIABLO	0.0427899	0.131211	0		IL31RA	0.0843916	0.257934	0
TCIRG1	0.139669	0.426616	0		AKT1	0.00167899	0.00512842	1		ACSL4	0.0433688	0.13212	0		NLRP1	0.0844447	0.257934	0
HLA.DPA1	0.141596	0.429076	0		PTPN6	0.00168625	0.00513063	1		CBFB	0.043423	0.13212	0		HLA.A	0.084807	0.258037	0
HK3	0.141989	0.429076	0		BCL6	0.00172688	0.00523398	1		BPI	0.0439515	0.132259	0		CXCL16	0.0865433	0.261035	0
APBB1IP	0.142291	0.429076	0		TAP2	0.00175098	0.00528662	1		BNIP3	0.0439617	0.132259	0		ITPR3	0.0867382	0.261035	0
NMT1	0.142999	0.429076	0		MAPK8	0.00176798	0.00531749	1		ATP6V1B2	0.0439742	0.132259	0		IL17RD	0.08679	0.261035	0
SPIB	0.143208	0.429076	0		XCL1.2	0.00179872	0.00538929	1		MSRA	0.0449127	0.134567	0		VRK3	0.0877822	0.261597	0
ARRB2	0.144817	0.430126	0		IFNGR2	0.00181611	0.0054207	1		ITGAM	0.0455866	0.136067	0		CCR5	0.0881327	0.261597	0
NT5E	0.145249	0.430126	0		CXCR5	0.00184731	0.00549294	1		TMPRSS2	0.0462496	0.137049	0		HLA.DMB	0.0882984	0.261597	0
TRAF3	0.146169	0.430126	0		ITK	0.00188344	0.00557924	1		NLRP3	0.0462651	0.137049	0		AIF1	0.0885375	0.261597	0
ANPEP	0.146228	0.430126	0		GK	0.00193492	0.00570001	1		IL36RN	0.0471887	0.13926	0		TRAF2	0.0886432	0.261597	0
CXCL10	0.146749	0.430126	0		CBFB	0.00193873	0.00570001	1		CD68	0.0485372	0.142255	0		SYK	0.0897516	0.263876	0
CUL1	0.147361	0.430126	0		CD8A	0.00196682	0.00576103	1		PRKCD	0.0486292	0.142255	0		IL32	0.0902433	0.264332	0
BPI	0.147977	0.430126	0		CFLAR	0.00197766	0.00577122	1		IFNA1.13	0.0487474	0.142255	0		ALOX5AP	0.0919392	0.268298	0
IL1RL2	0.148086	0.430126	0		CCR3	0.00208875	0.00607285	1		CD209	0.0489526	0.142325	0		MVP	0.0923715	0.268562	0
TLR4	0.149252	0.430126	0		NCF4	0.00213202	0.00617578	1		PSMB10	0.0494079	0.143119	0		XCR1	0.0936388	0.271242	0
IRF4	0.149914	0.430126	0		TLR1	0.00214821	0.00619981	1		DEFB103A.B	0.051403	0.147949	0		IFI16	0.0957327	0.276287	0
CRP	0.15015	0.430126	0		RAF1	0.0021861	0.00628604	1		IL25	0.0514525	0.147949	0		GLA	0.0964959	0.27747	0
HAVCR2	0.15112	0.430126	0		RUNX3	0.00232448	0.00665956	1		CXCL11	0.0536117	0.153596	0		ITGAX	0.0991765	0.28379	0
NFAT5	0.151153	0.430126	0		RAB7A	0.00233736	0.00667209	1		CX3CL1	0.0546236	0.155094	0		NCR3	0.0994168	0.28379	0
TNFRSF9	0.151229	0.430126	0		CASP8	0.00242244	0.00688992	1		ADGRG3	0.0547783	0.155094	0		PECAM1	0.100023	0.284487	0
IRF7	0.153267	0.433112	0		LTB	0.00243771	0.00690831	1		TMEM140	0.054918	0.155094	0		PDCD1LG2	0.102002	0.2875	0
PTPN6	0.153382	0.433112	0		IL10RA	0.00250409	0.00705722	1		IL16	0.0549251	0.155094	0		IL20RB	0.102126	0.2875	0
NRAS	0.155729	0.438163	0		SP1	0.00251222	0.00705722	1		IFNAR2	0.0560098	0.15759	0		NAE1	0.102472	0.2875	0
DYSF	0.160207	0.449152	0		ATG13	0.00251722	0.00705722	1		CDK4	0.0564003	0.158122	0		FOS	0.102548	0.2875	0
PIK3R3	0.162093	0.452416	0		LAMP1	0.00259589	0.00723803	1		DDOST	0.0568799	0.158899	0		TBP	0.102995	0.287727	0
FBXO6	0.163003	0.452416	0		LAT2	0.00260016	0.00723803	1		HLA.DPA1	0.0572167	0.159273	0		IL1RAPL1	0.104526	0.290968	0
CCL15	0.1631	0.452416	0		CASP5	0.00264835	0.00734612	1		NFAT5	0.0579795	0.160039	0		REL	0.106004	0.29404	0
TRIM6	0.164001	0.453312	0		CXCR4	0.00269233	0.00744182	1		IL31	0.0580784	0.160039	0		IL18R1	0.10734	0.296223	0
STAT5A	0.165303	0.453911	0		PELI1	0.00278182	0.0076622	1		PLCG2	0.0581035	0.160039	0		PIK3CB	0.108202	0.296223	0
CYP2E1	0.165374	0.453911	0		RNF31	0.00282659	0.00775829	1		CCL1	0.0590887	0.162184	0		IL27	0.108228	0.296223	0
CCL8	0.167574	0.457552	0		PTPRC	0.00287834	0.00787281	1		CCL19	0.0608767	0.166509	0		RASGRP1	0.108624	0.296223	0
JAK3	0.168612	0.457552	0		SAMHD1	0.00292254	0.00796596	1		MX1	0.0625303	0.170438	0		IL21R	0.108925	0.296223	0
ATP6V1B2	0.1689	0.457552	0		APP	0.00296306	0.00804845	1		RASGRP4	0.063157	0.171551	0		GBP1	0.109056	0.296223	0
MVP	0.17047	0.457552	0		VRK3	0.00313152	0.00844387	1		ALOX15	0.0638753	0.172426	0		VEGFA	0.109718	0.296467	0
ALOX5AP	0.170588	0.457552	0		FPR1	0.00313995	0.00844387	1		IFNA8	0.0639184	0.172426	0		PIK3R3	0.109901	0.296467	0
CXCR1	0.170589	0.457552	0		PPIA	0.00314091	0.00844387	1		FOXO1	0.0647513	0.174075	0		GBA	0.112071	0.300325	0
SIGIRR	0.170943	0.457552	0		SOCS1	0.00324371	0.00869049	1		TNFRSF18	0.0653068	0.174526	0		ULK2	0.112096	0.300325	0
RAB7A	0.171364	0.457552	0		GBP4	0.0032937	0.00879441	1		IFNL1	0.0653638	0.174526	0		MDFIC	0.114328	0.305264	0
CD86	0.172935	0.457899	0		WIPI1	0.0034013	0.00905091	1		IL3	0.0657449	0.174948	0		CXCL11	0.115329	0.306892	0
FGR	0.173051	0.457899	0		ACSL4	0.00358405	0.009505	1		MDFIC	0.0663523	0.175106	0		TLR5	0.115825	0.30717	0
RIPK1	0.173243	0.457899	0		NFAT5	0.00365047	0.00964855	1		GLA	0.0665888	0.175106	0		MAP3K8	0.116987	0.308641	0
NAMPT	0.173869	0.458012	0		ZAP70	0.00371153	0.00977701	1		NCF4	0.0666904	0.175106	0		PPIA	0.117221	0.308641	0
LAMP2	0.17497	0.459369	0		KRAS	0.0037884	0.00994614	1		AP1M1	0.0666963	0.175106	0		IL25	0.118109	0.308641	0
IL10RA	0.176463	0.461746	0		LAT	0.0038549	0.010087	1		CXCL13	0.0673026	0.176109	0		PSMB8	0.118314	0.308641	0
CD68	0.177544	0.46303	0		PTGER4	0.0039494	0.0102999	1		CCL16	0.0675616	0.17619	0		TNFSF9	0.118345	0.308641	0
CD22	0.182645	0.474756	0		CSF1R	0.00405774	0.0105474	1		CCL21	0.0677837	0.17619	0		JAK3	0.118772	0.308729	0
ACOX1	0.185148	0.477461	0		CARD11	0.00444848	0.0115249	1		TRIM6	0.068007	0.17619	0		PTK2B	0.121479	0.314724	0
FASLG	0.186065	0.477461	0		CAP1	0.00446671	0.0115341	1		TBXAS1	0.0683367	0.176462	0		JAK2	0.122057	0.315181	0
ZBP1	0.186273	0.477461	0		CD3G	0.00456644	0.0117151	1		TLR7	0.0696077	0.179154	0		C5	0.123475	0.317796	0
RASGRP1	0.186868	0.477461	0		STING1	0.00456666	0.0117151	1		SORT1	0.0701485	0.179956	0		ACKR2	0.126077	0.323433	0
FCGR2A	0.187095	0.477461	0		CD40	0.00474824	0.0121413	1		JUN	0.0705274	0.179996	0		MAF	0.126748	0.324094	0
IL1RAPL1	0.187335	0.477461	0		CASP1	0.00481539	0.012273	1		IL2	0.0706227	0.179996	0		FOXP3	0.127677	0.325411	0
PLG	0.188265	0.478278	0		MSRA	0.00488399	0.012379	1		C3AR1	0.0725989	0.184434	0		CCR6	0.130993	0.332781	0
CD70	0.190372	0.48207	0		SIGIRR	0.00489773	0.012379	1		SELE	0.0729188	0.184649	0		EPHX2	0.132282	0.334325	0
SELE	0.196216	0.495271	0		BATF	0.00490428	0.012379	1		MAPKAPK2	0.0748733	0.188939	0		TRAT1	0.132502	0.334325	0
TRIM5	0.197292	0.495367	0		FBXO6	0.00515767	0.0129768	1		IRAK4	0.0750943	0.188939	0		IL2	0.132878	0.334325	0
ATM	0.197737	0.495367	0		LCP1	0.0051996	0.0130405	1		TRIM56	0.0757312	0.189933	0		CXCL2	0.134403	0.336404	0
IFITM2	0.198299	0.495367	0		CSF2RB	0.00548519	0.013713	1		FGR	0.0767474	0.191868	0		TRAF3	0.134562	0.336404	0
TRIM22	0.199242	0.495367	0		ACE	0.00560488	0.0139677	1		KPNB1	0.0770533	0.192022	0		OS9	0.135355	0.337314	0
CCL25	0.199409	0.495367	0		CTSZ	0.00618476	0.015364	1		VRK3	0.0783064	0.194527	0		GUCY1A1	0.136107	0.337468	0
ADORA2A	0.200822	0.497305	0		TLR2	0.00655123	0.0162231	1		TPP1	0.0793576	0.196179	0		ATF2	0.136298	0.337468	0
NEO1	0.205293	0.505526	0		MAPKAPK2	0.00676932	0.0167104	1		CTLA4	0.0794713	0.196179	0		IL36G	0.136707	0.337468	0
NFATC2	0.206015	0.505526	0		NLRP1	0.00680631	0.0167491	1		IL22RA1	0.0804169	0.197447	0		STAT4	0.137477	0.338305	0
MRPS7	0.206074	0.505526	0		HMOX1	0.0072519	0.0177898	1		RIPK1	0.080488	0.197447	0		KRAS	0.13885	0.340617	0
IGFBP7	0.208212	0.508841	0		LYN	0.00737913	0.0180455	1		IL1RL2	0.081206	0.198588	0		IFNA4.7.10.17.21	0.139667	0.341553	0
SLC11A1	0.208722	0.508841	0		GNS	0.0074595	0.0181854	1		PIK3R3	0.081796	0.19941	0		CTSL	0.140397	0.342271	0
TAP2	0.210178	0.510803	0		RELB	0.00751767	0.0182705	1		ALPL	0.0822096	0.199797	0		CASP1	0.141404	0.343661	0
LRG1	0.212487	0.514822	0		VSIR	0.00792626	0.0192041	1		AP1S2	0.0836235	0.202606	0		GADD45B	0.142654	0.345628	0
NOTCH1	0.214971	0.519238	0		TLR9	0.0083885	0.0202614	1		ERN1	0.0848353	0.203124	0		GAB2	0.143827	0.347397	0
SORT1	0.216771	0.519642	0		DDOST	0.00868469	0.0209125	1		CXCL1	0.0849474	0.203124	0		CD6	0.144997	0.34915	0
AIM2	0.216824	0.519642	0		FCGR1A.B	0.00893707	0.0214544	1		TLR9	0.0850879	0.203124	0		TGFB1	0.147243	0.353474	0
PIK3R4	0.217124	0.519642	0		CXCL5	0.0089813	0.0214949	1		PLIN4	0.0851085	0.203124	0		NRDE2	0.149059	0.354127	0
GNLY	0.220212	0.525429	0		HLA.DMA	0.00903983	0.0215692	1		PIK3CB	0.085414	0.203124	0		IL9	0.149152	0.354127	0
NCF1	0.220956	0.525607	0		IL23R	0.00908562	0.0216128	1		CD84	0.0857204	0.203124	0		FCGR3A.B	0.149315	0.354127	0
IL1RAP	0.223884	0.526624	0		LILRA3	0.00945648	0.022427	1		CD79A	0.0857574	0.203124	0		MAPK9	0.149697	0.354127	0
CD36	0.223889	0.526624	0		TYK2	0.00982715	0.0232359	1		GUSB	0.085907	0.203124	0		CXCL6	0.150214	0.354127	0
BCL3	0.223934	0.526624	0		LAMP3	0.00989182	0.0233185	1		CCL4.L1.L2	0.0863579	0.203502	0		IL34	0.150222	0.354127	0
LAT2	0.224341	0.526624	0		CPA3	0.0103867	0.0244118	1		ACKR2	0.086708	0.203502	0		CX3CL1	0.151213	0.355279	0
PECAM1	0.224738	0.526624	0		CXCR2	0.0106776	0.0250206	1		CD247	0.0868447	0.203502	0		MRC1	0.151764	0.355279	0
UBE2N	0.227056	0.529025	0		PIK3CB	0.0107819	0.0251899	1		CD40	0.0887778	0.207412	0		LTC4S	0.152068	0.355279	0
PRDM1	0.22711	0.529025	0		MME	0.0111031	0.0258633	1		IKBKB	0.0893223	0.207582	0		AHR	0.155093	0.361269	0
CD40LG	0.22884	0.531479	0		HLA.DPB1	0.0111586	0.0259157	1		IL37	0.089623	0.207582	0		IL2RB	0.158555	0.366462	0
MAPK8	0.230029	0.532312	0		FPR2	0.0112219	0.0259858	1		TYROBP	0.0896438	0.207582	0		PARP9	0.159033	0.366462	0
CRK	0.230556	0.532312	0		PELI2	0.0113803	0.0262578	1		MEFV	0.0912907	0.210774	0		IRF3	0.159969	0.366462	0
KLRK1	0.232244	0.533378	0		DDIT3	0.0114336	0.0262578	1		TRIM22	0.092141	0.212113	0		SELENOS	0.160218	0.366462	0
CSF3	0.232376	0.533378	0		NCF1	0.0114397	0.0262578	1		LIF	0.0924705	0.212249	0		SOCS1	0.16029	0.366462	0
CAP1	0.234079	0.535721	0		PAK1	0.0115433	0.0264184	1		ACOX1	0.0931497	0.213185	0		HLA.DQB1	0.160502	0.366462	0
MARCO	0.237937	0.540943	0		AP1M1	0.0117709	0.0268609	1		CASP1	0.0936154	0.213628	0		IL36B	0.16059	0.366462	0
PLAUR	0.238528	0.540943	0		ETS1	0.01217	0.0276912	1		CRK	0.0942271	0.214401	0		NFATC3	0.161646	0.367804	0
SMAD3	0.239154	0.540943	0		HLA.DRB	0.0126639	0.0287316	1		LRG1	0.0958544	0.217473	0		TMEM140	0.16934	0.384196	0
IL15	0.239775	0.540943	0		IRF3	0.0127029	0.0287371	1		IL7	0.100754	0.226848	0		PRCP	0.171095	0.385823	0
IL2RA	0.239992	0.540943	0		CD6	0.0127595	0.028751	1		HLA.DMA	0.100786	0.226848	0		CSF2RB	0.171441	0.385823	0
MAP1LC3A	0.241834	0.540943	0		TRIM21	0.0127823	0.028751	1		STK11IP	0.101066	0.226848	0		PSMB9	0.171531	0.385823	0
LAT	0.242948	0.540943	0		IL10RB	0.0130797	0.0293358	1		CASP4	0.101143	0.226848	0		IFITM3	0.17295	0.387146	0
MDFIC	0.245452	0.540943	0		RIPK3	0.0135769	0.0303643	1		KIR2DL1	0.102007	0.228134	0		SMAD4	0.173106	0.387146	0
STRAP	0.245854	0.540943	0		LCN2	0.0139699	0.0311545	1		OAS2	0.102414	0.228396	0		CD27	0.174657	0.389505	0
IL7	0.246166	0.540943	0		TXN	0.0144481	0.0321297	1		CYSTM1	0.103946	0.231154	0		EIF2AK3	0.176627	0.392782	0
HLA.C	0.246364	0.540943	0		MYC	0.0145178	0.0321385	1		TGFB3	0.104473	0.231671	0		BCL6	0.179295	0.396549	0
CCL20	0.246501	0.540943	0		SEM1	0.014534	0.0321385	1		IFITM3	0.104921	0.23196	0		CXCL1	0.179331	0.396549	0
RHOG	0.246582	0.540943	0		BLK	0.0146715	0.0323515	1		TIMP2	0.105195	0.23196	0		CYP2E1	0.183419	0.40445	0
IL27	0.247247	0.540943	0		APBB1IP	0.0148669	0.0326905	1		PLAU	0.107053	0.234901	0		HCST	0.185254	0.405278	0
TANK	0.247336	0.540943	0		TRIM6	0.0149937	0.0328773	1		SMAD5	0.107127	0.234901	0		IL21	0.185666	0.405278	0
IL6R	0.248324	0.540943	0		MAFB	0.0151764	0.0331851	1		MAP2K7	0.107551	0.235174	0		RAC2	0.185794	0.405278	0
WIPI1	0.248672	0.540943	0		CALM1	0.0152845	0.0333286	1		IFNA2	0.108663	0.236945	0		TNFSF13B	0.18586	0.405278	0
IFNLR1	0.248765	0.540943	0		PSMB10	0.0153925	0.0334713	1		IL17C	0.109277	0.237625	0		NGLY1	0.186782	0.405661	0
CXCL6	0.249763	0.541613	0		LANCL1	0.0154484	0.0334999	1		TRIM33	0.110141	0.238842	0		AP1S2	0.187069	0.405661	0
TLR5	0.250931	0.541722	0		RHOG	0.0159163	0.0344196	1		IL1R1	0.110803	0.239378	0		BNIP3	0.18851	0.40766	0
CD28	0.25191	0.541722	0		IL21R	0.0160625	0.0346404	1		NFATC3	0.110998	0.239378	0		IL23R	0.190478	0.410756	0
TLR3	0.252204	0.541722	0		CREBBP	0.0162147	0.0348726	1		IL18	0.114029	0.244922	0		LAMP1	0.190989	0.410756	0
CD3G	0.252889	0.541722	0		NOTCH1	0.0163969	0.0351682	1		CCL15	0.114193	0.244922	0		CCR9	0.191526	0.410787	0
FCGRT	0.253264	0.541722	0		ELANE	0.0165334	0.0353645	1		IFITM1	0.115472	0.246992	0		THBS1	0.195529	0.418229	0
CD40	0.256834	0.547866	0		HCST	0.0166206	0.0354368	1		CXCR1	0.1158	0.24702	0		ACVR1	0.197222	0.420705	0
HLA.DOB	0.259222	0.551461	0		TRIM33	0.0166575	0.0354368	1		JAK3	0.11705	0.24877	0		IL5RA	0.197847	0.420894	0
CALM1	0.264661	0.560573	0		DEFA4	0.0171137	0.0363088	1		PRKCQ	0.117552	0.24877	0		ATP6V1B2	0.203475	0.431697	0
IFIT2	0.265086	0.560573	0		DDAH2	0.0172815	0.036566	1		NLRC4	0.117572	0.24877	0		GLB1	0.207116	0.437339	0
CCR6	0.266289	0.560573	0		CDK4	0.0177925	0.0375459	1		BLK	0.11858	0.250229	0		EGLN1	0.207248	0.437339	0
CCL19	0.266822	0.560573	0		ITGAL	0.0184378	0.0388035	1		TBP	0.11941	0.251306	0		TNFSF10	0.208165	0.438095	0
EVL	0.267076	0.560573	0		SPI1	0.0190055	0.0398913	1		IL2RA	0.12228	0.256658	0		KPNB1	0.211489	0.443901	0
ACKR3	0.268813	0.562313	0		UBE2N	0.0191866	0.0401639	1		SLC11A1	0.124884	0.261423	0		CCL24	0.21222	0.444246	0
GADD45B	0.269337	0.562313	0		IGFBP7	0.0193328	0.0403623	1		IFNW1	0.125341	0.261682	0		IRF4	0.215686	0.448568	0
IL20RA	0.271557	0.565444	0		TLR5	0.0193963	0.0403875	1		MS4A2	0.126478	0.262885	0		IL17F	0.216317	0.448568	0
SP100	0.273441	0.565695	0		GLB1	0.0194619	0.040417	1		TLR1	0.126587	0.262885	0		C2	0.216517	0.448568	0
HLA.DPB1	0.273704	0.565695	0		CCL21	0.0195607	0.040515	1		ICAM3	0.127398	0.263871	0		IFNA6	0.217288	0.448568	0
HDC	0.27447	0.565695	0		TNFSF4	0.0200447	0.0414081	1		EIF2AK3	0.127778	0.263962	0		RASGRP4	0.21768	0.448568	0
ADGRE5	0.274754	0.565695	0		EOMES	0.0204924	0.0422219	1		TNFRSF25	0.128119	0.263973	0		TNFSF4	0.217713	0.448568	0
FCAR	0.275436	0.565695	0		IL12B	0.0206461	0.0424271	1		TRIM21	0.130328	0.26782	0		STT3B	0.219699	0.449712	0
TNFRSF1A	0.277313	0.565695	0		PIK3CD	0.0207497	0.0425287	1		IL27	0.13098	0.268457	0		NFATC1	0.219778	0.449712	0
RPS6KA1	0.277608	0.565695	0		CASP4	0.021392	0.043731	1		MRPS7	0.131936	0.269046	0		DDX58	0.219987	0.449712	0
HSP90AA1	0.278053	0.565695	0		JAK2	0.0219812	0.0448188	1		CCR9	0.131953	0.269046	0		CD8B	0.223742	0.456201	0
RPS6KB1	0.278163	0.565695	0		CARD17	0.0223211	0.0453633	1		MAP3K1	0.135782	0.276137	0		TRIM33	0.226028	0.459625	0
ITGB7	0.279463	0.56687	0		MAP3K7	0.0223638	0.0453633	1		CSF3R	0.137743	0.279048	0		IFNA5	0.226965	0.459625	0
IL12RB2	0.281876	0.57029	0		GUCY1B1	0.0224354	0.0453912	1		MAP3K3	0.138077	0.279048	0		RBCK1	0.227178	0.459625	0
HLA.DRB	0.282907	0.570904	0		ALOX12	0.0229271	0.0462669	1		RBCK1	0.138347	0.279048	0		IRF9	0.230948	0.466052	0
TXNIP	0.286458	0.575503	0		LIMK2	0.0230041	0.0463031	1		FPR1	0.138785	0.279048	0		CD84	0.234936	0.472885	0
KRAS	0.286652	0.575503	0		PRCP	0.0231526	0.0464828	1		IL31RA	0.138991	0.279048	0		TGFB3	0.236912	0.47438	0
ALPL	0.288185	0.575919	0		NCR3	0.0232513	0.046562	1		SYK	0.142167	0.28404	0		TNFSF18	0.237397	0.47438	0
ULK2	0.288326	0.575919	0		IL18RAP	0.0241521	0.0482427	1		IL13RA1	0.142201	0.28404	0		RELB	0.237492	0.47438	0
GCA	0.292469	0.582711	0		WAS	0.0243178	0.0484504	1		HDC	0.143847	0.2866	0		HAVCR2	0.239399	0.476976	0
STAT4	0.295314	0.585859	0		CTSA	0.0246388	0.0489357	1		SH2D1A	0.144676	0.28752	0		LCK	0.241877	0.479977	0
IL22RA1	0.295872	0.585859	0		JUN	0.024686	0.0489357	1		IL12B	0.146116	0.288854	0		IFITM1	0.242374	0.479977	0
CCL13	0.296438	0.585859	0		MRC1	0.0248737	0.0491834	1		MKNK1	0.146485	0.288854	0		MAPKAPK2	0.24274	0.479977	0
DEFA4	0.297357	0.585859	0		KDM6B	0.0251191	0.0495439	1		CCNC	0.146687	0.288854	0		IL15RA	0.24593	0.48481	0
RNF135	0.298912	0.585859	0		TMEM140	0.0256922	0.0505473	1		TBK1	0.146819	0.288854	0		MAPK1	0.24642	0.48481	0
PIK3R5	0.299043	0.585859	0		GATA3	0.0263133	0.0516399	1		IL33	0.14752	0.289507	0		CXCL12	0.247299	0.485325	0
MAP3K8	0.299746	0.585859	0		IL17RA	0.0264432	0.0517653	1		RIPK3	0.148438	0.290583	0		DYSF	0.248343	0.485902	0
VAMP3	0.300019	0.585859	0		LTF	0.026551	0.0518471	1		IL1RL1	0.149485	0.291905	0		TXN	0.248831	0.485902	0
STAT1	0.302069	0.588398	0		PSTPIP1	0.0268203	0.0521961	1		SPIB	0.152959	0.297792	0		LRG1	0.251475	0.488885	0
IL10RB	0.30319	0.588662	0		MEFV	0.0268627	0.0521961	1		IL34	0.153259	0.297792	0		CXCL17	0.252197	0.488885	0
IFNA5	0.303704	0.588662	0		CD79A	0.0269389	0.052215	1		IFITM2	0.153897	0.298295	0		FASLG	0.252227	0.488885	0
PNOC	0.305155	0.590017	0		CR1	0.0272228	0.0526352	1		GCA	0.15467	0.299054	0		CD45RB	0.254327	0.49174	0
IL3RA	0.306506	0.590849	0		HPGD	0.0273256	0.0527041	1		CD59	0.155089	0.299127	0		MT2A	0.255061	0.491949	0
GAB2	0.307091	0.590849	0		CXCL13	0.0277495	0.0533905	1		MARCKS	0.156186	0.300505	0		ALAS1	0.257849	0.496107	0
CTSA	0.308326	0.591168	0		CXCL6	0.0278399	0.0534336	1		TRAF3	0.157912	0.303084	0		CCRL2	0.259388	0.497847	0
ALOX15	0.309021	0.591168	0		IL7	0.0280328	0.0536725	1		NGLY1	0.158612	0.303684	0		IL33	0.261183	0.500069	0
CD79A	0.309516	0.591168	0		IKBKG	0.0286303	0.0546831	1		ENTPD1	0.159209	0.304086	0		IL16	0.263291	0.502735	0
TRIM25	0.3108	0.59218	0		CD3D	0.0291716	0.0555104	1		THBS1	0.161612	0.307926	0		NTNG2	0.264238	0.502735	0
GLA	0.313858	0.595033	0		ATF2	0.0292048	0.0555104	1		IL12RB2	0.163108	0.310024	0		EVL	0.264496	0.502735	0
IFNW1	0.313962	0.595033	0		TRAT1	0.0293578	0.0556663	1		IFIT2	0.163974	0.310917	0		IFNL1	0.266256	0.502861	0
CASP1	0.314572	0.595033	0		NRDE2	0.0298987	0.0565553	1		ALPK1	0.165489	0.312843	0		PSMB10	0.26683	0.502861	0
STAT6	0.317556	0.598789	0		CD86	0.0304876	0.0575308	1		CTSL	0.165787	0.312843	0		RELA	0.267069	0.502861	0
IL2	0.319267	0.598789	0		CXCR1	0.0305828	0.0575719	1		ABCF1	0.167048	0.314233	0		MS4A2	0.267125	0.502861	0
IL21R	0.319391	0.598789	0		STK11IP	0.0314208	0.0590079	1		CXCL8	0.167324	0.314233	0		IL5	0.267967	0.50324	0
PLAT	0.320954	0.598789	0		NOS2	0.0320366	0.0600209	1		IFNA14.16	0.16774	0.314262	0		PAK1	0.272033	0.508048	0
TYROBP	0.321014	0.598789	0		CX3CL1	0.0326336	0.0609938	1		LILRA5	0.168376	0.314322	0		IL10RA	0.272752	0.508048	0
SIRPA	0.321134	0.598789	0		LTC4S	0.0335812	0.0626158	1		CASP3	0.168785	0.314322	0		TGFB2	0.273093	0.508048	0
MAPK14	0.323364	0.600255	0		MAVS	0.0338868	0.0630359	1		CXCL14	0.168973	0.314322	0		JUNB	0.273116	0.508048	0
SPI1	0.324932	0.600255	0		HLA.DPA1	0.0349073	0.0647807	1		HPRT1	0.169637	0.314811	0		CXCR4	0.277575	0.514378	0
CARD11	0.324937	0.600255	0		TNFRSF18	0.0352147	0.065197	1		MAF	0.171	0.316225	0		LTA4H	0.27783	0.514378	0
IL18R1	0.324979	0.600255	0		TLR3	0.0353598	0.0653116	1		PELI1	0.171733	0.316225	0		FCRL4	0.283735	0.524075	0
S100A12	0.326874	0.602338	0		IL15	0.0354698	0.065361	1		TNFSF18	0.171967	0.316225	0		HLA.B	0.285136	0.524195	0
ATF4	0.327843	0.602709	0		FOXP3	0.0362336	0.0665768	1		PFKFB3	0.17201	0.316225	0		LAMP3	0.285557	0.524195	0
GUSB	0.331627	0.607286	0		CCL28	0.0362992	0.0665768	1		CXCL17	0.172876	0.316401	0		TIGIT	0.286017	0.524195	0
IL1RAPL2	0.33188	0.607286	0		GBP2	0.0365722	0.0669212	1		MGAM	0.172912	0.316401	0		NDUFS8	0.286626	0.524195	0
JUN	0.333161	0.608212	0		MDFIC	0.0368619	0.0672188	1		PGK1	0.174062	0.31684	0		CCL26	0.287138	0.524195	0
IL17RC	0.336386	0.612675	0		CD59	0.0369061	0.0672188	1		LEF1	0.174142	0.31684	0		LAG3	0.288813	0.526029	0
CCR7	0.33927	0.616016	0		RNF114	0.0374158	0.0679893	1		IL26	0.174363	0.31684	0		CD19	0.292366	0.529897	0
ACSL1	0.33979	0.616016	0		CXCL8	0.0376164	0.0681961	1		CHUK	0.176004	0.319083	0		VWF	0.292712	0.529897	0
PPIA	0.341538	0.61776	0		KPNB1	0.0382037	0.0689435	1		RAB31	0.177801	0.321598	0		PFKFB3	0.293223	0.529897	0
MKNK1	0.343346	0.619601	0		F5	0.0382044	0.0689435	1		IL13RA2	0.181668	0.327838	0		PNOC	0.293637	0.529897	0
MAP2K2	0.346489	0.623839	0		GBP5	0.0388885	0.0700172	1		PLAUR	0.18251	0.327951	0		IL13	0.294764	0.530179	0
STAT3	0.348455	0.625943	0		MAP3K8	0.039381	0.0707415	1		EIF2AK2	0.182567	0.327951	0		TAB1	0.295144	0.530179	0
DDIT3	0.349954	0.626157	0		CHUK	0.0398472	0.0714156	1		APEX1	0.185172	0.331871	0		PIK3CD	0.298484	0.534072	0
CCL4.L1.L2	0.35017	0.626157	0		CCR7	0.040608	0.0726134	1		LYN	0.188038	0.336241	0		MARCKS	0.298696	0.534072	0
ATP6AP2	0.351396	0.62616	0		IL17RC	0.0409274	0.0730182	1		IKBKE	0.189923	0.338531	0		CXCL13	0.299352	0.534072	0
RAB31	0.351766	0.62616	0		TGFB2	0.0411955	0.0730676	1		CCL2	0.190181	0.338531	0		FCGR1A.B	0.302794	0.538243	0
CEACAM3	0.354018	0.628743	0		MCL1	0.0412108	0.0730676	1		NFKB1	0.19089	0.339024	0		HPRT1	0.303062	0.538243	0
CDH1	0.355116	0.629268	0		FGR	0.0412343	0.0730676	1		THOP1	0.191345	0.339065	0		TIMP2	0.309769	0.548913	0
CSF2RA	0.356415	0.630148	0		GAB2	0.0419113	0.0741	1		CSF2	0.193413	0.341957	0		TRAF6	0.310958	0.549779	0
IFNAR2	0.357974	0.631481	0		SDHA	0.0420843	0.0742386	1		APOBEC3G	0.197889	0.349085	0		CCL23	0.319529	0.563664	0
CD276	0.361246	0.634938	0		CD209	0.0423074	0.0744647	1		RAB7A	0.20433	0.359639	0		SP100	0.321314	0.565542	0
IL2RG	0.361551	0.634938	0		PLEKHA1	0.042405	0.0744697	1		CXCL9	0.208573	0.366285	0		GSTM4	0.322556	0.565984	0
LCN2	0.363388	0.63674	0		CD3E	0.0430179	0.0753773	1		PAK1	0.210233	0.367913	0		IKBKG	0.323311	0.565984	0
PRCP	0.365536	0.638831	0		MAP3K1	0.0456179	0.0797552	1		IL3RA	0.210756	0.367913	0		C3AR1	0.324403	0.565984	0
PLAU	0.366209	0.638831	0		PLAU	0.0458358	0.079958	1		STAT5A	0.210906	0.367913	0		PGK1	0.324449	0.565984	0
TPSAB1.B2	0.368197	0.639715	0		CASP3	0.0469848	0.0815958	1		CTSG	0.21254	0.369071	0		CSF1	0.327509	0.570055	0
CCR2	0.368345	0.639715	0		VAMP3	0.0470767	0.0815958	1		PLEKHA1	0.212873	0.369071	0		ETS1	0.32966	0.572275	0
VCAM1	0.37029	0.64077	0		SMAD4	0.0470865	0.0815958	1		IL17RA	0.213173	0.369071	0		IFNL4	0.330464	0.572275	0
TAP1	0.37117	0.64077	0		LRG1	0.0484122	0.0837083	1		TNFSF9	0.21345	0.369071	0		LTBR	0.332119	0.572275	0
CD69	0.371402	0.64077	0		HLX	0.0512697	0.0884543	1		PLCG1	0.215204	0.371095	0		CASP10	0.332161	0.572275	0
TNFSF18	0.376548	0.647473	0		LITAF	0.0517998	0.0891729	1		CD163	0.215566	0.371095	0		S100A12	0.333174	0.572275	0
CXCR6	0.377058	0.647473	0		MAF	0.0526176	0.0903825	1		CTSA	0.216139	0.371266	0		TLR2	0.333328	0.572275	0
CSF3R	0.377761	0.647473	0		RBCK1	0.052972	0.0907926	1		MAP2K4	0.217709	0.373148	0		IDO1	0.33404	0.572275	0
MTOR	0.384669	0.657876	0		ACKR3	0.0533697	0.091275	1		FURIN	0.219944	0.376156	0		FGR	0.334617	0.572275	0
FOXP3	0.386279	0.65899	0		STAT3	0.0577148	0.0984916	1		GUCY1B1	0.220789	0.376781	0		PLCG2	0.336767	0.5747	0
LGALS3	0.388465	0.65899	0		MIF	0.0586297	0.0998359	1		IL36B	0.225088	0.383285	0		IL1R1	0.339372	0.577574	0
CCR3	0.38928	0.65899	0		FOXO1	0.0593052	0.100768	0		BCR	0.225711	0.383513	0		NPC2	0.339923	0.577574	0
CCR8	0.389508	0.65899	0		AP1S2	0.0594675	0.100825	0		CD1E	0.227366	0.385491	0		PLAUR	0.341678	0.579285	0
IL13RA2	0.390257	0.65899	0		IL12RB2	0.0596422	0.100903	0		IL17D	0.229303	0.386971	0		PTPRC	0.342406	0.579285	0
CD27	0.39045	0.65899	0		NOX1	0.0600234	0.10133	0		AKT3	0.229535	0.386971	0		BDKRB2	0.344478	0.579614	0
CXCL13	0.39223	0.65899	0		PSAP	0.06091	0.102574	0		CCR2	0.229718	0.386971	0		ATF4	0.344805	0.579614	0
NLRC4	0.392867	0.65899	0		PTGS2	0.0611368	0.102574	0		IL7R	0.230835	0.388021	0		HLA.DRB	0.344903	0.579614	0
MRC1	0.392875	0.65899	0		CCL24	0.0611526	0.102574	0		PIK3CD	0.232923	0.390694	0		IL12B	0.345553	0.579614	0
CXCL14	0.396963	0.663266	0		JAK3	0.0613437	0.102675	0		TPSAB1.B2	0.23739	0.396587	0		PSTPIP1	0.347552	0.581724	0
CXCR3	0.397192	0.663266	0		HDC	0.0620575	0.103649	0		PTPN6	0.237447	0.396587	0		TGFBR2	0.348397	0.581896	0
FAS	0.39953	0.663266	0		ITGAM	0.0644651	0.107442	0		NEO1	0.24342	0.405701	0		TBXAS1	0.349397	0.582329	0
ITGAX	0.400174	0.663266	0		CCR8	0.0653907	0.108754	0		SOCS1	0.245356	0.406379	0		LEF1	0.352923	0.585283	0
NFATC1	0.401205	0.663266	0		CD8B	0.0655902	0.108855	0		VCAM1	0.245441	0.406379	0		MS4A4A	0.353137	0.585283	0
DERL1	0.401305	0.663266	0		HLA.DQB1	0.0660444	0.109377	0		CCL23	0.245477	0.406379	0		MAP3K5	0.354398	0.585283	0
ALOX12	0.401339	0.663266	0		BDKRB2	0.0667614	0.110332	0		AIF1	0.245898	0.406379	0		IL3	0.354892	0.585283	0
XCL1.2	0.402339	0.663522	0		IL17RB	0.0681421	0.112377	0		TNFSF4	0.246907	0.40719	0		IRF1	0.355183	0.585283	0
TLR7	0.407383	0.670431	0		IFNL2.3	0.0685508	0.112814	0		ITGAE	0.248784	0.409424	0		IL31	0.355643	0.585283	0
CCL1	0.410028	0.673373	0		SORT1	0.0688542	0.113076	0		IKBKG	0.249739	0.410137	0		PIK3C3	0.357165	0.586245	0
PLEKHA1	0.41662	0.68277	0		NT5E	0.0710286	0.116404	0		XCR1	0.252916	0.414486	0		GBP4	0.357722	0.586245	0
ITGB2	0.420035	0.686932	0		PFKFB3	0.0729713	0.119338	0		IL17A	0.254643	0.416448	0		NLRP3	0.362977	0.593618	0
PXN	0.422053	0.688797	0		MAPK14	0.0735419	0.120022	0		SAMHD1	0.256383	0.41748	0		RNF114	0.363746	0.593639	0
LDHB	0.423954	0.690464	0		PIK3CA	0.0747695	0.121772	0		ITK	0.256537	0.41748	0		ALOX12	0.365587	0.595407	0
IL25	0.427603	0.69462	0		SUGT1	0.0756728	0.122988	0		CASP10	0.25687	0.41748	0		CX3CR1	0.36825	0.596631	0
PAK1	0.428275	0.69462	0		CASP10	0.0783699	0.127108	0		MTOR	0.258174	0.418732	0		TNFRSF1A	0.369119	0.596631	0
ACSL4	0.429856	0.695323	0		IFNW1	0.0828272	0.13406	0		WIPI1	0.259194	0.419521	0		RAB31	0.369385	0.596631	0
C2	0.43048	0.695323	0		TIMP2	0.0835473	0.134948	0		PTK2B	0.261945	0.423101	0		CD45R0	0.370354	0.596631	0
CD84	0.434731	0.699375	0		PRDM1	0.0844437	0.136116	0		IFIH1	0.26715	0.430621	0		C3	0.370499	0.596631	0
CXCL16	0.436799	0.699375	0		APEX1	0.0846672	0.136196	0		TAB2	0.268505	0.431919	0		NFATC2	0.370899	0.596631	0
HAMP	0.437356	0.699375	0		IL22RA2	0.0850057	0.136461	0		PIK3C3	0.269689	0.432937	0		IFNGR2	0.371983	0.59715	0
LILRA5	0.437672	0.699375	0		CXCL17	0.0856394	0.137157	0		S100A12	0.271091	0.434299	0		CASP8	0.374487	0.599943	0
CCR1	0.43831	0.699375	0		PLIN4	0.0859214	0.137157	0		PLG	0.273166	0.435391	0		IRAK1	0.3784	0.604142	0
CASP4	0.438334	0.699375	0		CD1E	0.0859632	0.137157	0		SMAD3	0.273224	0.435391	0		TLR3	0.378715	0.604142	0
MEFV	0.440373	0.701202	0		ACSL1	0.0870839	0.138663	0		BCL2	0.273437	0.435391	0		EOMES	0.379417	0.604142	0
BLK	0.442254	0.702772	0		BNIP3	0.0910068	0.144616	0		JAML	0.274073	0.435455	0		RAB7A	0.383122	0.608578	0
STING1	0.445634	0.705496	0		IL36RN	0.0927852	0.147144	0		ALOX5AP	0.274587	0.435455	0		SELL	0.383753	0.608578	0
PLCG1	0.445766	0.705496	0		TMPRSS2	0.0951316	0.150561	0		NFATC4	0.275578	0.436147	0		ACE	0.385175	0.60873	0
TMEM140	0.447736	0.706122	0		C5	0.0962627	0.152045	0		HMOX1	0.276272	0.43624	0		CXCL9	0.385798	0.60873	0
GATA3	0.44796	0.706122	0		ATG12	0.0966225	0.152307	0		IL36A	0.276749	0.43624	0		CXCR3	0.386175	0.60873	0
CEBPB	0.453418	0.711723	0		PSMB9	0.0973769	0.153188	0		ATG4A	0.279315	0.439403	0		TRIM25	0.387544	0.609257	0
NFATC4	0.454765	0.711723	0		NLRP3	0.0993914	0.156044	0		NRDE2	0.283984	0.445854	0		PELI1	0.388883	0.609257	0
IL18	0.45488	0.711723	0		CEACAM3	0.100316	0.157182	0		NFE2L2	0.284628	0.445974	0		UBE2L6	0.389343	0.609257	0
GK	0.45518	0.711723	0		ATF4	0.100609	0.157327	0		IL36G	0.286064	0.447031	0		CCL14	0.389614	0.609257	0
MAVS	0.456047	0.711723	0		NFKB1	0.106164	0.165683	0		CCL8	0.286441	0.447031	0		GATA3	0.395087	0.616587	0
TGFB1	0.458387	0.713164	0		PLCG1	0.106492	0.16579	0		MAFB	0.287595	0.44794	0		F5	0.396782	0.618004	0
IDO1	0.45946	0.713164	0		CRP	0.106655	0.16579	0		GNS	0.290636	0.451046	0		IRAK3	0.398137	0.618887	0
CASP5	0.460925	0.713164	0		PRKCD	0.109118	0.169283	0		CCL18	0.290738	0.451046	0		C1QBP	0.401952	0.623143	0
IL32	0.461621	0.713164	0		SELE	0.111004	0.17187	0		CCL3.L1.L3	0.295141	0.456974	0		GK	0.402463	0.623143	0
IL13	0.463016	0.713164	0		NFKB2	0.11359	0.175527	0		STAT4	0.29816	0.458335	0		SELE	0.404451	0.624988	0
ITGAE	0.463426	0.713164	0		IL18	0.115509	0.17808	0		MARCO	0.298256	0.458335	0		NCF4	0.408432	0.629804	0
IL17RE	0.463978	0.713164	0		MS4A2	0.115888	0.17808	0		TXNIP	0.29832	0.458335	0		TNFRSF4	0.409172	0.629804	0
C3AR1	0.464383	0.713164	0		IL1RL1	0.115922	0.17808	0		ITGAX	0.298355	0.458335	0		GPX7	0.410026	0.629884	0
HLX	0.465875	0.713164	0		ICOSLG	0.116743	0.178991	0		PSMB8	0.30185	0.462797	0		CASP5	0.412162	0.631927	0
CD8B	0.466055	0.713164	0		IL13RA2	0.11848	0.181299	0		CTSZ	0.303019	0.463684	0		SOCS3	0.413683	0.633023	0
P2RX7	0.470511	0.718563	0		NDUFS8	0.120976	0.184759	0		IL11	0.305568	0.466525	0		IL37	0.415029	0.633848	0
CPA3	0.47323	0.718563	0		CD80	0.121386	0.1848	0		TNFRSF1A	0.306647	0.466525	0		CTSA	0.415852	0.633872	0
SERPINA1	0.47343	0.718563	0		TLR4	0.121474	0.1848	0		NFKB2	0.30682	0.466525	0		EBI3	0.417765	0.634959	0
CXCL2	0.47392	0.718563	0		IFNB1	0.122539	0.186061	0		BATF	0.307253	0.466525	0		LCP1	0.418522	0.634959	0
IFI16	0.47416	0.718563	0		RIPK2	0.122884	0.186223	0		HLA.DRB	0.308573	0.467341	0		IRF7	0.418992	0.634959	0
CD247	0.476978	0.720589	0		XCR1	0.126471	0.19129	0		HSP90AB1	0.308981	0.467341	0		STAT5B	0.425059	0.642912	0
TRIM21	0.477732	0.720589	0		IRF1	0.126879	0.191538	0		FCRL4	0.312526	0.471091	0		IL17C	0.42708	0.644726	0
IL13RA1	0.478852	0.720589	0		CCRL2	0.127772	0.192516	0		IL1RN	0.313312	0.471091	0		ATG10	0.429448	0.646208	0
TMPRSS2	0.479169	0.720589	0		TPP1	0.129132	0.194193	0		HERC5	0.313728	0.471091	0		CTSZ	0.431467	0.646208	0
IFNL1	0.481037	0.722016	0		IL31RA	0.132372	0.198685	0		TXK	0.313861	0.471091	0		RAF1	0.431656	0.646208	0
EBI3	0.482439	0.722737	0		HSP90AA1	0.133594	0.200136	0		KIR2DL3	0.318114	0.476563	0		KIR2DL1	0.431861	0.646208	0
MAFB	0.486246	0.727054	0		TXNIP	0.13397	0.200317	0		IL1RAPL2	0.322302	0.481918	0		RIPK3	0.432177	0.646208	0
FPR1	0.488895	0.7284	0		TLR7	0.134611	0.200893	0		AKT2	0.323859	0.483326	0		CCR3	0.435305	0.649647	0
TLN1	0.489007	0.7284	0		GUCY1A1	0.13489	0.200928	0		LTC4S	0.328044	0.488531	0		PTGER2	0.436786	0.650621	0
CD3D	0.48993	0.7284	0		CCL23	0.13545	0.201356	0		CD45RB	0.328591	0.488531	0		MAP3K3	0.438598	0.652082	0
CXCL9	0.492148	0.73008	0		FCRL4	0.135691	0.201356	0		IFI35	0.329768	0.489353	0		CD3G	0.44079	0.654102	0
IL24	0.49292	0.73008	0		CCL16	0.137471	0.203613	0		CX3CR1	0.331136	0.490456	0		CCL18	0.442192	0.654575	0
RGMA	0.49638	0.733296	0		TRAM1	0.138941	0.205403	0		DYSF	0.332344	0.491319	0		CSF2	0.443579	0.654575	0
MAP2K7	0.49803	0.733296	0		IFITM2	0.14051	0.207331	0		PSTPIP1	0.333999	0.492651	0		NCF1	0.44361	0.654575	0
BATF	0.499556	0.733296	0		PANX1	0.141397	0.208248	0		IL1B	0.3345	0.492651	0		IL24	0.445843	0.656635	0
IL10	0.49956	0.733296	0		IL18BP	0.144262	0.212071	0		ATG7	0.335676	0.493456	0		IFNW1	0.44797	0.658533	0
IL22RA2	0.500969	0.733296	0		IL9R	0.144739	0.212374	0		EPHX2	0.338046	0.495513	0		KIR3DL1.2	0.453309	0.663752	0
CD45RB	0.504596	0.733296	0		NGLY1	0.14877	0.217882	0		CD40LG	0.338337	0.495513	0		STAT2	0.454237	0.663752	0
EOMES	0.506135	0.733296	0		HMGB1	0.149462	0.218487	0		MAVS	0.339386	0.49598	0		CAP1	0.454561	0.663752	0
TRIM56	0.506771	0.733296	0		MAP3K5	0.15019	0.219143	0		TLR3	0.33992	0.49598	0		ITGAE	0.454903	0.663752	0
PTGER2	0.507213	0.733296	0		CTSG	0.152816	0.222562	0		IL21R	0.342171	0.497805	0		NLRC4	0.457808	0.666752	0
GLB1	0.508503	0.733296	0		IL11	0.154265	0.224104	0		SSR1	0.342439	0.497805	0		CD274	0.459694	0.668259	0
TXK	0.508625	0.733296	0		TRIM25	0.154502	0.224104	0		IL10	0.34439	0.499716	0		HLA.DRA	0.463635	0.672325	0
ACE	0.509041	0.733296	0		ALAS1	0.154731	0.224104	0		ICOSLG	0.346785	0.502262	0		FCGRT	0.464204	0.672325	0
GNS	0.509572	0.733296	0		IFNA8	0.155466	0.224752	0		VWF	0.348304	0.503534	0		IL23A	0.466748	0.674765	0
HLA.DQB1	0.509665	0.733296	0		HSD11B1	0.156509	0.225845	0		CSF1R	0.350027	0.505094	0		APP	0.472476	0.67861	0
IL27RA	0.510701	0.733296	0		THOP1	0.158253	0.227943	0		HLA.DQB1	0.351871	0.506823	0		AKT3	0.472708	0.67861	0
MAP3K5	0.511194	0.733296	0		NTNG2	0.159467	0.22927	0		IL20RA	0.354566	0.508668	0		CD40	0.472831	0.67861	0
PTPN4	0.511574	0.733296	0		IRAK4	0.16095	0.230979	0		CD19	0.355056	0.508668	0		DERL1	0.472866	0.67861	0
TNFSF4	0.511906	0.733296	0		PXN	0.163194	0.233772	0		SOD2	0.356488	0.508668	0		HMOX1	0.478629	0.684431	0
ETS1	0.513841	0.734727	0		PNOC	0.165184	0.236193	0		VAMP3	0.356861	0.508668	0		NOD2	0.478884	0.684431	0
IL31RA	0.516296	0.736896	0		CD244	0.166645	0.237848	0		EOMES	0.356895	0.508668	0		HLX	0.479537	0.684431	0
IRF3	0.519365	0.739931	0		RELA	0.16834	0.239831	0		PIK3CG	0.357039	0.508668	0		LIF	0.481787	0.684882	0
MAPK13	0.523511	0.742617	0		PRKCA	0.17179	0.244303	0		PSAP	0.35896	0.509142	0		BDKRB1	0.48214	0.684882	0
GBP2	0.525	0.742617	0		CD19	0.176756	0.25091	0		PIK3CA	0.359272	0.509142	0		CARD11	0.482471	0.684882	0
MS4A2	0.52536	0.742617	0		P2RX7	0.179089	0.253763	0		LCP1	0.359318	0.509142	0		CCR2	0.483969	0.684928	0
CBFB	0.525916	0.742617	0		IL17A	0.179596	0.254023	0		CALM1	0.359984	0.509167	0		NFATC4	0.484728	0.684928	0
CTSL	0.525981	0.742617	0		PIK3R4	0.181022	0.255345	0		CCL24	0.36185	0.510886	0		IFNA2	0.485121	0.684928	0
IL36G	0.528147	0.744163	0		AP1G1	0.181181	0.255345	0		GBP1	0.363768	0.512671	0		CCL19	0.489434	0.689777	0
REL	0.529801	0.744163	0		NOD2	0.181721	0.255352	0		IL21	0.366205	0.514583	0		NFKB2	0.492386	0.690052	0
RACK1	0.52992	0.744163	0		CCR2	0.181837	0.255352	0		PRCP	0.366435	0.514583	0		CCL28	0.493756	0.690052	0
ULK1	0.532991	0.746226	0		CD28	0.183593	0.257358	0		IL4	0.367911	0.515732	0		FPR1	0.494112	0.690052	0
TIFA	0.53329	0.746226	0		IL2RA	0.184454	0.258104	0		CCL26	0.370327	0.518194	0		HLA.C	0.494528	0.690052	0
PDCD1	0.535685	0.748243	0		RGMA	0.185763	0.259292	0		KLRC1	0.372001	0.51961	0		IL1R2	0.495228	0.690052	0
VRK3	0.536785	0.748447	0		NPC2	0.185964	0.259292	0		CD274	0.373234	0.519987	0		TCF7	0.49585	0.690052	0
NLRP3	0.539133	0.750132	0		IL9	0.187584	0.261087	0		CARD11	0.373595	0.519987	0		CD68	0.496902	0.690052	0
IL3	0.539904	0.750132	0		ITPR3	0.194599	0.270373	0		IL5RA	0.375218	0.52132	0		ATF6	0.49712	0.690052	0
ATP6V0D1	0.54318	0.75335	0		CXCL14	0.195619	0.271309	0		CD69	0.376131	0.521665	0		CXCL5	0.497541	0.690052	0
LANCL1	0.544835	0.754313	0		IL4	0.197399	0.273295	0		RPS6KB1	0.379102	0.524858	0		IL6ST	0.500997	0.693621	0
HPGD	0.548557	0.75813	0		GPX7	0.199771	0.276092	0		TRIM5	0.380306	0.525599	0		CD45RA	0.502922	0.694079	0
CCL16	0.554031	0.764348	0		CCL17	0.201021	0.277332	0		AIM2	0.384183	0.530024	0		IFNAR2	0.503583	0.694079	0
PRKCD	0.556261	0.766078	0		MAPK9	0.203691	0.280521	0		CR1	0.385461	0.530854	0		PRKCA	0.503981	0.694079	0
PTGS2	0.558088	0.767249	0		MYD88	0.207734	0.285423	0		CCL28	0.387436	0.53264	0		CCR7	0.505039	0.694319	0
THOP1	0.561069	0.767703	0		IDO1	0.207977	0.285423	0		KIR3DL1.2	0.388522	0.533198	0		NMT1	0.506609	0.695258	0
SUGT1	0.562993	0.767703	0		SMAD5	0.210037	0.287748	0		CXCR4	0.389994	0.534285	0		CXCR2	0.507676	0.695507	0
CSF2RB	0.563782	0.767703	0		CCL11	0.213635	0.291804	0		MAP1LC3A	0.392214	0.535296	0		IL22RA2	0.509997	0.697346	0
IFNL2.3	0.563886	0.767703	0		CGAS	0.213742	0.291804	0		NLRP1	0.392534	0.535296	0		IFITM2	0.512009	0.697346	0
CXCL1	0.564198	0.767703	0		IL1RL2	0.217724	0.296725	0		C3	0.392778	0.535296	0		CD14	0.513513	0.697346	0
NFE2L2	0.564591	0.767703	0		IL18R1	0.219823	0.299066	0		TIGIT	0.393641	0.535345	0		TXNIP	0.513723	0.697346	0
TLR1	0.565318	0.767703	0		ATG4A	0.221183	0.300396	0		C2	0.39459	0.535345	0		JUN	0.513806	0.697346	0
VSIR	0.566242	0.767703	0		HPRT1	0.223723	0.30332	0		CXCL5	0.394859	0.535345	0		SOD1	0.514348	0.697346	0
C1QBP	0.568243	0.769088	0		IFNA5	0.226474	0.30601	0		EBI3	0.3963	0.536371	0		IL11	0.519601	0.702437	0
TLR8	0.569223	0.769088	0		IL36G	0.226487	0.30601	0		PIK3R5	0.400287	0.53994	0		PIK3R5	0.519893	0.702437	0
ICOS	0.578161	0.77895	0		BCL3	0.227192	0.306436	0		AHR	0.400312	0.53994	0		ATG3	0.527989	0.711404	0
PDHB	0.578999	0.77895	0		SOCS3	0.230555	0.310439	0		NAMPT	0.404321	0.544412	0		CTLA4	0.528682	0.711404	0
RAC2	0.579686	0.77895	0		OS9	0.231669	0.311405	0		UBE2N	0.411638	0.553315	0		ITGAL	0.530096	0.711404	0
BDKRB2	0.580491	0.77895	0		IL33	0.232965	0.312611	0		RPS6KA1	0.414172	0.555769	0		IL27RA	0.530827	0.711404	0
CD6	0.583627	0.780998	0		BCR	0.233424	0.312693	0		TNFSF13B	0.42399	0.567973	0		PRKCQ	0.531984	0.711404	0
CD244	0.584349	0.780998	0		EIF2AK3	0.235614	0.315089	0		CUL1	0.424986	0.568338	0		ZAP70	0.53322	0.711404	0
MYD88	0.585366	0.780998	0		IL12RB1	0.240022	0.320438	0		IL20RB	0.42645	0.568704	0		FCGR2A	0.535092	0.711404	0
JAK2	0.585997	0.780998	0		BDKRB1	0.241002	0.321199	0		CD3G	0.426709	0.568704	0		MCL1	0.535959	0.711404	0
LTC4S	0.592917	0.788881	0		CCR10	0.242144	0.322175	0		NCF2	0.433447	0.576227	0		IL15	0.53825	0.711404	0
AKT2	0.595259	0.790657	0		PDCD1	0.244339	0.324545	0		STAT5B	0.433822	0.576227	0		IL1RAPL2	0.538577	0.711404	0
LTF	0.597475	0.79226	0		GADD45B	0.246017	0.326222	0		IL1RAP	0.440487	0.584092	0		CXCR6	0.539964	0.711404	0
GPX7	0.599802	0.794004	0		GLA	0.246737	0.326625	0		IGFBP7	0.446131	0.590161	0		CGAS	0.541126	0.711404	0
RIPK3	0.602077	0.795097	0		ATG10	0.254018	0.335697	0		SIRPA	0.447223	0.590161	0		CCL1	0.54165	0.711404	0
IL33	0.602832	0.795097	0		HK3	0.255076	0.336351	0		CASP5	0.447487	0.590161	0		CCL2	0.542104	0.711404	0
ATF2	0.603666	0.795097	0		TNF	0.25537	0.336351	0		MAPK13	0.448262	0.590161	0		MIF	0.542412	0.711404	0
RNF31	0.60835	0.799925	0		IL7R	0.255892	0.336475	0		IL13	0.449707	0.590161	0		SOD2	0.542477	0.711404	0
ZAP70	0.610207	0.801025	0		KLRB1	0.25885	0.339795	0		GBP2	0.449912	0.590161	0		ACSL1	0.542648	0.711404	0
SOCS3	0.611329	0.801158	0		EPHX2	0.261293	0.34243	0		CCR10	0.450879	0.590161	0		DHX58	0.542842	0.711404	0
HLA.DRA	0.613747	0.801636	0		TBK1	0.264932	0.346619	0		ATP6V0D1	0.451078	0.590161	0		CCL17	0.544925	0.712944	0
VEGFA	0.615674	0.801636	0		PLG	0.27088	0.353812	0		ALOX5	0.454686	0.593891	0		ICOS	0.549278	0.715459	0
IL6ST	0.616493	0.801636	0		RAC2	0.272723	0.355627	0		MCL1	0.458235	0.596048	0		LILRA6	0.549448	0.715459	0
IL17A	0.617425	0.801636	0		IL17F	0.275334	0.358347	0		FASLG	0.45853	0.596048	0		HMGB1	0.549582	0.715459	0
PANX1	0.618443	0.801636	0		TGFB1	0.275722	0.358347	0		LILRA3	0.458615	0.596048	0		MSRA	0.554286	0.720388	0
LTBR	0.619257	0.801636	0		IL27	0.279894	0.363168	0		TIFA	0.459831	0.59664	0		IL20RA	0.555989	0.720721	0
TOLLIP	0.619863	0.801636	0		ABCF1	0.280512	0.36337	0		TLN1	0.461862	0.598287	0		GCA	0.556925	0.720721	0
CD45RA	0.619871	0.801636	0		CXCL3	0.282035	0.36474	0		TNFRSF4	0.46294	0.598696	0		LYN	0.557444	0.720721	0
IL17RA	0.620885	0.801636	0		EBI3	0.285029	0.367501	0		HSP90AA1	0.465673	0.601238	0		IL9R	0.558214	0.720721	0
MIF	0.62233	0.802182	0		CD40LG	0.285293	0.367501	0		EIF3F	0.468123	0.603409	0		DTX3L	0.559555	0.721265	0
RBCK1	0.624984	0.804283	0		JUNB	0.285574	0.367501	0		LAT2	0.469659	0.604397	0		TLR4	0.562363	0.723032	0
FCGR1A.B	0.631513	0.809591	0		IL17RD	0.28814	0.370196	0		IL24	0.471879	0.60626	0		VCAM1	0.563007	0.723032	0
PDCD1LG2	0.631649	0.809591	0		DNAJC10	0.295293	0.378766	0		CCL22	0.47479	0.607313	0		STAT5A	0.563688	0.723032	0
APEX1	0.632203	0.809591	0		IL22	0.29803	0.381654	0		RIPK2	0.475305	0.607313	0		IL11RA	0.565184	0.723118	0
CXCL17	0.636893	0.814268	0		IFNL1	0.307002	0.392502	0		OS9	0.476037	0.607313	0		CSF3	0.565598	0.723118	0
CD4	0.644366	0.822484	0		MKNK1	0.310643	0.396512	0		CD28	0.476163	0.607313	0		LTB	0.568017	0.72503	0
FPR2	0.64572	0.822873	0		IL12A	0.31202	0.397623	0		TGFBR2	0.476566	0.607313	0		IL12RB1	0.570981	0.726477	0
MARCKS	0.64695	0.823038	0		CCR6	0.315104	0.400902	0		GBP5	0.478448	0.608722	0		RB1CC1	0.571002	0.726477	0
KIR2DL3	0.648268	0.823038	0		IL10	0.318105	0.404065	0		BST2	0.481323	0.611389	0		APOL6	0.572759	0.727329	0
SMAD5	0.649046	0.823038	0		STT3B	0.319585	0.405289	0		LAMP2	0.483202	0.612785	0		CCL13	0.573768	0.727329	0
IKBKB	0.650043	0.823038	0		FOS	0.320171	0.405377	0		IL12RB1	0.485683	0.614937	0		ADAR	0.574451	0.727329	0
AP1S2	0.651471	0.823518	0		LEF1	0.326485	0.412706	0		PDCD1LG2	0.487433	0.616159	0		PTPN6	0.576341	0.728547	0
ATG13	0.65437	0.825335	0		CXCL12	0.327938	0.413617	0		CCL13	0.490147	0.618321	0		VSIR	0.579956	0.731938	0
STT3B	0.655292	0.825335	0		DERL1	0.328259	0.413617	0		PLEK	0.491204	0.618321	0		FPR2	0.583483	0.734052	0
NAE1	0.656062	0.825335	0		IL24	0.330103	0.414846	0		MME	0.491506	0.618321	0		STAT3	0.583786	0.734052	0
CCL14	0.659962	0.828275	0		CXCL11	0.330291	0.414846	0		SCARB2	0.496513	0.623621	0		CXCL3	0.584727	0.734052	0
RIPK2	0.661444	0.828275	0		RNASEL	0.332916	0.417474	0		MAP2K2	0.497944	0.624419	0		CD22	0.585372	0.734052	0
IRF1	0.661565	0.828275	0		SMAD3	0.336983	0.421253	0		BDKRB2	0.503514	0.630397	0		NAMPT	0.586881	0.734771	0
IL17C	0.662926	0.828658	0		FCGR3A.B	0.337002	0.421253	0		TLR8	0.506154	0.632692	0		CD3E	0.587889	0.734861	0
FCRL4	0.665035	0.829274	0		IL13	0.340394	0.424816	0		STAT2	0.508123	0.633404	0		CCL20	0.591438	0.738122	0
FCGR3A.B	0.665532	0.829274	0		CYP2E1	0.347815	0.433389	0		FPR2	0.508337	0.633404	0		RPS6KB1	0.592743	0.738576	0
ITPR3	0.666897	0.829657	0		PIK3R6	0.349709	0.435058	0		PYCARD	0.512985	0.638183	0		NFKB1	0.59537	0.739884	0
TGFB2	0.671098	0.833564	0		PLAUR	0.350889	0.435835	0		LIMK2	0.51443	0.638396	0		CD80	0.595717	0.739884	0
CASP10	0.672451	0.833925	0		CD68	0.351715	0.436171	0		IL9R	0.514783	0.638396	0		PLAT	0.596882	0.739884	0
CARD16	0.674105	0.834656	0		VEGFA	0.358092	0.443379	0		NFATC2	0.525563	0.650736	0		HK3	0.597563	0.739884	0
KIR2DL1	0.678283	0.837993	0		SLC2A3	0.359018	0.443825	0		STAT3	0.528133	0.652502	0		SERPINA1	0.598735	0.740169	0
OS9	0.678935	0.837993	0		IL17RE	0.361203	0.445824	0		IL6R	0.528652	0.652502	0		CXCL14	0.601593	0.741971	0
IRF9	0.68147	0.839802	0		HLA.C	0.363004	0.447344	0		APP	0.531855	0.655426	0		MAP2K4	0.602084	0.741971	0
NCR3	0.68621	0.843534	0		ACKR4	0.365536	0.449758	0		ATG13	0.539608	0.662925	0		TPP1	0.607105	0.746019	0
CSF1R	0.686647	0.843534	0		PTPN4	0.368335	0.451854	0		DDX58	0.539889	0.662925	0		RPS6KA1	0.607269	0.746019	0
TBK1	0.688036	0.843919	0		C3	0.36839	0.451854	0		RASGRP1	0.540474	0.662925	0		RPS6KA3	0.608817	0.746752	0
CX3CL1	0.690774	0.845956	0		CSF2	0.36952	0.452165	0		IL1R2	0.543776	0.665935	0		IL17B	0.610096	0.747154	0
PLEK	0.693743	0.847573	0		ULK2	0.369796	0.452165	0		FCGR1A.B	0.545543	0.666383	0		GBP5	0.611781	0.74805	0
IL17B	0.695061	0.847573	0		TRAF2	0.375065	0.457894	0		IL17RD	0.54584	0.666383	0		PANX1	0.619157	0.755624	0
LYN	0.695686	0.847573	0		HSP90AB1	0.378196	0.460999	0		IFI16	0.547995	0.667975	0		LILRA5	0.619901	0.755624	0
CD79B	0.696413	0.847573	0		CCL20	0.380226	0.462756	0		CBLB	0.552831	0.672011	0		IKBKE	0.623676	0.757471	0
LILRB2	0.703904	0.85263	0		IL17C	0.381373	0.463434	0		CXCL12	0.5538	0.672011	0		CD86	0.624227	0.757471	0
SDHA	0.70409	0.85263	0		CSF1	0.38385	0.465723	0		CARD17	0.553874	0.672011	0		HSP90AB1	0.624325	0.757471	0
IL36B	0.704134	0.85263	0		PIK3CG	0.389598	0.471966	0		MAPK14	0.555127	0.672492	0		RIPK1	0.625472	0.757471	0
SH2D1A	0.705002	0.85263	0		IL34	0.394111	0.476302	0		FAM30A	0.55623	0.67279	0		MYC	0.628561	0.757471	0
JUNB	0.706238	0.85263	0		NEO1	0.39439	0.476302	0		CD2	0.56267	0.679364	0		LRRK2	0.629403	0.757471	0
FYN	0.707086	0.85263	0		LDHB	0.395368	0.476749	0		TOLLIP	0.563472	0.679364	0		ATP6V0D1	0.629734	0.757471	0
CCL3.L1.L3	0.713354	0.856448	0		CCL14	0.402081	0.48361	0		TCN2	0.564262	0.679364	0		IL10RB	0.629822	0.757471	0
DNAJC10	0.716179	0.856448	0		TBP	0.402289	0.48361	0		LTBR	0.568472	0.683122	0		TYROBP	0.630688	0.757471	0
IKBKG	0.717128	0.856448	0		IL20	0.40535	0.486544	0		PELI2	0.569446	0.683122	0		IL1A	0.631065	0.757471	0
AIF1	0.7174	0.856448	0		MARCKS	0.409863	0.49121	0		HSD11B1	0.569993	0.683122	0		WAS	0.633809	0.759125	0
BCR	0.717717	0.856448	0		CCL15	0.414749	0.496308	0		IFNG	0.571429	0.683798	0		IL1RL1	0.634693	0.759125	0
OAZ1	0.717825	0.856448	0		CCL1	0.417324	0.498629	0		JAK1	0.574541	0.686476	0		LITAF	0.635344	0.759125	0
RNF114	0.718944	0.856448	0		IL1RAPL2	0.421752	0.503154	0		IL22	0.5779	0.689012	0		RHOG	0.63679	0.759696	0
TLR2	0.719431	0.856448	0		IL6	0.423263	0.50419	0		CGAS	0.578419	0.689012	0		TLR6	0.640658	0.763151	0
ITLN1	0.720071	0.856448	0		SSR1	0.42654	0.507324	0		IRF3	0.579435	0.689176	0		AGT	0.642656	0.763947	0
CTSG	0.721792	0.857196	0		IL27RA	0.430388	0.511126	0		ULK1	0.583275	0.692695	0		MYD88	0.64599	0.763947	0
IFITM3	0.723518	0.857948	0		GBA	0.43438	0.515088	0		CCL25	0.586055	0.694944	0		CEBPB	0.646196	0.763947	0
ADAR	0.72712	0.860919	0		CCL22	0.436852	0.517238	0		CCL7	0.588231	0.696473	0		IL22RA1	0.646333	0.763947	0
CARD17	0.729035	0.861886	0		RNF135	0.437855	0.517644	0		TCF7	0.59152	0.69866	0		MAPK13	0.646918	0.763947	0
APP	0.733896	0.862074	0		IL3	0.445579	0.525984	0		IRF1	0.591858	0.69866	0		ACSL4	0.647166	0.763947	0
CCL7	0.735008	0.862074	0		NLRC5	0.461485	0.543942	0		GBA	0.599923	0.707116	0		C5AR1	0.654499	0.770581	0
TRAT1	0.735628	0.862074	0		LCP2	0.465412	0.547749	0		SP100	0.603043	0.709728	0		P2RX7	0.654749	0.770581	0
AHR	0.735651	0.862074	0		RPS6KB1	0.466651	0.548275	0		ITPR3	0.604835	0.710772	0		CCL25	0.658704	0.774076	0
PTGER4	0.73653	0.862074	0		SELL	0.467256	0.548275	0		RBPJ	0.609111	0.714726	0		BCL3	0.661855	0.776616	0
HMGB1	0.737243	0.862074	0		IL1A	0.468678	0.549122	0		TRAF6	0.61398	0.719365	0		TCN2	0.664712	0.778804	0
CD274	0.738389	0.862074	0		NRAS	0.471919	0.551537	0		PDCD1	0.615282	0.719816	0		IFNAR1	0.666125	0.779297	0
OSM	0.740053	0.862074	0		IL1B	0.472144	0.551537	0		PARP9	0.617411	0.720688	0		TLR8	0.668192	0.780551	0
SELL	0.740567	0.862074	0		NFATC3	0.474754	0.553762	0		ICOS	0.617863	0.720688	0		MME	0.670898	0.782548	0
IL17D	0.741625	0.862074	0		CCL13	0.477499	0.555575	0		IFNGR2	0.619612	0.721655	0		PRKCD	0.672783	0.783582	0
MAP3K1	0.741987	0.862074	0		MLKL	0.477724	0.555575	0		KLRK1	0.620608	0.721744	0		STAT1	0.674933	0.784922	0
HLA.DMB	0.742803	0.862074	0		SOD1	0.480895	0.558436	0		TRAT1	0.622355	0.722705	0		AIM2	0.675992	0.78499	0
MAP2K3	0.743471	0.862074	0		MAPK13	0.48186	0.55873	0		HCK	0.623691	0.723187	0		CCL11	0.679094	0.786795	0
IL20RB	0.745388	0.863023	0		RIPK1	0.482635	0.558803	0		FAS	0.632919	0.732804	0		DDIT3	0.67955	0.786795	0
SELENOS	0.749358	0.866341	0		ADORA2A	0.48376	0.55928	0		IL11RA	0.638244	0.737881	0		GBP2	0.684759	0.791658	0
CCL22	0.753326	0.86915	0		CXCL2	0.487596	0.562124	0		PRKCA	0.639571	0.738328	0		RIPK2	0.689505	0.794958	0
CCRL2	0.756204	0.86915	0		IL1RAPL1	0.488495	0.562124	0		EGLN1	0.643507	0.741782	0		PLAU	0.689639	0.794958	0
C3	0.756683	0.86915	0		ATG7	0.48977	0.562124	0		IDO1	0.645427	0.742904	0		FAS	0.697413	0.801668	0
ELANE	0.757493	0.86915	0		NFATC4	0.490211	0.562124	0		RAF1	0.647118	0.743759	0		ITGAM	0.697502	0.801668	0
LCP1	0.757684	0.86915	0		ITGAE	0.491176	0.562124	0		IL18RAP	0.652721	0.749102	0		CCL15	0.69922	0.802468	0
CHUK	0.75843	0.86915	0		CCL19	0.491356	0.562124	0		DHX58	0.65507	0.750701	0		IL20	0.70116	0.803519	0
TNFSF9	0.760568	0.869981	0		IL36B	0.491771	0.562124	0		PRDM1	0.656627	0.751388	0		CD1E	0.707962	0.810131	0
GSK3B	0.761884	0.869981	0		NMT1	0.491948	0.562124	0		CXCL10	0.659476	0.75355	0		HLA.DMA	0.709008	0.810148	0
LCK	0.763409	0.869981	0		IL31	0.495045	0.564452	0		ULK2	0.661074	0.753609	0		TLR7	0.711541	0.81186	0
CSF1	0.763588	0.869981	0		DDX5	0.495736	0.564452	0		HPGD	0.661506	0.753609	0		IL17RC	0.719457	0.819701	0
NTNG2	0.766379	0.871894	0		IFNLR1	0.496742	0.564452	0		NOX1	0.66318	0.753609	0		ITK	0.723346	0.819811	0
LAMP1	0.768884	0.873479	0		CD4	0.497195	0.564452	0		C5AR1	0.66428	0.753609	0		TAP2	0.723504	0.819811	0
IL19	0.773255	0.877175	0		IRAK1	0.497581	0.564452	0		LDHB	0.664328	0.753609	0		ENTPD1	0.723696	0.819811	0
ACVR1	0.775191	0.878103	0		ACKR2	0.500637	0.5671	0		CD276	0.666569	0.75506	0		IL7	0.723731	0.819811	0
TAB2	0.777881	0.878698	0		VCAM1	0.503649	0.569689	0		CCR6	0.669266	0.757023	0		ALOX5	0.725899	0.821081	0
MAPK1	0.77915	0.878698	0		CXCL1	0.51329	0.579759	0		FCGR3A.B	0.675801	0.763314	0		IL10	0.726944	0.821081	0
TNF	0.779739	0.878698	0		IL21	0.522566	0.589389	0		CCR3	0.677304	0.763913	0		TNFRSF25	0.729777	0.822436	0
KLRC1	0.780194	0.878698	0		IL19	0.526868	0.593388	0		GLB1	0.680133	0.766003	0		APBB1IP	0.730502	0.822436	0
CCR4	0.782918	0.880502	0		PLAT	0.528227	0.594066	0		CSF2RA	0.68114	0.766039	0		CD8A	0.731287	0.822436	0
IL4	0.788905	0.885967	0		IL26	0.538504	0.604758	0		LANCL1	0.682986	0.766375	0		SORT1	0.733104	0.822738	0
CD1E	0.793415	0.889758	0		PDHB	0.55328	0.620464	0		LCP2	0.683392	0.766375	0		PIK3CG	0.73384	0.822738	0
IKBKE	0.802809	0.8979	0		HLA.A	0.554608	0.621066	0		TLR5	0.68816	0.770621	0		IFNA1.13	0.734755	0.822738	0
GUCY1A1	0.803912	0.8979	0		DEFB103A.B	0.559854	0.626048	0		CARD16	0.68927	0.770765	0		RNASEL	0.736327	0.822738	0
PRKCQ	0.804107	0.8979	0		IL11RA	0.566507	0.632586	0		CD80	0.694097	0.775058	0		TNFRSF18	0.737746	0.822738	0
HSD11B1	0.809238	0.900287	0		BCL2	0.568516	0.633457	0		SEM1	0.695854	0.775917	0		CFLAR	0.739005	0.822738	0
NLRC5	0.811235	0.900287	0		IL20RA	0.568901	0.633457	0		PNOC	0.697933	0.777131	0		CD59	0.739298	0.822738	0
RAB5C	0.811277	0.900287	0		CCL7	0.569904	0.633675	0		ATG10	0.700138	0.778482	0		CCR10	0.73994	0.822738	0
C5	0.811767	0.900287	0		PIK3R3	0.572808	0.636003	0		CXCL16	0.70205	0.779504	0		PIK3CA	0.745334	0.827563	0
THBS1	0.811978	0.900287	0		CD276	0.586116	0.64986	0		CCR4	0.70514	0.781076	0		HSD11B1	0.748056	0.829413	0
HMOX1	0.814011	0.901268	0		CSF3	0.588672	0.651773	0		IL23R	0.705456	0.781076	0		MKNK1	0.751401	0.831946	0
FURIN	0.815388	0.90152	0		IFNA2	0.593308	0.655981	0		ANPEP	0.710077	0.784038	0		IL2RA	0.752736	0.83225	0
GUCY1B1	0.817989	0.903124	0		TNFRSF25	0.608412	0.671054	0		F5	0.710486	0.784038	0		PRDM1	0.7622	0.841351	0
CASP3	0.820011	0.904085	0		IL23A	0.60865	0.671054	0		TLR2	0.711459	0.784038	0		PSEN1	0.76311	0.841351	0
CXCL11	0.821538	0.904499	0		TCF7	0.61163	0.673394	0		ACSL1	0.712126	0.784038	0		IKBKB	0.765189	0.842459	0
NRDE2	0.823761	0.904757	0		IL1F10	0.621071	0.682725	0		NT5E	0.717156	0.78847	0		CR1	0.766609	0.84284	0
CD3E	0.824078	0.904757	0		LIF	0.621845	0.682725	0		FOS	0.721283	0.791898	0		HLA.DPA1	0.771688	0.846442	0
IL36RN	0.825847	0.905433	0		IKBKB	0.637884	0.699356	0		RAB5C	0.722376	0.791991	0		SMAD5	0.772042	0.846442	0
IL2RB	0.829148	0.907784	0		PSMB8	0.639484	0.700133	0		CREBBP	0.73687	0.806755	0		SPI1	0.773185	0.846514	0
ALAS1	0.833538	0.91132	0		IL6ST	0.646363	0.706678	0		ARRB2	0.740217	0.80929	0		JAML	0.775192	0.847529	0
KIR3DL1.2	0.839146	0.916175	0		ALOX5AP	0.650372	0.710073	0		PSEN1	0.742838	0.811027	0		CCL7	0.785188	0.854927	0
HLA.E	0.840932	0.91685	0		IFNA1.13	0.656381	0.715638	0		CD3D	0.756247	0.82452	0		LAT2	0.785525	0.854927	0
MAF	0.842227	0.916988	0		SELENOS	0.657953	0.716356	0		TXN	0.765618	0.832033	0		TMPRSS2	0.786285	0.854927	0
CTSZ	0.843592	0.917202	0		IFNA14.16	0.667105	0.725315	0		IL15RA	0.765906	0.832033	0		LIMK2	0.786315	0.854927	0
MAP3K3	0.845892	0.91829	0		MTOR	0.673841	0.731625	0		GK	0.766319	0.832033	0		SIGLEC5	0.790306	0.858078	0
NDUFS8	0.847905	0.91829	0		CXCR6	0.675147	0.732031	0		CXCR2	0.767541	0.83221	0		ACKR3	0.791822	0.858536	0
PSMB9	0.848102	0.91829	0		CCR4	0.676768	0.732776	0		TNFSF10	0.768644	0.832256	0		PTGS2	0.796195	0.862087	0
NCR1	0.86032	0.930236	0		DIABLO	0.677909	0.733001	0		CD244	0.773791	0.836675	0		IFNLR1	0.802721	0.867728	0
HLA.A	0.864295	0.9319	0		CCL5	0.68182	0.735229	0		IFNL2.3	0.777709	0.839755	0		SCARB2	0.803647	0.867728	0
BECN1	0.864888	0.9319	0		CD14	0.681843	0.735229	0		GSK3B	0.782949	0.84398	0		CCR4	0.805114	0.867728	0
CXCL3	0.865421	0.9319	0		NAE1	0.69466	0.748022	0		HLX	0.783773	0.84398	0		PYCARD	0.805827	0.867728	0
CCL27	0.867435	0.93279	0		CD45RB	0.700795	0.751484	0		NOD2	0.790253	0.849793	0		ATG12	0.80759	0.867777	0
TCL1A	0.87649	0.941237	0		IL15RA	0.701292	0.751484	0		APOL6	0.802068	0.861317	0		IL22	0.80976	0.867777	0
HPRT1	0.87991	0.943619	0		PIK3R5	0.702408	0.751484	0		LILRB2	0.816879	0.87556	0		IRAK4	0.809796	0.867777	0
IFNAR1	0.884926	0.946645	0		AGT	0.702676	0.751484	0		CEBPB	0.817561	0.87556	0		IL19	0.810452	0.867777	0
DDAH2	0.885143	0.946645	0		ATM	0.703013	0.751484	0		ACE	0.820146	0.877131	0		TLR1	0.811399	0.867777	0
ACSL3	0.888261	0.948687	0		LILRA6	0.704386	0.751484	0		FYN	0.832267	0.888087	0		IL13RA2	0.815666	0.871153	0
ACKR2	0.894819	0.953339	0		IL22RA1	0.704577	0.751484	0		NFATC1	0.832653	0.888087	0		CCL27	0.824793	0.879633	0
GBA	0.895046	0.953339	0		IFNL4	0.714829	0.761385	0		EVL	0.836968	0.891478	0		OSM	0.825847	0.879633	0
TIMP2	0.897687	0.954857	0		REL	0.718578	0.764341	0		PTGS2	0.839698	0.891587	0		CSF2RA	0.832825	0.885614	0
IFNA2	0.900144	0.956174	0		GSTM4	0.73187	0.777426	0		STAT1	0.840255	0.891587	0		PIK3R4	0.834516	0.885614	0
AP1G1	0.904077	0.959054	0		OSM	0.73576	0.780502	0		IL9	0.840477	0.891587	0		NOX1	0.837288	0.885614	0
CTSW	0.906493	0.959074	0		HLA.B	0.738722	0.782587	0		IL23A	0.842167	0.892174	0		CRP	0.837575	0.885614	0
SOCS1	0.906539	0.959074	0		TPSAB1.B2	0.743038	0.786098	0		MYC	0.843639	0.892529	0		CD28	0.838182	0.885614	0
BCL2L1	0.907879	0.959199	0		PDCD1LG2	0.74515	0.787272	0		IL6ST	0.848263	0.896213	0		IL12RB2	0.838648	0.885614	0
PYCARD	0.910253	0.960413	0		IFNA4.7.10.17.21	0.747812	0.789022	0		PIK3R6	0.850525	0.896664	0		CXCL10	0.839359	0.885614	0
MS4A7	0.913183	0.960413	0		IFNA6	0.751714	0.79164	0		HAMP	0.850974	0.896664	0		HCK	0.841386	0.886561	0
IL9	0.914366	0.960413	0		TIFA	0.75231	0.79164	0		CSF2RB	0.856992	0.900769	0		TRIM6	0.852876	0.897463	0
LTA4H	0.915167	0.960413	0		IL36A	0.75893	0.796783	0		SMAD4	0.857165	0.900769	0		CXCR1	0.854464	0.897931	0
KPNB1	0.915268	0.960413	0		CCL26	0.759228	0.796783	0		LAMP3	0.860867	0.90345	0		IL6	0.855763	0.898094	0
TAB1	0.916369	0.960413	0		TAB1	0.760417	0.796966	0		GBP4	0.865062	0.90664	0		CCL22	0.866449	0.908094	0
PSAP	0.919185	0.960997	0		TNFRSF4	0.768928	0.804812	0		ELANE	0.876354	0.915849	0		CEACAM3	0.867862	0.908362	0
IL15RA	0.919374	0.960997	0		TGFB3	0.779502	0.813971	0		SP1	0.876433	0.915849	0		IL7R	0.870351	0.909754	0
GSTM4	0.927916	0.968636	0		TNFSF9	0.779753	0.813971	0		MS4A4A	0.877348	0.915849	0		IL1RL2	0.873956	0.912308	0
VWF	0.929285	0.968777	0		TNFSF18	0.782854	0.816123	0		RELA	0.880994	0.918434	0		CRK	0.878438	0.915727	0
SIGLEC5	0.933433	0.970667	0		SIGLEC5	0.784017	0.816252	0		NPC2	0.882562	0.918848	0		PLCG1	0.879565	0.915727	0
PARP1	0.933571	0.970667	0		FAM30A	0.790206	0.821082	0		BCL6	0.887907	0.923189	0		MARCO	0.881014	0.916021	0
KDM6B	0.940464	0.97654	0		PLEK	0.790749	0.821082	0		NTNG2	0.890867	0.92504	0		NCF2	0.88799	0.922053	0
ABCF1	0.943316	0.978207	0		TRAF6	0.791858	0.821148	0		TGFB2	0.897144	0.930327	0		ALPL	0.889344	0.922239	0
TNFSF13B	0.947115	0.980851	0		CXCL9	0.803436	0.832054	0		IL1A	0.901818	0.933167	0		DDX5	0.899668	0.931243	0
CTLA4	0.948626	0.980855	0		IL17D	0.804672	0.832237	0		FCGR2A	0.902259	0.933167	0		MAPK8	0.9004	0.931243	0
CD14	0.950491	0.980855	0		ACSL3	0.821385	0.848404	0		KLRB1	0.904522	0.934276	0		RNF135	0.901637	0.931296	0
TIGIT	0.950867	0.980855	0		HAMP	0.826064	0.852116	0		TAB1	0.907161	0.93507	0		CCL21	0.904226	0.932259	0
ATG3	0.953896	0.982688	0		IL25	0.832967	0.858109	0		IFNLR1	0.907673	0.93507	0		HAMP	0.905287	0.932259	0
CCL18	0.955631	0.983185	0		CCL3.L1.L3	0.843241	0.867555	0		RELB	0.909583	0.935138	0		ALPK1	0.906132	0.932259	0
IL17RB	0.959069	0.984206	0		CD163	0.865645	0.889439	0		STT3B	0.910122	0.935138	0		IL12A	0.918871	0.944128	0
UBA52	0.95913	0.984206	0		CCL18	0.870532	0.893291	0		YWHAQ	0.911887	0.935727	0		LAMP2	0.922853	0.946263	0
CXCL12	0.960616	0.984443	0		CCL27	0.872989	0.894643	0		RNF135	0.916853	0.939595	0		PSAP	0.92336	0.946263	0
IL1RN	0.963608	0.985816	0		CCR9	0.882453	0.903163	0		IL22RA2	0.91825	0.939799	0		LANCL1	0.926954	0.948707	0
IL12B	0.964467	0.985816	0		FCAR	0.887366	0.907009	0		TNFRSF10B	0.92304	0.943471	0		HLA.DPB1	0.931519	0.952139	0
CGAS	0.967647	0.987386	0		TRAF3	0.899065	0.917771	0		XCL1.2	0.927274	0.946567	0		ACOX1	0.932872	0.952281	0
NPC2	0.968804	0.987386	0		NEU1	0.90296	0.92055	0		CXCR5	0.92963	0.94666	0		CTSS	0.939406	0.956449	0
IL12RB1	0.969777	0.987386	0		C2	0.908227	0.924719	0		CRP	0.929777	0.94666	0		PELI2	0.940338	0.956449	0
CBLB	0.971398	0.987756	0		HLA.E	0.914592	0.929993	0		PDHB	0.935093	0.950839	0		SIGIRR	0.94061	0.956449	0
CD209	0.975408	0.99055	0		CD70	0.917175	0.931413	0		IL12A	0.936827	0.95137	0		TRIM21	0.943054	0.957583	0
TNFSF10	0.978515	0.991532	0		CD84	0.922384	0.935493	0		DTX3L	0.939189	0.952537	0		SAMHD1	0.944165	0.957583	0
IRAK3	0.978901	0.991532	0		NFATC1	0.924097	0.936021	0		CD45RA	0.953133	0.965432	0		MTOR	0.953066	0.965364	0
CD59	0.984294	0.995073	0		ACVR1	0.929521	0.940301	0		AP1G1	0.955063	0.96614	0		GUCY1B1	0.954823	0.965897	0
HLA.B	0.984932	0.995073	0		MARCO	0.93226	0.941859	0		FCGRT	0.965384	0.973481	0		CD163	0.963477	0.973397	0
PELI1	0.988404	0.995438	0		IL37	0.938251	0.946693	0		RNASEL	0.9656	0.973481	0		BCL2	0.970556	0.978835	0
CXCL5	0.98872	0.995438	0		IL17B	0.945444	0.952726	0		IRAK3	0.966041	0.973481	0		TIFA	0.973202	0.978835	0
HLA.DQA	0.989097	0.995438	0		TRIM56	0.956936	0.96307	0		IL18R1	0.977117	0.98338	0		IL17RB	0.973549	0.978835	0
IFITM1	0.99062	0.995693	0		LILRA5	0.966517	0.970636	0		NMT1	0.985512	0.990338	0		PLG	0.973847	0.978835	0
ITK	0.993206	0.997016	0		IL5	0.966927	0.970636	0		GPX7	0.987191	0.990338	0		PDCD1	0.976214	0.979675	0
PSMB10	0.995111	0.997653	0		CCL25	0.972006	0.974489	0		TLR4	0.987815	0.990338	0		STING1	0.977179	0.979675	0
SOD1	0.996701	0.997972	0		IL2	0.974536	0.975779	0		CD4	0.993377	0.99445	0		ANPEP	0.981499	0.982751	0
CTSS	0.999835	0.999835	0		IFNK	0.9815	0.9815	0		ITGAL	0.99445	0.99445	0		GNS	0.983205	0.983205	0

## Sheet: GAMM-Model 3
gene_ID	unvacc:healthy		signif_genes		gene_ID	vacc:healthy		signif_genes		gene_ID	s(days):healthy		signif_genes		gene_ID	s(days):unvacc		signif_genes		gene_ID	s(days):vacc(partial)		signif_genes		gene_ID	s(days):vacc		signif_genes
	raw p-value	adj p-value				raw p-value	adj p-value				raw p-value	adj p-value				raw p-value	adj p-value				raw p-value	adj p-value				raw p-value	adj p-value
TNFRSF17	1.43959e-05	0.00532589	1		ALOX5AP	2.02841e-05	0.0159231	1		TNFSF4	0.000369683	0.230295	0		AKT2	0	0	1		AKT1	0	0	1		BCL2L1	0	0	1
SSR1	2.07466e-05	0.00532589	1		RELA	4.32938e-05	0.0169928	1		THBS1	0.000586739	0.230295	0		ALPL	0	0	1		IFI27	0	0	1		CDH1	0	0	1
IFI27	2.20431e-05	0.00532589	1		GADD45B	0.000262737	0.0687495	1		GUCY1B1	0.00131649	0.34448	0		APOBEC3G	0	0	1		LGALS3	0	0	1		DNAJA2	0	0	1
OASL	2.71383e-05	0.00532589	1		SLC2A3	0.000437037	0.0731984	1		CXCL5	0.00253949	0.435669	0		ARRB2	0	0	1		PPIA	0	0	1		IFI27	0	0	1
CD38	4.84402e-05	0.00760511	1		LCP2	0.000466232	0.0731984	1		CCR2	0.00277496	0.435669	0		BCL2L1	0	0	1		RB1CC1	0	0	1		ITLN1	0	0	1
OAS1	0.000107378	0.0127378	1		CASP3	0.000883061	0.108785	0		APP	0.00524862	0.536199	0		BECN1	0	0	1		XBP1	0	0	1		LGALS3	0	0	1
JUN	0.000113585	0.0127378	1		STRAP	0.000970053	0.108785	0		IL21R	0.0054232	0.536199	0		BST2	0	0	1		TNFRSF17	3.80444e-07	3.30084e-05	1		MAP2K7	0	0	1
IFNA6	0.000166515	0.0156005	1		MME	0.00122595	0.120296	0		TLN1	0.00619766	0.536199	0		CCR5	0	0	1		STRAP	3.8672e-07	3.30084e-05	1		SEM1	0	0	1
MX1	0.000191967	0.0156005	1		DDIT3	0.00161904	0.141216	0		CD8B	0.00640065	0.536199	0		CD247	0	0	1		RAC2	3.87278e-07	3.30084e-05	1		TNFRSF17	0	0	1
IL11RA	0.000198733	0.0156005	1		JUN	0.00192618	0.149495	0		TXK	0.0069053	0.536199	0		CD38	0	0	1		BECN1	4.20489e-07	3.30084e-05	1		STRAP	6.73629e-07	5.25359e-05	1
RSAD2	0.000340252	0.0242816	1		TXN	0.00252188	0.149495	0		CD86	0.00751362	0.536199	0		CD45R0	0	0	1		TANK	5.37032e-07	3.83245e-05	1		GZMA	7.36171e-07	5.25359e-05	1
PSMB8	0.000467617	0.0299892	1		PSEN1	0.00253008	0.149495	0		CTSA	0.00932267	0.609858	0		CDH1	0	0	1		DNAJA2	8.75053e-07	4.83845e-05	1		UBA52	8.91945e-07	5.40999e-05	1
OAS2	0.000496637	0.0299892	1		RNASEL	0.00256578	0.149495	0		CD45RA	0.013225	0.776097	0		CX3CR1	0	0	1		CD8A	8.85162e-07	4.83845e-05	1		MAP2K3	8.95922e-07	5.40999e-05	1
IFI44	0.000577503	0.0310302	1		CXCL1	0.00274245	0.149495	0		ETS1	0.0139489	0.776097	0		CYSTM1	0	0	1		ATP6AP2	8.89074e-07	4.83845e-05	1		RSAD2	1.97698e-06	0.000109033	1
IFI16	0.000592934	0.0310302	1		SELL	0.00288552	0.149495	0		IL1RL1	0.0148299	0.776097	0		DDX58	0	0	1		HMGB1	9.65606e-07	4.83845e-05	1		MAP2K2	2.18245e-06	0.000109033	1
CASP3	0.000735372	0.0360792	1		PLEK	0.00315847	0.149495	0		IL32	0.02346	0.989866	0		DHX58	0	0	1		ITLN1	9.8618e-07	4.83845e-05	1		OAS1	2.22234e-06	0.000109033	1
TGFB3	0.000821769	0.0379464	1		LITAF	0.00323747	0.149495	0		GATA3	0.0244405	0.989866	0		DNAJA2	0	0	1		CD38	1.1294e-06	5.21517e-05	1		IFI44	2.69754e-06	0.000124563	1
PLEK	0.00103326	0.0431099	1		OASL	0.00447046	0.190809	0		IL2RA	0.0281814	0.989866	0		DTX3L	0	0	1		IL2RG	1.93303e-06	8.43014e-05	1		DEFA4	3.50041e-06	0.000152657	1
BST2	0.00106675	0.0431099	1		GBA	0.00495764	0.190809	0		RAB31	0.0284792	0.989866	0		EIF2AK2	0	0	1		MIF	3.20178e-06	0.000132284	1		TAB2	3.82542e-06	0.00015805	1
IFIT3	0.00109834	0.0431099	1		IFI16	0.00498213	0.190809	0		CD36	0.0307326	0.989866	0		FASLG	0	0	1		IL32	4.52795e-06	0.000177722	1		IFIT1	4.47161e-06	0.000175511	1
FAM30A	0.00116689	0.0436193	1		SSR1	0.00513139	0.190809	0		CD68	0.0322364	0.989866	0		GNLY	0	0	1		HLA.A	6.16255e-06	0.000230362	1		OAZ1	4.84716e-06	0.000181191	1
OAS3	0.00138741	0.0477277	1		FCAR	0.00535911	0.190809	0		CTSZ	0.0335099	0.989866	0		GSK3B	0	0	1		HLA.C	7.50078e-06	0.000267641	1		ARRB2	5.2005e-06	0.000185563	1
DDX5	0.00139839	0.0477277	1		LAT2	0.0056684	0.190809	0		SMAD3	0.0336383	0.989866	0		GZMA	0	0	1		HCST	9.28827e-06	0.000317013	1		MAVS	5.91932e-06	0.000202029	1
HERC5	0.00151161	0.0492923	1		MAP2K4	0.00585103	0.190809	0		GLA	0.0338016	0.989866	0		GZMH	0	0	1		MAPK1	1.0244e-05	0.000335066	1		CD38	6.82324e-06	0.000223177	1
CXCL8	0.0016365	0.0492923	1		TNFRSF17	0.00656243	0.190809	0		CD3G	0.036728	0.989866	0		HERC5	0	0	1		TCL1A	1.14036e-05	0.000358072	1		CCL4.L1.L2	1.06322e-05	0.000333852	1
ALOX5AP	0.00163758	0.0492923	1		PLAUR	0.00668132	0.190809	0		CXCL12	0.0369163	0.989866	0		HSP90B1	0	0	1		HLA.B	1.91947e-05	0.000579531	1		FURIN	1.9059e-05	0.000575435	1
NEO1	0.00177911	0.0492923	1		CARD16	0.00686829	0.190809	0		CARD11	0.0371702	0.989866	0		ICAM3	0	0	1		RPS6KA3	2.65384e-05	0.00077158	1		XBP1	2.70638e-05	0.000786854	1
IFNA4.7.10.17.21	0.00180589	0.0492923	1		PIK3CG	0.0070425	0.190809	0		ALOX12	0.0414484	0.989866	0		IFI16	0	0	1		PTPRC	2.86123e-05	0.000802165	1		UBE2N	3.06436e-05	0.000859114	1
CARD16	0.00182099	0.0492923	1		CAP1	0.00716221	0.190809	0		AP1S2	0.0419042	0.989866	0		IFI27	0	0	1		SUGT1	3.85067e-05	0.00104234	1		CD247	3.7141e-05	0.00100537	1
TRIM22	0.00213668	0.0541941	1		LRG1	0.00729205	0.190809	0		IL11RA	0.0425602	0.989866	0		IFI35	0	0	1		OAZ1	4.19198e-05	0.0010969	1		CSF1R	4.489e-05	0.00117462	1
CASP1	0.00217672	0.0541941	1		SMAD4	0.00762667	0.193127	0		MKNK1	0.0430046	0.989866	0		IFI44	0	0	1		NRAS	4.59997e-05	0.00116483	1		HSP90B1	4.63943e-05	0.00117482	1
YWHAQ	0.00225611	0.0541941	1		JAML	0.00876553	0.215029	0		EVL	0.0489537	0.989866	0		IFI6	0	0	1		CXCR3	5.2281e-05	0.00124843	1		IFIT3	4.94434e-05	0.00121291	1
DNAJA2	0.00227822	0.0541941	1		IFNGR2	0.009175	0.218254	0		CCL5	0.0507417	0.989866	0		IFIH1	0	0	1		ATM	5.24818e-05	0.00124843	1		TBK1	7.04362e-05	0.00167553	1
IL23A	0.00260586	0.0601647	1		CD38	0.0104436	0.224336	0		CD3D	0.0513048	0.989866	0		IFIT1	0	0	1		GNLY	5.7233e-05	0.00129891	1		IL2RG	8.37821e-05	0.00193438	1
CCNC	0.00280805	0.0618143	1		PGK1	0.0105628	0.224336	0		PRKCQ	0.0536071	0.989866	0		IFIT2	0	0	1		NKG7	5.79131e-05	0.00129891	1		XAF1	9.43108e-05	0.00211526	1
FCRL2	0.00283782	0.0618143	1		STAT5B	0.010614	0.224336	0		TCL1A	0.0546284	0.989866	0		IFIT3	0	0	1		DNAJC10	6.84546e-05	0.00149269	1		CD69	0.000104082	0.00226957	1
IFNK	0.00291354	0.0618143	1		IL1RN	0.0108814	0.224336	0		JAK3	0.0591322	0.989866	0		IL1RAP	0	0	1		IL20	7.06186e-05	0.00149826	1		PDHB	0.000126259	0.00267873	1
IL18BP	0.00308899	0.063812	1		AIM2	0.0109338	0.224336	0		HK3	0.0597209	0.989866	0		IL2RB	0	0	1		PRF1	7.39453e-05	0.00152755	1		NKG7	0.000173577	0.00355053	1
IFNA14.16	0.00318243	0.0640566	1		CXCR4	0.0111949	0.224336	0		NOS2	0.0598531	0.989866	0		IL2RG	0	0	1		CD8B	9.64712e-05	0.00194179	1		GNLY	0.000176396	0.00355053	1
TPSAB1.B2	0.00334532	0.0656518	1		PSMB9	0.0114311	0.224336	0		BPI	0.0624391	0.989866	0		IRF7	0	0	1		GADD45B	0.000113239	0.00222232	1		MX1	0.000208223	0.00408638	1
IFIT1	0.00345892	0.0662257	1		LAMP2	0.0121885	0.230714	0		CD40	0.0638399	0.989866	0		ISG15	0	0	1		SDHA	0.000118511	0.00226904	1		YWHAQ	0.000215866	0.00410406	1
CD19	0.00376472	0.0700843	1		WAS	0.012344	0.230714	0		HLA.DOB	0.0661102	0.989866	0		ITLN1	0	0	1		LTA4H	0.000130847	0.00244559	1		AKT2	0.00021958	0.00410406	1
IL2	0.00387625	0.0700843	1		IL3RA	0.0127588	0.232923	0		CD28	0.0694026	0.989866	0		LGALS3	0	0	1		BCL3	0.000152572	0.00278533	1		BECN1	0.000364588	0.00660608	1
ISG15	0.00396924	0.0700843	1		RAF1	0.0132203	0.235862	0		DIABLO	0.0694999	0.989866	0		LTA4H	0	0	1		SIGIRR	0.000174121	0.00310648	1		TNFRSF9	0.000370277	0.00660608	1
CCL5	0.00401757	0.0700843	1		KPNB1	0.013757	0.239984	0		TIGIT	0.0700938	0.989866	0		MAP2K2	0	0	1		MAP3K7	0.000182361	0.00318119	1		OAS3	0.000389345	0.00679191	1
ZBP1	0.00465122	0.079374	1		MAP2K3	0.0149399	0.254953	0		LCN2	0.0707409	0.989866	0		MAP2K3	0	0	1		PXN	0.000206464	0.00349219	1		ISG15	0.000423112	0.00710675	1
NT5E	0.00478832	0.0799751	1		STT3B	0.0153428	0.256257	0		MS4A7	0.0708847	0.989866	0		MAP2K7	0	0	1		CD6	0.000209086	0.00349219	1		OAS2	0.000430204	0.00710675	1
SELL	0.00537846	0.0879603	1		NCF2	0.0169822	0.273273	0		TCN2	0.0713929	0.989866	0		MS4A4A	0	0	1		CXCL3	0.000214946	0.00351526	1		GSK3B	0.000434553	0.00710675	1
TRAF3	0.00611157	0.0954934	1		GNS	0.017728	0.273273	0		KLRK1	0.0738717	0.989866	0		MX1	0	0	1		IFNA5	0.000239318	0.0037836	1		LCN2	0.000454361	0.00727904	1
GBA	0.00618715	0.0954934	1		PFKFB3	0.0181162	0.273273	0		LTA4H	0.0739966	0.989866	0		NKG7	0	0	1		HLA.DPB1	0.000240994	0.0037836	1		CYSTM1	0.000516162	0.00810375	1
GADD45B	0.00620403	0.0954934	1		TNFSF10	0.0185707	0.273273	0		GUSB	0.0747678	0.989866	0		OAS1	0	0	1		HLA.DQA	0.000255412	0.00388208	1		CD2	0.000602985	0.0092638	1
XAF1	0.00637813	0.0962852	1		PLCG2	0.0189367	0.273273	0		GNS	0.0774772	0.989866	0		OAS2	0	0	1		MS4A1	0.000257157	0.00388208	1		CCR8	0.000613653	0.0092638	1
FOXO1	0.00741559	0.109835	0		PELI2	0.0201752	0.273273	0		ACVR1	0.0786239	0.989866	0		OAS3	0	0	1		CD45R0	0.000268463	0.00397629	1		CCL3.L1.L3	0.000719527	0.0106571	1
PSMB9	0.00800461	0.115203	0		HDC	0.0203047	0.273273	0		JUN	0.080331	0.989866	0		OASL	0	0	1		ISG15	0.000322264	0.00468477	1		TLR9	0.000792001	0.0115134	1
EIF2AK2	0.00807151	0.115203	0		FPR2	0.0203396	0.273273	0		ITGB2	0.0804189	0.989866	0		PARP9	0	0	1		ZBP1	0.000352219	0.00499782	1		STAT6	0.000905569	0.0129249	1
IFIT2	0.00836135	0.116994	0		RAB7A	0.0203486	0.273273	0		IL20RB	0.08059	0.989866	0		PECAM1	0	0	1		UBE2L6	0.000358525	0.00499782	1		ULK1	0.000940993	0.0131907	1
IFI6	0.00871779	0.116994	0		IL18R1	0.0205743	0.273273	0		ITGB7	0.0839663	0.989866	0		PRF1	0	0	1		HK3	0.000362899	0.00499782	1		GZMH	0.000962222	0.0132517	1
STK11IP	0.00893624	0.116994	0		PIK3CD	0.020847	0.273273	0		ICOS	0.0845251	0.989866	0		RAB5C	0	0	1		OAS1	0.000513198	0.00694587	1		TRIM22	0.00127288	0.0172277	1
IFI35	0.00901628	0.116994	0		AHR	0.0210621	0.273273	0		SDHA	0.084827	0.989866	0		RSAD2	0	0	1		PTPN4	0.000616237	0.00819909	1		ICOSLG	0.00140387	0.0181748	1
KPNB1	0.0090189	0.116994	0		GZMH	0.0214734	0.273273	0		PSAP	0.0854413	0.989866	0		SIRPA	0	0	1		SIGLEC5	0.000654043	0.00855706	1		BPI	0.00141174	0.0181748	1
IFNA5	0.00909124	0.116994	0		CGAS	0.0215392	0.273273	0		LEF1	0.0867918	0.989866	0		SP100	0	0	1		MAP3K5	0.000684315	0.00868708	1		NOTCH1	0.00141231	0.0181748	1
CHUK	0.00957502	0.120448	0		MAPKAPK2	0.0217387	0.273273	0		HLA.DQB1	0.0872652	0.989866	0		TBX21	0	0	1		HSP90B1	0.000686113	0.00868708	1		TOLLIP	0.00191354	0.0242278	1
GBP1	0.00970107	0.120448	0		IL12A	0.0222931	0.273273	0		CD163	0.0893926	0.989866	0		TBXAS1	0	0	1		BCL2L1	0.000702883	0.00875814	1		DDOST	0.0019639	0.0244708	1
NFAT5	0.00981993	0.120448	0		NAMPT	0.0225123	0.273273	0		MAPK8	0.0912581	0.989866	0		TNFRSF17	0	0	1		CCR5	0.000717405	0.00879943	1		NRAS	0.00201863	0.0245796	1
IL34	0.010148	0.120718	0		CHUK	0.0230577	0.273273	0		SIGIRR	0.0918354	0.989866	0		TNFRSF9	0	0	1		MS4A7	0.000734135	0.00886607	1		CDK4	0.00203526	0.0245796	1
TRAM1	0.0103834	0.120718	0		IL11RA	0.0241467	0.273273	0		IRAK4	0.0923836	0.989866	0		TRIM22	0	0	1		ADORA2A	0.000745428	0.00886607	1		HDC	0.00213801	0.0254293	1
CD81	0.0105001	0.120718	0		IFI27	0.0242151	0.273273	0		TCF7	0.0929083	0.989866	0		TRIM5	0	0	1		AGT	0.000794497	0.00930866	1		PRKCSH	0.00226857	0.0265795	1
DTX3L	0.0105949	0.120718	0		IL2	0.024305	0.273273	0		MSRA	0.0964891	0.989866	0		UBA52	0	0	1		GSTM4	0.000924668	0.0106463	1		SPIB	0.00241469	0.0278018	1
CD44	0.0107635	0.120718	0		ITPR3	0.024356	0.273273	0		CD6	0.100586	0.989866	0		UBE2L6	0	0	1		OASL	0.000935788	0.0106463	1		CD3D	0.0024456	0.0278018	1
IL1RN	0.0107647	0.120718	0		CXCR2	0.0244566	0.273273	0		LCK	0.100788	0.989866	0		XAF1	0	0	1		MAP2K3	0.00109983	0.0123338	1		CARD16	0.00247914	0.0278018	1
IFITM3	0.0122875	0.134859	0		UBE2N	0.0247164	0.273273	0		IL13	0.102864	0.989866	0		XBP1	0	0	1		CTSW	0.00111695	0.0123494	1		AKT1	0.00251906	0.0278515	1
GBP5	0.0123692	0.134859	0		PAK1	0.0252702	0.2745	0		NLRC4	0.104354	0.989866	0		ZBP1	0	0	1		IL18BP	0.00125506	0.0136836	1		APOBEC3G	0.00268608	0.0292857	1
TNFRSF25	0.0126991	0.136142	0		TGFB3	0.0261562	0.2745	0		ALOX15	0.106626	0.989866	0		OAZ1	0	0	1		HLA.DOB	0.00129659	0.0139428	1		IFI6	0.00280429	0.0301557	1
TMEM140	0.0128337	0.136142	0		MAPK14	0.0261979	0.2745	0		FGR	0.10794	0.989866	0		TIGIT	1.86038e-07	1.97351e-06	1		GATA3	0.00134477	0.0142246	1		JAK1	0.00311341	0.0330274	1
NFKB2	0.0130382	0.136467	0		NEO1	0.0262261	0.2745	0		THOP1	0.109273	0.989866	0		LAG3	1.98746e-07	2.05471e-06	1		CD86	0.00140228	0.0142246	1		HERC5	0.00342975	0.035898	1
IL5RA	0.0137117	0.141628	0		CASP1	0.0269813	0.276953	0		PLEK	0.109608	0.989866	0		KLRD1	1.98927e-07	2.05471e-06	1		DDIT3	0.00140324	0.0142246	1		TPSAB1.B2	0.00353011	0.0364623	1
APOBEC3G	0.0142865	0.145648	0		ACOX1	0.027166	0.276953	0		ATG7	0.109985	0.989866	0		CUL1	2.53843e-07	2.58788e-06	1		LTF	0.00140692	0.0142246	1		KIR2DL3	0.00377546	0.0384901	1
NLRP1	0.0146967	0.145928	0		ITGAE	0.0279406	0.279742	0		ITK	0.110104	0.989866	0		MS4A7	2.80994e-07	2.82795e-06	1		C1QBP	0.0014134	0.0142246	1		SH2D1A	0.00403123	0.0405707	1
PRKCA	0.0148684	0.145928	0		ADGRG3	0.0281524	0.279742	0		CSF1R	0.115043	0.989866	0		CCL4.L1.L2	2.93536e-07	2.91207e-06	1		CD36	0.00143696	0.0142786	1		DNAJC10	0.00428867	0.0425538	1
IL11	0.0148717	0.145928	0		NEU1	0.0292888	0.283027	0		SCARB2	0.115322	0.989866	0		STAT1	2.96771e-07	2.91207e-06	1		NDUFS8	0.00146114	0.0143375	1		IGFBP7	0.00433669	0.0425538	1
CXCL1	0.0151184	0.146518	0		PIK3R5	0.0295341	0.283027	0		IL12RB1	0.117723	0.989866	0		APOL6	3.33957e-07	3.2365e-06	1		IFNAR1	0.00162114	0.0155236	1		TLN1	0.00451227	0.04373	1
TLR9	0.0166005	0.15892	0		IFITM3	0.029775	0.283027	0		SERPINA1	0.118996	0.989866	0		TCL1A	3.48457e-07	3.33584e-06	1		CD44	0.00162158	0.0155236	1		CXCR5	0.00469021	0.0449001	1
IFIH1	0.0168239	0.159117	0		CCL18	0.0299252	0.283027	0		CXCL8	0.120879	0.989866	0		RB1CC1	4.47848e-07	4.23567e-06	1		CASP8	0.00164759	0.0155826	1		APEX1	0.00499164	0.046814	1
DDOST	0.0170781	0.159599	0		ATG7	0.030625	0.286198	0		TAB1	0.120921	0.989866	0		JAML	4.90744e-07	4.58612e-06	1		SOCS3	0.00177149	0.0163042	1		CD276	0.00500939	0.046814	1
CGAS	0.017414	0.160824	0		IL16	0.031022	0.286497	0		MAPK13	0.124937	0.989866	0		AIF1	5.02842e-07	4.64389e-06	1		TBX21	0.00177741	0.0163042	1		CD81	0.0051789	0.0478286	1
SP100	0.0180043	0.162021	0		TPSAB1.B2	0.0318828	0.291023	0		PELI2	0.126032	0.989866	0		IFNAR2	5.53462e-07	5.05195e-06	1		DERL1	0.00178619	0.0163042	1		CUL1	0.00538128	0.0491198	1
HLA.C	0.0180352	0.162021	0		ATP6V1B2	0.0333983	0.301353	0		CD22	0.128514	0.989866	0		ATP6AP2	6.022e-07	5.43365e-06	1		STING1	0.00185777	0.0167627	1		RBPJ	0.00552494	0.0498515	1
DDIT3	0.0181629	0.162021	0		CASP4	0.0343211	0.30616	0		C3AR1	0.129041	0.989866	0		ALOX5	6.10392e-07	5.44497e-06	1		TGFB1	0.00189381	0.0168936	1		NCR1	0.00597494	0.0530111	1
TNFSF10	0.0196316	0.173155	0		ALOX5	0.0354904	0.313033	0		NFATC1	0.130432	0.989866	0		PTGER2	7.97489e-07	7.03404e-06	1		IL27RA	0.00199706	0.0176145	1		CD36	0.00623023	0.0530111	1
XBP1	0.020106	0.175369	0		CASP8	0.036119	0.314097	0		IL1RAPL1	0.13191	0.989866	0		CCR1	1.14305e-06	9.96996e-06	1		IL2RB	0.00211706	0.0184655	1		SUGT1	0.00624509	0.0530111	1
PLAT	0.0206326	0.177985	0		IFNA6	0.0364118	0.314097	0		TRAT1	0.132367	0.989866	0		CD44	1.23265e-06	1.06333e-05	1		HLA.DMB	0.00227583	0.0196322	1		TANK	0.00624739	0.0530111	1
APOL6	0.0246153	0.205895	0		IFITM2	0.0368114	0.314097	0		STAT4	0.133066	0.989866	0		PARP1	1.26464e-06	1.07907e-05	1		CEACAM3	0.00232693	0.0198548	1		THOP1	0.00627294	0.0530111	1
LCP2	0.0249305	0.205895	0		IRF1	0.037677	0.317703	0		CD81	0.133495	0.989866	0		ITGB7	1.43669e-06	1.21269e-05	1		PRKCSH	0.00238948	0.0201693	1		SSR1	0.00628029	0.0530111	1
IKBKB	0.0249835	0.205895	0		TRIM21	0.0382569	0.317703	0		MT2A	0.13989	0.989866	0		MAP2K4	1.57994e-06	1.31941e-05	1		PTGER4	0.00242409	0.0202057	1		ALOX15	0.00638688	0.0533372	1
PARP9	0.0250354	0.205895	0		ITGAL	0.0387985	0.317703	0		ZAP70	0.140445	0.989866	0		IRF4	1.77726e-06	1.46858e-05	1		CXCL2	0.0024651	0.0202057	1		ATG13	0.00672437	0.0555645	1
LGALS3	0.0254542	0.205895	0		LIMK2	0.0388529	0.317703	0		EIF2AK3	0.14282	0.989866	0		SOD2	1.82863e-06	1.49528e-05	1		PECAM1	0.00247101	0.0202057	1		MAPK14	0.00703555	0.0575303	1
IL7	0.0256145	0.205895	0		STAT3	0.0396574	0.319909	0		NFATC3	0.14666	0.989866	0		CTSW	1.85823e-06	1.49841e-05	1		CCR1	0.00250417	0.0202657	1		CHUK	0.00720371	0.0577491	1
STRAP	0.0257783	0.205895	0		CR1	0.0399377	0.319909	0		NRDE2	0.149286	0.989866	0		RBPJ	1.87062e-06	1.49841e-05	1		TAP2	0.00261243	0.0209261	1		CASP3	0.00720944	0.0577491	1
CDH1	0.0259663	0.205895	0		HLA.E	0.0423202	0.335569	0		MAF	0.149693	0.989866	0		SYK	1.91341e-06	1.5172e-05	1		LAG3	0.00275917	0.0217876	1		GZMB	0.00824115	0.0649267	1
EPHX2	0.0269987	0.21194	0		TRIM22	0.0430652	0.338062	0		TRIM56	0.151959	0.989866	0		TANK	2.01423e-06	1.5809e-05	1		CD27	0.00277549	0.0217876	1		SP1	0.00827092	0.0649267	1
UBE2L6	0.0272814	0.212039	0		GLA	0.0437164	0.339776	0		MARCKS	0.154734	0.989866	0		CSF2RA	2.03403e-06	1.5809e-05	1		ATF2	0.00289448	0.0224967	1		KDM6B	0.00841345	0.0653917	1
IL1F10	0.0278708	0.212492	0		TBK1	0.044586	0.343137	0		FOXP3	0.155718	0.989866	0		RPS6KA3	2.0617e-06	1.5867e-05	1		DDX5	0.0029367	0.0226011	1		CD44	0.00857137	0.0656548	1
TRIM5	0.0278811	0.212492	0		FOS	0.0454144	0.343212	0		RGMA	0.156316	0.989866	0		IL13RA1	2.14197e-06	1.63247e-05	1		CSF1	0.00297789	0.0226955	1		FOXO1	0.00861458	0.0656548	1
TAP1	0.0282283	0.21307	0		ATP6V0D1	0.0454701	0.343212	0		RELB	0.156689	0.989866	0		TGFBR2	2.17617e-06	1.64259e-05	1		MVP	0.00310056	0.0232549	1		ADORA2A	0.00931503	0.0703106	1
GZMA	0.0287152	0.213395	0		IFNA5	0.0462522	0.345791	0		CD27	0.157498	0.989866	0		FCGRT	2.31417e-06	1.72271e-05	1		VSIR	0.00311052	0.0232549	1		IL3RA	0.00951493	0.0711354	1
IFNA8	0.0288151	0.213395	0		ACSL1	0.0477482	0.352732	0		PLEKHA1	0.158027	0.989866	0		EIF3F	2.32621e-06	1.72271e-05	1		CD81	0.00328379	0.0243186	1		GUSB	0.0104628	0.0774841	1
BLK	0.0292495	0.214588	0		IL36G	0.0481391	0.352732	0		ITPR3	0.160257	0.989866	0		TNFRSF10B	2.5127e-06	1.84343e-05	1		ACKR4	0.00336122	0.0246594	1		TCIRG1	0.010819	0.0789817	1
CCL20	0.0304669	0.219921	0		PIK3CB	0.0485288	0.352732	0		GPX7	0.160843	0.989866	0		STAT2	2.91186e-06	2.11649e-05	1		ITGB2	0.00344719	0.025056	1		RACK1	0.0108975	0.0789817	1
MS4A4A	0.0305368	0.219921	0		CD14	0.0509608	0.367012	0		IL18	0.162181	0.989866	0		TLR8	2.98903e-06	2.15265e-05	1		NCF1	0.00358277	0.0258025	1		VAMP3	0.0110313	0.0789817	1
CD70	0.0342549	0.239952	0		SELENOS	0.0514802	0.367381	0		IL2	0.163527	0.989866	0		IL1R2	3.5786e-06	2.54541e-05	1		IFNB1	0.0036992	0.0263988	1		NEO1	0.0110675	0.0789817	1
CCR6	0.0343233	0.239952	0		CXCR1	0.052127	0.368646	0		RELA	0.166268	0.989866	0		GBP1	3.59924e-06	2.54541e-05	1		HLA.DRA	0.00389789	0.0275661	1		CXCL8	0.0115911	0.0817042	1
GZMB	0.0343263	0.239952	0		SMAD3	0.0535486	0.370418	0		MDFIC	0.16694	0.989866	0		IL4R	3.95693e-06	2.77338e-05	1		IL10RB	0.00415246	0.0291043	1		IFIH1	0.0116677	0.0817042	1
XCR1	0.0347767	0.239952	0		CXCR6	0.0536875	0.370418	0		TMPRSS2	0.167385	0.989866	0		GZMB	4.23764e-06	2.94384e-05	1		SELENOS	0.00420534	0.0292141	1		IL18RAP	0.0117612	0.0817042	1
CALM1	0.0348466	0.239952	0		NTNG2	0.0537932	0.370418	0		SYK	0.167774	0.989866	0		FURIN	4.31529e-06	2.97149e-05	1		ITGB7	0.0044041	0.0303232	1		ICAM3	0.0120129	0.0823242	1
CARD17	0.035181	0.240148	0		LTB	0.0553394	0.374881	0		IL1RAP	0.168557	0.989866	0		HCK	4.40839e-06	3.0092e-05	1		ATF4	0.0044743	0.0303232	1		TNFRSF10B	0.0121239	0.0823242	1
SLC2A3	0.0362621	0.245395	0		UBA52	0.0570157	0.374881	0		BCL2	0.16867	0.989866	0		GCA	4.69215e-06	3.17529e-05	1		XAF1	0.00448088	0.0303232	1		PLEKHA1	0.0122556	0.0823242	1
STT3B	0.0370923	0.248867	0		BCL2L1	0.0570978	0.374881	0		NEU1	0.169747	0.989866	0		ALPK1	5.16203e-06	3.46341e-05	1		OAS3	0.00473652	0.0313582	1		ATG7	0.01227	0.0823242	1
CXCR5	0.0380094	0.252859	0		MARCKS	0.0572097	0.374881	0		KIR2DL3	0.172369	0.989866	0		STAT6	5.21708e-06	3.47069e-05	1		ATG12	0.00475007	0.0313582	1		KLRB1	0.0129826	0.0850937	1
BPI	0.0386547	0.253287	0		TMEM140	0.057725	0.374881	0		IL34	0.172519	0.989866	0		KIR2DL3	5.41151e-06	3.56978e-05	1		CD70	0.00480161	0.0313582	1		LTF	0.0130182	0.0850937	1
ACKR4	0.0387516	0.253287	0		CDK4	0.0577764	0.374881	0		RIPK1	0.172595	0.989866	0		ATF6	5.65775e-06	3.70111e-05	1		CCL17	0.00482128	0.0313582	1		IL18	0.0130591	0.0850937	1
CCL25	0.0391447	0.253287	0		SIGLEC5	0.0581672	0.374881	0		CD247	0.173796	0.989866	0		C1QBP	5.96388e-06	3.86913e-05	1		CCR7	0.00484207	0.0313582	1		ZBP1	0.0131164	0.0850937	1
CCL18	0.0393644	0.253287	0		ATG4A	0.0582618	0.374881	0		SIRPA	0.174584	0.989866	0		IRF9	6.05585e-06	3.89659e-05	1		RNF31	0.00488079	0.0313582	1		NFE2L2	0.0139777	0.0893847	1
IFNA1.13	0.0397758	0.253854	0		CXCL5	0.0592376	0.378061	0		ATP6V1B2	0.175604	0.989866	0		ULK1	6.21899e-06	3.96903e-05	1		IL10RA	0.00491344	0.0313582	1		ADGRE5	0.0140055	0.0893847	1
HSP90B1	0.0406588	0.256872	0		RPS6KA1	0.0598054	0.37842	0		LTB	0.177812	0.989866	0		KLRK1	7.01547e-06	4.419e-05	1		LCK	0.00506652	0.0320743	1		TRIM5	0.0152218	0.0948734	1
NKG7	0.0409929	0.256872	0		IKBKB	0.0602579	0.37842	0		MIF	0.178425	0.989866	0		ATP6V1B2	7.03662e-06	4.419e-05	1		ZAP70	0.00511201	0.0321035	1		FAM30A	0.0153601	0.0948734	1
IL25	0.0413256	0.256872	0		IL36B	0.0610964	0.380289	0		IL20RA	0.179533	0.989866	0		MS4A1	7.18199e-06	4.47449e-05	1		LCN2	0.00540814	0.0336935	1		EIF2AK2	0.0155186	0.0948734	1
MS4A1	0.0415576	0.256872	0		PIK3C3	0.0616509	0.380289	0		TBXAS1	0.181076	0.989866	0		MGAM	7.56507e-06	4.67605e-05	1		GZMH	0.00548464	0.0339011	1		CBLB	0.0155777	0.0948734	1
RELA	0.0424156	0.260127	0		CBFB	0.062276	0.380289	0		SORT1	0.184077	0.989866	0		HLA.DMB	8.4629e-06	5.19014e-05	1		MAPK9	0.00556102	0.0341047	1		MRPS7	0.0156079	0.0948734	1
MAP2K3	0.0440857	0.268273	0		CFLAR	0.0624934	0.380289	0		C1QBP	0.186526	0.989866	0		IL6R	1.0248e-05	6.23617e-05	1		CXCL6	0.00576376	0.0349103	1		PRF1	0.015643	0.0948734	1
IL23R	0.0444961	0.268688	0		ENTPD1	0.0656082	0.391672	0		NMT1	0.189627	0.989866	0		ATP6V0D1	1.04741e-05	6.32475e-05	1		CXCR6	0.00578132	0.0349103	1		OASL	0.0157435	0.0948734	1
IL37	0.0449407	0.269301	0		HPGD	0.0658135	0.391672	0		CXCR5	0.190987	0.989866	0		MAP3K3	1.09068e-05	6.4903e-05	1		IFI44	0.00586998	0.0351669	1		IFNG	0.0158324	0.0948734	1
AHR	0.0468342	0.27664	0		ACSL4	0.0662352	0.391672	0		BLK	0.191917	0.989866	0		TAB2	1.09136e-05	6.4903e-05	1		LILRA6	0.00591342	0.0351669	1		CD79A	0.0162342	0.0965441	1
ICOSLG	0.0472161	0.27664	0		CARD11	0.0663597	0.391672	0		NFATC2	0.194334	0.989866	0		CD36	1.14217e-05	6.72515e-05	1		STAT6	0.00640096	0.0377801	1		BST2	0.0165139	0.0965808	1
LCP1	0.0472849	0.27664	0		IFNG	0.0670813	0.392715	0		SH2D1A	0.196392	0.989866	0		CD2	1.14799e-05	6.72515e-05	1		CCL14	0.00659064	0.0386093	1		CTSG	0.0165905	0.0965808	1
SPIB	0.0481834	0.27664	0		TLR4	0.067537	0.392715	0		FAM30A	0.196752	0.989866	0		CD45RA	1.19826e-05	6.96764e-05	1		TRAF2	0.00669046	0.0389038	1		WIPI1	0.0166094	0.0965808	1
BCL2	0.0482676	0.27664	0		THBS1	0.0686174	0.396063	0		TNFRSF25	0.197293	0.989866	0		CTSL	1.21281e-05	7.00039e-05	1		DEFA4	0.00696084	0.0397886	1		CALM1	0.017035	0.0983273	1
FCAR	0.0482799	0.27664	0		FPR1	0.069509	0.398281	0		TNFSF9	0.199262	0.989866	0		KIR3DL1.2	1.41691e-05	8.11877e-05	1		CCL5	0.00696718	0.0397886	1		MGAM	0.0172629	0.0989154	1
MME	0.0496833	0.282619	0		RIPK1	0.0734403	0.415006	0		IL2RB	0.199775	0.989866	0		AHR	1.75887e-05	9.96306e-05	1		IL5	0.00699469	0.0397886	1		PARP1	0.0179757	0.102253	0
HAVCR2	0.0508239	0.285334	0		CCL2	0.0744229	0.415006	0		FOXO1	0.199853	0.989866	0		PGK1	1.7726e-05	9.96306e-05	1		CCR8	0.00707452	0.0399532	1		DIABLO	0.01826	0.103123	0
RPS6KB1	0.0513127	0.285334	0		NCF4	0.0745223	0.415006	0		MS4A4A	0.199925	0.989866	0		NCR1	1.78626e-05	9.96306e-05	1		SLC2A3	0.00719474	0.040342	1		FYN	0.0191586	0.10676	0
ACE	0.0513236	0.285334	0		ACVR1	0.0745424	0.415006	0		C5	0.202564	0.989866	0		CD81	1.78954e-05	9.96306e-05	1		RUNX3	0.00769787	0.0428569	1		MS4A7	0.0192299	0.10676	0
FPR2	0.0516146	0.285334	0		GAB2	0.0767797	0.418604	0		CHUK	0.205241	0.989866	0		ACOX1	1.84257e-05	0.000101861	1		NCR1	0.00787515	0.0434824	1		HLA.E	0.0194471	0.10676	0
IL17RD	0.0521618	0.286343	0		CARD17	0.0773354	0.418604	0		IFNA14.16	0.206026	0.989866	0		SPIB	2.42971e-05	0.000132831	1		IRF7	0.007921	0.0434824	1		MAFB	0.019448	0.10676	0
IL22RA1	0.053211	0.288558	0		GCA	0.0781114	0.418604	0		BNIP3	0.20759	0.989866	0		TNFSF13B	2.43664e-05	0.000132831	1		IL1RAPL1	0.00843624	0.0459892	1		LAT	0.02035	0.109688	0
GBP4	0.0533005	0.288558	0		CD247	0.0783143	0.418604	0		PSEN1	0.209274	0.989866	0		TLR6	2.4834e-05	0.000134446	1		IL19	0.00855889	0.0461771	1		LDHB	0.0204136	0.109688	0
BCL2L1	0.0551906	0.296744	0		TYROBP	0.0788463	0.418604	0		TLR7	0.211412	0.989866	0		TCIRG1	2.8227e-05	0.000151114	1		NCR3	0.00858835	0.0461771	1		ABCF1	0.0204396	0.109688	0
CXCL5	0.0562215	0.299553	0		MX1	0.0796952	0.418604	0		KLRB1	0.211852	0.989866	0		HLA.DQA	2.82978e-05	0.000151114	1		MT2A	0.00886264	0.0473277	1		NFAT5	0.0205403	0.109688	0
NRDE2	0.0567837	0.299553	0		RHOG	0.0800873	0.418604	0		AKT2	0.211985	0.989866	0		RACK1	2.97913e-05	0.000158015	1		IFI6	0.00920829	0.0485643	1		ATM	0.021056	0.111682	0
UBA52	0.0568579	0.299553	0		ZBP1	0.0802055	0.418604	0		NDUFS8	0.214175	0.989866	0		TXK	4.0366e-05	0.000212667	1		CD3E	0.00927724	0.0485643	1		PLIN4	0.0217026	0.114339	0
IRF9	0.0578721	0.301133	0		NT5E	0.0807378	0.418604	0		TPP1	0.214414	0.989866	0		HAVCR2	4.0768e-05	0.000213352	1		LTB	0.00929415	0.0485643	1		SDHA	0.0223068	0.116739	0
ITPR3	0.057925	0.301133	0		IFIT2	0.0811511	0.418604	0		MAP2K2	0.215487	0.989866	0		CCL2	4.12105e-05	0.000214159	1		IFNK	0.00934167	0.0485643	1		IL1F10	0.0230092	0.119617	0
CD14	0.0591164	0.304537	0		LCP1	0.0815193	0.418604	0		CYP2E1	0.217354	0.989866	0		SERPINA1	4.14677e-05	0.000214159	1		CCL27	0.00968861	0.0498412	1		SLC2A3	0.0245317	0.126612	0
IFNL1	0.0593555	0.304537	0		NRDE2	0.0815878	0.418604	0		TNFSF18	0.219047	0.989866	0		PRKCSH	4.36278e-05	0.000223842	1		SERPINA1	0.00971427	0.0498412	1		KLRD1	0.0246773	0.126612	0
IL9R	0.0599442	0.305105	0		MYD88	0.083143	0.423813	0		IL13RA1	0.219694	0.989866	0		STAT5B	4.39444e-05	0.000224002	1		IL4R	0.00994099	0.0504228	1		CD209	0.0251247	0.128071	0
HLA.DOB	0.0602436	0.305105	0		PLAT	0.0864539	0.432968	0		EPHX2	0.220615	0.989866	0		CD69	4.98815e-05	0.000252626	1		IL6	0.00999729	0.0504228	1		IL1RN	0.02635	0.132889	0
SEM1	0.0609771	0.30684	0		IFNA4.7.10.17.21	0.08684	0.432968	0		SMAD4	0.221674	0.989866	0		IL20RB	5.22614e-05	0.00026255	1		IRAK1	0.0101024	0.0504228	1		LCP2	0.0264086	0.132889	0
RNF135	0.061698	0.30849	0		LGALS3	0.0869573	0.432968	0		MAPK9	0.221887	0.989866	0		EGLN1	5.251e-05	0.00026255	1		IFNA6	0.0101326	0.0504228	1		PIK3R6	0.0268789	0.134395	0
NGLY1	0.062504	0.310542	0		HLX	0.0871452	0.432968	0		IRF3	0.22439	0.989866	0		SLC11A1	5.38617e-05	0.000267604	1		IFIT3	0.0101488	0.0504228	1		LILRA3	0.0272196	0.135237	0
HAMP	0.0658636	0.325176	0		CCNC	0.088985	0.439329	0		IL31	0.224526	0.989866	0		CTLA4	5.58102e-05	0.000275541	1		ALAS1	0.010425	0.0513134	1		HLA.DOB	0.0295626	0.145208	0
STAT1	0.0666642	0.327071	0		IFIT3	0.0917908	0.448877	0		TLR5	0.224578	0.989866	0		FCRL2	6.03148e-05	0.000295919	1		IRF9	0.0105056	0.0513134	1		STK11IP	0.0295964	0.145208	0
RB1CC1	0.0681692	0.330688	0		C5AR1	0.0920627	0.448877	0		MS4A1	0.231912	0.989866	0		CD79B	6.39543e-05	0.000311827	1		ATG3	0.0105242	0.0513134	1		IL6R	0.0304598	0.147975	0
KLRD1	0.0682439	0.330688	0		DDX5	0.0939146	0.45508	0		RUNX3	0.232412	0.989866	0		ICOS	6.65296e-05	0.000321225	1		MAP3K8	0.0106991	0.0518446	1		IFNB1	0.0305518	0.147975	0
GNS	0.0687939	0.33097	0		IL18RAP	0.095219	0.458284	0		CD79B	0.232731	0.989866	0		CXCL10	6.67002e-05	0.000321225	1		CYP2E1	0.0110373	0.052959	1		IFIT2	0.0309614	0.147975	0
HLA.E	0.0694176	0.33097	0		CPA3	0.096055	0.458284	0		AIF1	0.232962	0.989866	0		PIK3C3	7.77074e-05	0.000371953	1		MRC1	0.0110641	0.052959	1		IL4R	0.0310379	0.147975	0
CTSL	0.0697561	0.33097	0		PTPN6	0.0966702	0.458284	0		LDHB	0.234602	0.989866	0		PYCARD	7.95591e-05	0.000378509	1		SOD1	0.0113609	0.0540504	1		SLC11A1	0.0312568	0.147975	0
CCR5	0.0700427	0.33097	0		NMT1	0.0969111	0.458284	0		CD14	0.236349	0.989866	0		PLCG2	8.3112e-05	0.000393029	1		PARP1	0.0115655	0.0546923	1		BLK	0.0312916	0.147975	0
TNFSF4	0.0704509	0.33097	0		TBP	0.0981055	0.461155	0		RNF31	0.242862	0.989866	0		CD22	9.099e-05	0.000427707	1		CTSS	0.0117718	0.0552486	1		IL17D	0.0315308	0.148214	0
CD276	0.0708318	0.33097	0		DERL1	0.0989485	0.461538	0		IL1B	0.24409	0.989866	0		CD274	9.29176e-05	0.000434168	1		IL17F	0.0118239	0.0552486	1		CREBBP	0.0319557	0.148434	0
IL36A	0.0719407	0.334162	0		BCL3	0.0993629	0.461538	0		JUNB	0.244166	0.989866	0		VWF	9.35589e-05	0.000434578	1		CD22	0.0119785	0.05564	1		IL17RA	0.0319559	0.148434	0
CX3CR1	0.0727462	0.335363	0		CX3CL1	0.101429	0.462162	0		PRKCD	0.244313	0.989866	0		MAPK1	9.49181e-05	0.000438298	1		UBA52	0.012079	0.0557767	1		ERN1	0.0322469	0.148905	0
IFNL4	0.0730536	0.335363	0		PSTPIP1	0.102663	0.462162	0		CCL16	0.245145	0.989866	0		TNFSF10	9.56766e-05	0.000439217	1		IFIT1	0.0121789	0.0559091	1		RNF31	0.0326861	0.149869	0
SIGLEC5	0.0742264	0.338766	0		TRAF3	0.102744	0.462162	0		NLRP3	0.246527	0.989866	0		JAK1	9.63486e-05	0.000439731	1		CDH1	0.0125627	0.0573295	1		TRIM56	0.0328375	0.149869	0
IL17F	0.0747611	0.339143	0		IL2RG	0.103436	0.462162	0		CBFB	0.246614	0.989866	0		TCN2	0.000105168	0.000477206	1		CSF3	0.0126344	0.0573295	1		CASP4	0.0332179	0.149973	0
PLAUR	0.0752422	0.339143	0		GBP2	0.104026	0.462162	0		CD79A	0.251474	0.989866	0		FYN	0.000106772	0.000481703	1		ACKR3	0.0135625	0.0610343	1		TRAM1	0.0333737	0.149973	0
DDX58	0.076007	0.339143	0		HCK	0.104249	0.462162	0		SELE	0.25399	0.989866	0		RPS6KA1	0.000108368	0.000486108	1		CCL20	0.0136064	0.0610343	1		CTSW	0.0334832	0.149973	0
IRF4	0.0763968	0.339143	0		HLA.A	0.104614	0.462162	0		PANX1	0.257442	0.989866	0		AIM2	0.000118193	0.00052717	1		RSAD2	0.0142083	0.0633725	1		TNF	0.0336245	0.149973	0
AGT	0.0764692	0.339143	0		APBB1IP	0.105302	0.462162	0		KIR3DL1.2	0.265862	0.989866	0		STRAP	0.000123074	0.000544376	1		HLA.E	0.0143361	0.0635809	1		CCR1	0.033905	0.15037	0
IL20RA	0.0791172	0.345793	0		LAMP1	0.105478	0.462162	0		ACKR2	0.266433	0.989866	0		ENTPD1	0.000123438	0.000544376	1		LRRK2	0.0145924	0.064354	1		ITGB2	0.034882	0.153834	0
LAT2	0.0791528	0.345793	0		NCF1	0.105878	0.462162	0		AP1G1	0.267152	0.989866	0		HLA.DRA	0.000125728	0.000551376	1		JAK2	0.0149484	0.0654227	1		CD79B	0.0359782	0.157781	0
IRF1	0.0792902	0.345793	0		PSMB8	0.105973	0.462162	0		HSD11B1	0.268624	0.989866	0		C3AR1	0.000126989	0.000553815	1		LAMP1	0.0150014	0.0654227	1		HSP90AA1	0.0372063	0.162261	0
IL3RA	0.0801467	0.345848	0		IFITM1	0.108122	0.467301	0		RAB7A	0.270505	0.989866	0		CXCL16	0.000129034	0.000559622	1		ACVR1	0.0155866	0.0675992	1		IFNK	0.0381774	0.164071	0
GUSB	0.0801839	0.345848	0		IRF9	0.109016	0.467301	0		LTBR	0.271776	0.989866	0		NLRC4	0.000131019	0.00056511	1		CBL	0.0157148	0.0677807	1		TAP1	0.0381834	0.164071	0
TCN2	0.082864	0.355455	0		PRCP	0.10984	0.467301	0		HSP90AA1	0.272409	0.989866	0		LCK	0.000136666	0.000586245	1		ATF6	0.0158161	0.0678452	1		DDAH2	0.0385931	0.164071	0
CCL15	0.0834665	0.355927	0		PTPN4	0.109843	0.467301	0		TXNIP	0.272722	0.989866	0		ATG3	0.000137905	0.000588346	1		MYD88	0.0169206	0.0721885	1		HLA.DQA	0.0387298	0.164071	0
IL17RE	0.083881	0.355927	0		NPC2	0.110569	0.467301	0		CD19	0.27416	0.989866	0		RASGRP1	0.000142631	0.00060522	1		KLRD1	0.0176058	0.0747056	1		DEFB103A.B	0.0388857	0.164071	0
CD22	0.0848969	0.358013	0		BLK	0.110724	0.467301	0		HSP90AB1	0.275587	0.989866	0		ITGAX	0.000149611	0.000631421	1		FOXP3	0.0179403	0.0757156	1		CBFB	0.0389142	0.164071	0
SCARB2	0.0852846	0.358013	0		FAM30A	0.112879	0.47385	0		ABCF1	0.277822	0.989866	0		IL32	0.000157126	0.000659595	1		HAVCR2	0.0183752	0.076837	1		TBX21	0.0392212	0.164071	0
NTNG2	0.0900433	0.373969	0		RUNX3	0.113953	0.475814	0		HLA.C	0.27929	0.989866	0		CTSS	0.000169456	0.00070734	1		TYK2	0.0186533	0.076837	1		ATP6AP2	0.0393448	0.164071	0
MRC1	0.0900532	0.373969	0		MAPK9	0.116511	0.480015	0		GLB1	0.282014	0.989866	0		PSEN1	0.000170302	0.00070734	1		TLR6	0.018676	0.076837	1		TYK2	0.0395023	0.164071	0
TBK1	0.0905147	0.373969	0		RASGRP4	0.117048	0.480015	0		CSF1	0.283209	0.989866	0		IL5RA	0.000173019	0.000714843	1		BDKRB1	0.018688	0.076837	1		CCL5	0.0402173	0.16504	0
STAT2	0.0936232	0.384787	0		ACE	0.117233	0.480015	0		CD70	0.283822	0.989866	0		CEBPB	0.000180355	0.000741251	1		JUNB	0.0188761	0.076837	1		NLRC5	0.0403926	0.16504	0
CASP4	0.0960038	0.392516	0		IL25	0.117405	0.480015	0		S100A12	0.284371	0.989866	0		TAP1	0.000183962	0.000752138	1		GZMA	0.0189389	0.076837	1		FCRL2	0.0406929	0.16504	0
TANK	0.0969215	0.394215	0		ITGB7	0.118431	0.481703	0		CBLB	0.285947	0.989866	0		CBLB	0.00018861	0.000767146	1		REL	0.0189665	0.076837	1		KLRK1	0.0407209	0.16504	0
SELENOS	0.0975502	0.394726	0		PRKCD	0.119069	0.4818	0		APOBEC3G	0.286811	0.989866	0		PRKCQ	0.000201997	0.00081736	1		RHOG	0.0190843	0.076837	1		CCNC	0.040787	0.16504	0
CAP1	0.0993474	0.399937	0		CD163	0.120236	0.484028	0		BDKRB1	0.289091	0.989866	0		FCGR2A	0.000204331	0.000822563	1		RGMA	0.0190869	0.076837	1		HPGD	0.0413048	0.166278	0
LIF	0.100258	0.401544	0		RAB31	0.122136	0.488739	0		PPIA	0.291587	0.989866	0		CSF3R	0.000215162	0.000861745	1		OSM	0.0192589	0.0771337	1		NT5E	0.0416552	0.166833	0
IL33	0.10145	0.403504	0		TGFBR2	0.122652	0.488739	0		IL36RN	0.293775	0.989866	0		LTBR	0.000227753	0.000907545	1		PLAT	0.0197044	0.0785175	1		CARD17	0.0420735	0.166861	0
IL7R	0.103457	0.403504	0		TLR6	0.125005	0.49285	0		GZMB	0.294471	0.989866	0		IFITM1	0.000229529	0.000910001	1		IL15	0.0204151	0.0805856	1		IFNA14.16	0.0421203	0.166861	0
DIABLO	0.103478	0.403504	0		ULK2	0.12512	0.49285	0		TOLLIP	0.302913	0.989866	0		BPI	0.000235255	0.000928018	1		RACK1	0.0204287	0.0805856	1		SIRPA	0.0426822	0.166861	0
LRG1	0.104029	0.403504	0		CXCL8	0.125567	0.49285	0		PTPN4	0.30527	0.989866	0		DYSF	0.000241978	0.000949765	1		PIK3R4	0.0208714	0.0819201	1		MAP3K7	0.0427426	0.166861	0
AKT3	0.104711	0.403504	0		TNFSF18	0.126215	0.492929	0		IL1A	0.306539	0.989866	0		IKBKE	0.000246824	0.000963964	1		P2RX7	0.0214383	0.0837268	1		IFNL2.3	0.0428947	0.166861	0
IFITM1	0.104848	0.403504	0		STAT5A	0.126944	0.493321	0		IFNL2.3	0.307125	0.989866	0		CD27	0.000250573	0.00097376	1		IL17RB	0.023025	0.0894603	1		TXK	0.0429374	0.166861	0
IL17C	0.105403	0.403504	0		CCL7	0.128176	0.493621	0		LANCL1	0.307375	0.989866	0		LAMP2	0.000260534	0.00100748	1		TNFRSF9	0.0232305	0.0894603	1		IL1RAP	0.0448117	0.17267	0
PTGER4	0.105738	0.403504	0		CDH1	0.128278	0.493621	0		PECAM1	0.307612	0.989866	0		IFNG	0.000270647	0.00104146	1		FCRL2	0.0232483	0.0894603	1		PTGER4	0.0449792	0.17267	0
IL20RB	0.105918	0.403504	0		NFAT5	0.131062	0.501871	0		GZMA	0.310411	0.989866	0		IFITM3	0.000305949	0.00117156	1		ETS1	0.023618	0.0901286	1		RUNX3	0.0450922	0.17267	0
MTOR	0.1061	0.403504	0		LAG3	0.132485	0.503793	0		NPC2	0.310429	0.989866	0		IL3RA	0.000315478	0.00120219	1		IFNA4.7.10.17.21	0.0236516	0.0901286	1		PLEK	0.0456727	0.174044	0
CTSA	0.106402	0.403504	0		TRAF6	0.132847	0.503793	0		NLRC5	0.313173	0.989866	0		RASGRP4	0.000328161	0.0012403	1		IRF4	0.0243392	0.0923007	1		MLKL	0.0460013	0.174299	0
CXCL2	0.107475	0.405615	0		TAP1	0.136236	0.513601	0		GBA	0.314853	0.989866	0		HLA.DOB	0.000328641	0.0012403	1		MAPK8	0.0249697	0.0932627	1		CCL8	0.0461838	0.174299	0
HDC	0.109666	0.409276	0		LRRK2	0.136861	0.513601	0		DNAJC10	0.316142	0.989866	0		IRAK3	0.000342041	0.0012847	1		IL1F10	0.0249824	0.0932627	1		XCL1.2	0.0466279	0.175133	0
LCN2	0.109808	0.409276	0		SOD2	0.137397	0.513601	0		KLRC1	0.316268	0.989866	0		MRPS7	0.000353703	0.00132218	1		APBB1IP	0.0250465	0.0932627	1		CD40LG	0.0472465	0.176309	0
LTB	0.110125	0.409276	0		GUCY1A1	0.138817	0.51562	0		CD38	0.316869	0.989866	0		NFATC2	0.00038436	0.00142996	1		TCIRG1	0.0252397	0.0932627	1		ACKR4	0.0475267	0.176309	0
CD69	0.110531	0.409276	0		PLIN4	0.13925	0.51562	0		WIPI1	0.316972	0.989866	0		CCL8	0.000388942	0.00144019	1		NLRC5	0.0252572	0.0932627	1		LILRB2	0.0476146	0.176309	0
IFNL2.3	0.111467	0.410804	0		SPI1	0.139939	0.515739	0		CD4	0.317346	0.989866	0		YWHAQ	0.000391383	0.00144242	1		PTGER2	0.0253057	0.0932627	1		ELANE	0.0493013	0.181697	0
THBS1	0.112999	0.414505	0		IL7	0.142092	0.519214	0		CCR6	0.317396	0.989866	0		TYROBP	0.000394166	0.00144589	1		MLKL	0.0259136	0.0950568	1		IL18BP	0.0499894	0.183372	0
CSF3	0.113984	0.414869	0		GLB1	0.142205	0.519214	0		PDCD1LG2	0.318125	0.989866	0		LRRK2	0.000399064	0.00145705	1		IL17B	0.0266211	0.0969762	1		MAP3K1	0.0505181	0.18445	0
PIK3R6	0.114155	0.414869	0		NFATC3	0.144547	0.525323	0		KIR2DL1	0.318192	0.989866	0		NFE2L2	0.00040538	0.00147326	1		GAB2	0.0266839	0.0969762	1		NEU1	0.0507749	0.184529	0
HCST	0.114728	0.415029	0		CCL5	0.145879	0.527719	0		TGFB1	0.31835	0.989866	0		STAT4	0.000408564	0.00147799	1		IL17RE	0.026922	0.0970971	1		IL17RE	0.0522677	0.189079	0
AIM2	0.115766	0.416294	0		CD27	0.146908	0.528	0		CTSS	0.318983	0.989866	0		SH2D1A	0.000435033	0.00156652	1		LAT	0.0270473	0.0970971	1		PXN	0.0527743	0.189256	0
TNFRSF18	0.116138	0.416294	0		SP100	0.147725	0.528	0		CCL15	0.319381	0.989866	0		IL16	0.000452533	0.00162209	1		C5	0.0270882	0.0970971	1		CD244	0.0527988	0.189256	0
PAK1	0.118101	0.421407	0		IL20RB	0.147974	0.528	0		CD69	0.32387	0.989866	0		S100A12	0.000457158	0.00163122	1		DDAH2	0.0273655	0.097477	1		IL4	0.0533509	0.189997	0
PLCG1	0.119063	0.42265	0		CRK	0.148966	0.529134	0		TLR2	0.324278	0.989866	0		IL1RN	0.00046397	0.00164804	1		LITAF	0.0274426	0.097477	1		CD70	0.0534896	0.189997	0
MAVS	0.119527	0.42265	0		CEBPB	0.149648	0.529161	0		IL18R1	0.326021	0.989866	0		IL1R1	0.000478587	0.0016923	1		ACSL3	0.0275829	0.097534	1		AP1M1	0.0540348	0.191069	0
ALOX12	0.120356	0.423674	0		IL1RL2	0.150595	0.530121	0		CCR7	0.326064	0.989866	0		CCNC	0.000489884	0.00172448	1		ALOX12	0.0277314	0.0976197	1		RAB5C	0.0549346	0.19338	0
ACVR1	0.121691	0.426462	0		IFI44	0.155388	0.543934	0		TLR8	0.328817	0.989866	0		ITGB2	0.000506698	0.0017757	1		NEU1	0.0286976	0.100191	0		KLRC1	0.0554081	0.194176	0
HSP90AA1	0.122966	0.429015	0		TRIM25	0.155905	0.543934	0		IL3RA	0.329203	0.989866	0		STAT5A	0.000518575	0.00180925	1		SPI1	0.0287171	0.100191	0		RGMA	0.0563455	0.196426	0
MARCKS	0.124307	0.430184	0		PYCARD	0.159236	0.553099	0		IRAK3	0.331904	0.989866	0		CBL	0.000523507	0.00181838	1		GUCY1A1	0.0290509	0.100907	0		IL1B	0.0565508	0.196426	0
DEFA4	0.124397	0.430184	0		CCR6	0.161508	0.558519	0		IL15	0.332496	0.989866	0		CXCR3	0.000534055	0.00184684	1		CD14	0.0295583	0.102217	0		EIF3F	0.0570462	0.197274	0
HLA.DPA1	0.125701	0.432788	0		PXN	0.162793	0.560495	0		P2RX7	0.332767	0.989866	0		TNFRSF1A	0.000548173	0.00188735	1		KDM6B	0.0297334	0.102371	0		CCL16	0.0574403	0.197301	0
IL5	0.127999	0.436473	0		GK	0.165281	0.566576	0		TBP	0.33333	0.989866	0		CRK	0.000556501	0.00190679	1		GZMB	0.0314556	0.107828	0		BCR	0.0575566	0.197301	0
MAPK14	0.128068	0.436473	0		F5	0.167106	0.56715	0		IL9R	0.334394	0.989866	0		AKT3	0.000558677	0.00190679	1		KRAS	0.031761	0.108402	0		SMAD3	0.0585477	0.199826	0
TRIM21	0.128478	0.436473	0		IL17C	0.167603	0.56715	0		CEBPB	0.334699	0.989866	0		FAS	0.000585859	0.00199091	1		SELL	0.0321985	0.109419	0		MEFV	0.0589381	0.200288	0
ACKR3	0.130108	0.436473	0		IL33	0.167616	0.56715	0		MAP3K3	0.334949	0.989866	0		LILRB2	0.000604764	0.00204629	1		PSMB9	0.032733	0.110756	0		IFI35	0.0596839	0.201948	0
CCR10	0.130356	0.436473	0		IL1B	0.172242	0.5803	0		BCL2L1	0.335003	0.989866	0		RAB31	0.000616161	0.00207281	1		RNF114	0.032884	0.11079	0		IL13RA1	0.0610024	0.204766	0
NPC2	0.13147	0.436473	0		DTX3L	0.174983	0.586112	0		ICOSLG	0.338346	0.989866	0		KLRC1	0.000617883	0.00207281	1		NOTCH1	0.033213	0.11142	0		ACSL3	0.061061	0.204766	0
CYSTM1	0.131605	0.436473	0		TNFRSF1A	0.17546	0.586112	0		LILRA6	0.338583	0.989866	0		MVP	0.000621773	0.00207699	1		TRIM25	0.0342463	0.114397	0		IL36RN	0.0613031	0.204766	0
ITGAE	0.131936	0.436473	0		NFKB1	0.177319	0.588034	0		TMEM140	0.338988	0.989866	0		AKT1	0.000633411	0.0021069	1		TAP1	0.0347135	0.115467	0		MAP1LC3A	0.0615603	0.204766	0
IL31	0.132572	0.436473	0		IL17D	0.178329	0.588034	0		PRF1	0.339017	0.989866	0		NAMPT	0.000660874	0.00218897	1		FCAR	0.0350828	0.115807	0		IFNA8	0.0627668	0.207002	0
TRAF2	0.132838	0.436473	0		TAB1	0.178962	0.588034	0		CCRL2	0.340523	0.989866	0		ERN1	0.000674253	0.0022239	1		CD79B	0.0351108	0.115807	0		FBXO6	0.0629448	0.207002	0
FCRL4	0.132888	0.436473	0		AP1M1	0.179625	0.588034	0		HMGB1	0.341947	0.989866	0		IFNAR1	0.00073854	0.00242575	1		TRAM1	0.0359204	0.117177	0		AP1G1	0.0630235	0.207002	0
DEFB103A.B	0.13423	0.439043	0		CEACAM3	0.179781	0.588034	0		CTSW	0.342414	0.989866	0		EVL	0.00075743	0.00247743	1		CCL11	0.0359401	0.117177	0		PTPN4	0.0659699	0.215777	0
CCR9	0.135702	0.442017	0		CCL20	0.180693	0.588564	0		ZBP1	0.343152	0.989866	0		SCARB2	0.000789342	0.00257109	1		FBXO6	0.0360614	0.117177	0		BATF	0.067248	0.218549	0
IL36B	0.138123	0.44722	0		ITGAM	0.183089	0.59082	0		LILRA3	0.344079	0.989866	0		MT2A	0.000824534	0.00267462	1		IFNA1.13	0.0361235	0.117177	0		ITGB7	0.067585	0.218549	0
ATG12	0.13874	0.44722	0		IFNL1	0.184063	0.59082	0		LTF	0.344875	0.989866	0		ANPEP	0.000852223	0.00275307	1		PANX1	0.0363244	0.117344	0		ADGRG3	0.0676526	0.218549	0
IL17D	0.139009	0.44722	0		FCGR2A	0.184572	0.59082	0		IL3	0.346901	0.989866	0		PTK2B	0.000891364	0.00286771	1		ATP6V1B2	0.0378583	0.121798	0		CSF3R	0.0681461	0.219241	0
IRF3	0.141532	0.453479	0		IL18BP	0.184647	0.59082	0		RBCK1	0.348227	0.989866	0		CARD16	0.000978439	0.003135	1		CCRL2	0.0387239	0.124074	0		CBL	0.0692027	0.221731	0
ATP6V0D1	0.143729	0.45708	0		MAPK13	0.185722	0.59082	0		IL4R	0.348604	0.989866	0		TAP2	0.00101396	0.00323561	1		WAS	0.0392823	0.125241	0		CPA3	0.0711337	0.226992	0
HLA.A	0.14382	0.45708	0		ICAM3	0.185901	0.59082	0		OSM	0.351007	0.989866	0		TLN1	0.00102148	0.00324641	1		IL31	0.039525	0.125241	0		IL36A	0.0726579	0.230132	0
RGMA	0.144667	0.457201	0		MAP1LC3A	0.188778	0.597542	0		CGAS	0.352328	0.989866	0		ADAR	0.00102728	0.00325167	1		NOS2	0.0395666	0.125241	0		AIF1	0.0729275	0.230132	0
NOX1	0.14542	0.457201	0		OAS1	0.190127	0.597823	0		ALPL	0.352473	0.989866	0		C5AR1	0.00112019	0.00353153	1		NAE1	0.0397406	0.125287	0		CD4	0.0732128	0.230132	0
ATG13	0.145866	0.457201	0		OSM	0.190389	0.597823	0		PLCG1	0.352715	0.989866	0		PTPN6	0.00112825	0.00354271	1		ADAR	0.0403326	0.126644	0		HLA.A	0.0732904	0.230132	0
TAB1	0.146188	0.457201	0		STK11IP	0.191864	0.598804	0		IL7R	0.3529	0.989866	0		NCF2	0.00113565	0.00355172	1		NLRP3	0.0407648	0.127273	0		NLRP1	0.075729	0.236842	0
CCR1	0.147303	0.458861	0		ISG15	0.192228	0.598804	0		RPS6KA1	0.354794	0.989866	0		ADGRG3	0.0011689	0.00364121	1		ADGRE5	0.0408572	0.127273	0		MS4A1	0.0765819	0.237621	0
IL18R1	0.149635	0.464282	0		PTPRC	0.194131	0.602344	0		IL26	0.356358	0.989866	0		MAPK8	0.00120162	0.00372836	1		CD209	0.0413514	0.128304	0		TCL1A	0.0766988	0.237621	0
[truncated: 50,050 more rows]

## Sheet: TcGSA-REACTOME_HEALTHY
	GS_df1	GSdesc_df1	LR	raw_pval	adj_pval	Significant
1504	Neutrophil degranulation	R-HSA-6798695	18.0712	7.01877e-05	1	no
[truncated: 283 more rows]

## Sheet: TcGSA-REACTOME_UNVACC
	GS_df1	GSdesc_df1	LR	raw_pval	adj_pval	Significant
[truncated: 284 more rows]

[truncated: 2 more sheets: TcGSA-REACTOME_VACC, TcGSA-GENE MEMBERSHIP]
